# Supplementary material for: A revision of the ant genus Mystrium in the Malagasy region with description of six new species and remarks on Amblyopone and Stigmatomma (Hymenoptera, Formicidae, Amblyoponinae)
Source: Zookeys. 2014 Mar 31;(394):1–99. doi: 10.3897/zookeys.394.6446 (PMC3978267; doi:10.3897/zookeys.394.6446)
Supplement: XML Treatment for Mystrium [file zookeys.394.6446-treatment1.xml]

<!DOCTYPE tp:taxon-treatment
  PUBLIC "-//TaxonX//DTD Taxonomic Treatment Publishing DTD v0 20100105//EN" "tax-treatment-NSO.dtd">
<tp:taxon-treatment xmlns:tp="http://www.plazi.org/taxpub"><tp:treatment-meta><mixed-citation publication-type="journal"><person-group><name><surname>Yoshimura</surname><given-names>Masashi</given-names></name><name><surname>Fisher</surname><given-names>Brian L.</given-names></name></person-group><article-title>A revision of the ant genus <italic>Mystrium</italic> in the Malagasy region with description of six new species and remarks on <italic>Amblyopone</italic> and <italic>Stigmatomma</italic> (Hymenoptera, Formicidae, Amblyoponinae)</article-title><source>Zookeys</source><day>31</day><month>3</month><year>2014</year><volume>2014</volume><issue>394</issue><fpage>1</fpage><lpage>99</lpage><pub-id pub-id-type="doi">10.3897/zookeys.394.6446</pub-id></mixed-citation></tp:treatment-meta><tp:nomenclature><label>Genus</label><tp:taxon-name>
                        <tp:taxon-name-part taxon-name-part-type="genus">Mystrium</tp:taxon-name-part>
                        <object-id xmlns:xlink="http://www.w3.org/1999/xlink" xlink:type="simple">http://species-id.net/wiki/Mystrium</object-id>
                    </tp:taxon-name><tp:nomenclature-citation-list><tp:nomenclature-citation><tp:taxon-name>Mystrium</tp:taxon-name><comment> Roger, 1862: 245. Type-species: <italic><tp:taxon-name>Mystrium mysticum</tp:taxon-name></italic>, by monotypy.</comment></tp:nomenclature-citation><tp:nomenclature-citation><tp:taxon-name>Mystrium</tp:taxon-name><comment> in <tp:taxon-name>Ponerinae</tp:taxon-name>: <xref ref-type="bibr" rid="B26">Mayr 1862</xref>: 715 [in key.]</comment></tp:nomenclature-citation><!--PageBreak--><tp:nomenclature-citation><tp:taxon-name>Mystrium</tp:taxon-name><comment> in <tp:taxon-name>Amblyoponinae</tp:taxon-name>, <tp:taxon-name>Amblyoponini</tp:taxon-name>: <xref ref-type="bibr" rid="B15">Forel 1893</xref>: 162; <xref ref-type="bibr" rid="B3">Bolton 2003</xref>: 42, 155.</comment></tp:nomenclature-citation><tp:nomenclature-citation><tp:taxon-name>Mystrium</tp:taxon-name><comment> in <tp:taxon-name>Ponerinae</tp:taxon-name>, <tp:taxon-name>Amblyoponini</tp:taxon-name>: <xref ref-type="bibr" rid="B8">Emery 1895</xref>: 766.</comment></tp:nomenclature-citation></tp:nomenclature-citation-list></tp:nomenclature><tp:treatment-sec sec-type="Diagnosis of female"><title>Diagnosis of female.</title><p>The characters uniquely observed in <italic><tp:taxon-name>Mystrium</tp:taxon-name></italic> within the subfamily <tp:taxon-name>Amblyoponinae</tp:taxon-name> are given in italics.</p><list list-type="order"><list-item><p>Compound eye present.</p></list-item><list-item><p>Posterior margin of head strongly expands posteriorly on each side.</p></list-item><list-item><p>Anterior margin of clypeus with specialized conical setae.</p></list-item><list-item><p><italic>Spatulate setae present on clypeus mesal of mandible insertion</italic> (<xref ref-type="fig" rid="F4">Fig. 4A</xref>).</p></list-item><list-item><p>Labrum lacking small dentiform setae arranged horizontally.</p></list-item><list-item><p>Palpal formula 4,3.</p></list-item><list-item><p><italic>Distinct extension present on the distal edge of second labial palpomere</italic> (<xref ref-type="fig" rid="F4">Fig. 4B</xref>).</p></list-item><list-item><p>Mandible linear without a distinct basal angle.</p></list-item><list-item><p>Masticatory margin of mandible with two rows of projections: true mandibular teeth on dorsal row and a series of basal denticles on the ventral row; basal ventral denticles larger than true mandibular teeth except for apical teeth.</p></list-item><!--PageBreak--><list-item><p><italic>At midlength of mandible, row of basal denticles arranged on ventral edge of mandibular shaft, distant from mandibular teeth</italic> (<xref ref-type="fig" rid="F4">Fig. 4C</xref>).</p></list-item><list-item><p><italic>Mandible twisted inward so that apical tooth is located ventrally</italic> (<xref ref-type="fig" rid="F4">Fig. 4D</xref>).</p></list-item><list-item><p>No basal large projection present on basal portion of mandibular inner margin.</p></list-item><list-item><p><italic>Ridge present on apical portion of mandible, which is originally dividing ventral and inner surfaces of mandible, inserting dorsally to the apical tooth</italic> (<xref ref-type="fig" rid="F5">Fig. 5A vs. 5B</xref>: <italic><tp:taxon-name>Stigmatomma mystriops</tp:taxon-name></italic> Brown, 1960, see comments).</p></list-item><list-item><p>Constriction between petiole and abdominal segment III present.</p></list-item><list-item><p>Cinctus 3, constriction between pre- and post-sclerites on abdominal segment IV, distinctly present.</p></list-item><list-item><p><italic>One or two stout spines present on posterior portion of abdominal sternum VII</italic> (<xref ref-type="fig" rid="F5">Fig. 5C</xref>).</p></list-item><list-item><p>Body surface with spatulate to squamose setae in some workers of all species.</p></list-item></list></tp:treatment-sec><tp:treatment-sec sec-type="Diagnosis of male"><title>Diagnosis of male.</title><p>The diagnostic characters uniquely observed in <italic><tp:taxon-name>Mystrium</tp:taxon-name></italic> within the subfamily <tp:taxon-name>Amblyoponinae</tp:taxon-name> are given in italics.</p><list list-type="order"><list-item><p>Frontal carinae present.</p></list-item><list-item><p>Anterior margin (=free margin) of clypeus with specialized conical setae.</p></list-item><list-item><p>Antenna consisting of 13 segments.</p></list-item><list-item><p>Mandible with single, blunt apical tooth.</p></list-item><list-item><p>Palpal formula 4,3.</p></list-item><list-item><p>Notaulus distinct or absent.</p></list-item><list-item><p>Mesepimeron often lacking distinct posterodorsal lobe (epimeral lobe).</p></list-item><list-item><p>Mesotibia with one or two spurs in most cases, rarely indistinct.</p></list-item><list-item><p>Metatibia with two spurs.</p></list-item><list-item><p>Distinct constriction present between petiole and abdominal segment III in dorsal view.</p></list-item><list-item><p>Abdominal segment IV with tergosternal fusion.</p></list-item><list-item><p>Pretergite of abdominal segment IV distinctly differentiated from posttergite, with the cinctus between them.</p></list-item><list-item><p>Pygostyles absent.</p></list-item><list-item><p>Distal margin of abdominal sternum IX convex.</p></list-item><list-item><p>Separation between basimere and telomere distinct.</p></list-item><list-item><p>Basal projection on cuspis well developed.</p></list-item><list-item><p><italic>Basoventral portion of the aedeagus in lateral view extended basally, distal margin of extension rounded</italic> (<xref ref-type="fig" rid="F5">Fig. 5D</xref>).</p></list-item><list-item><p>Serrate denticles present on basal portion of ventral margin of aedeagus in lateral view.</p></list-item><list-item><p>Pterostigma well developed on forewing.</p></list-item><list-item><p>Radial sector on forewing fully present.</p></list-item><list-item><p>Radial sector on forewing reaches costal margin.</p></list-item><list-item><p>2r-rs on forewing connected with radial sector posterior to pterostigma.</p></list-item><list-item><p>2rs-m present on forewing.</p></list-item><!--PageBreak--><list-item><p>Position of cu-a on forewing variable, close to or far from junction between media and cubitus.</p></list-item><list-item><p>Radius present on hindwing.</p></list-item><list-item><p>1rs-m present on hindwing.</p></list-item><list-item><p>Media on hindwing present apical to 1rs-m.</p></list-item></list><fig id="F4" position="float" orientation="portrait"><label>Figure 4.</label><caption><p>Generic diagnostic characters of <italic><tp:taxon-name>Mystrium</tp:taxon-name></italic>. <bold>A</bold> <italic><tp:taxon-name>Mystrium rogeri</tp:taxon-name></italic> (<ext-link xmlns:xlink="http://www.w3.org/1999/xlink" ext-link-type="uri" xlink:href="http://data.antweb.org/specimen/CASENT0001069" xlink:type="simple">CASENT0001069</ext-link>) <bold>B</bold> <italic><tp:taxon-name>Mystrium voeltzkowi</tp:taxon-name></italic> (<ext-link xmlns:xlink="http://www.w3.org/1999/xlink" ext-link-type="uri" xlink:href="http://data.antweb.org/specimen/CASENT0317584" xlink:type="simple">CASENT0317584</ext-link>) <bold>C</bold> <italic><tp:taxon-name>Mystrium mysticum</tp:taxon-name></italic> (<ext-link xmlns:xlink="http://www.w3.org/1999/xlink" ext-link-type="uri" xlink:href="http://data.antweb.org/specimen/CASENT0429965" xlink:type="simple">CASENT0429965</ext-link>) <bold>D</bold> <italic><tp:taxon-name>Mystrium janovitzi</tp:taxon-name></italic> (<ext-link xmlns:xlink="http://www.w3.org/1999/xlink" ext-link-type="uri" xlink:href="http://data.antweb.org/specimen/CASENT0482696" xlink:type="simple">CASENT0482696</ext-link>). <bold>A, B, C</bold> worker <bold>D</bold> ergatoid queen. <bold>A</bold> clypeus and mandible in oblique anterior view <bold>B</bold> mouthparts in oblique anterior view (left galea is omitted) <bold>C</bold> mandible in oblique lateral view <bold>D</bold> head in lateral view.</p></caption><graphic xmlns:xlink="http://www.w3.org/1999/xlink" xlink:href="zookeys-394-001-g004.jpg" position="float" orientation="portrait" xlink:type="simple"/></fig><fig id="F5" position="float" orientation="portrait"><label>Figure 5.</label><caption><p>Generic diagnostic characters of <italic><tp:taxon-name>Mystrium</tp:taxon-name></italic> and the differences from <italic><tp:taxon-name>Stigmatomma</tp:taxon-name></italic>. <bold>A</bold> <italic><tp:taxon-name>Mystrium voeltzkowi</tp:taxon-name></italic> (<ext-link xmlns:xlink="http://www.w3.org/1999/xlink" ext-link-type="uri" xlink:href="http://data.antweb.org/specimen/CASENT0002075" xlink:type="simple">CASENT0002075</ext-link>) <bold>B</bold> <italic><tp:taxon-name>Stigmatomma mystriops</tp:taxon-name></italic> (INB0003690672) <bold>C</bold> <italic><tp:taxon-name>Mystrium mirror</tp:taxon-name></italic> (<ext-link xmlns:xlink="http://www.w3.org/1999/xlink" ext-link-type="uri" xlink:href="http://data.antweb.org/specimen/CASENT0317582" xlink:type="simple">CASENT0317582</ext-link>) <bold>D</bold> <italic><tp:taxon-name>Mystrium janovitzi</tp:taxon-name></italic> (<ext-link xmlns:xlink="http://www.w3.org/1999/xlink" ext-link-type="uri" xlink:href="http://data.antweb.org/specimen/CASENT0080644" xlink:type="simple">CASENT0080644</ext-link>). <bold>A, B, C</bold> worker <bold>D</bold> male <bold>A, B</bold> mandible in oblique mesal view <bold>C</bold> abdominal segment VII in lateral view <bold>D</bold> aedeagus in lateral view.</p></caption><graphic xmlns:xlink="http://www.w3.org/1999/xlink" xlink:href="zookeys-394-001-g005.jpg" position="float" orientation="portrait" xlink:type="simple"/></fig></tp:treatment-sec><tp:treatment-sec sec-type="Comments on generic diagnosis"><title>Comments on generic diagnosis.</title><p>The workers of the genus <italic><tp:taxon-name>Mystrium</tp:taxon-name></italic> can be distinguished easily from those of the other amblyoponine genera by their characteristic head shape and mandibles (<xref ref-type="fig" rid="F1">Fig. 1</xref>). <italic><tp:taxon-name>Mystrium</tp:taxon-name></italic> has a wide head with posterior margin strongly concave, mandible linear and longer than head with rounded apex in full-face view, and two separated rows of “teeth” on the masticatory margin. In this study, we propose further detailed characters as the result of our comparative study. All <italic><tp:taxon-name>Mystrium</tp:taxon-name></italic> females share six characters unique to this genus which distinguish it from the other amblyoponine genera: spatulate setae on clypeus mesal of the mandible insertion (character 4: <xref ref-type="fig" rid="F4">Fig. 4A</xref>), a distinct extension on the distal edge of the second segment on the labial palp (character 6: <xref ref-type="fig" rid="F4">Fig. 4B</xref>), mandibular teeth distant from basal denticles (character 10: <xref ref-type="fig" rid="F4">Fig. 4C</xref>), twisted mandible (character 11: <xref ref-type="fig" rid="F4">Fig. 4D</xref>), a ridge on the apical portion of the <!--PageBreak-->mandible inserting dorsally to the apical tooth (character 13: 5A), and one or two lateral spines on abdominal sternum VII (character 16: 5C). Character 10, mandible teeth and basal denticles arranged in two rows (<xref ref-type="fig" rid="F4">Fig. 4C</xref>), was used in <xref ref-type="bibr" rid="B2">Bolton (1994)</xref> to separate <italic><tp:taxon-name>Mystrium</tp:taxon-name></italic> from <italic><tp:taxon-name>Amblyopone</tp:taxon-name></italic> and <italic><tp:taxon-name>Stigmatomma</tp:taxon-name></italic>, both of which were in <italic><tp:taxon-name>Amblyopone</tp:taxon-name></italic> at that time. For character 11, <xref ref-type="bibr" rid="B24">Keller (2011</xref>: character 29) described the mandibular type as “torqued.” Although all amblyoponine genera share this character state, the mandible in <italic><tp:taxon-name>Mystrium</tp:taxon-name></italic> is unique: in females the mandible is further twisted so that the apical tooth of queens and minors is directed ventrally (<xref ref-type="fig" rid="F4">Fig. 4D</xref>). For character 13, the ridge (= hump in <xref ref-type="bibr" rid="B20">Gronenberg et al. 1998</xref>) on the mandible functions as a pivot when the mandibles snap (<xref ref-type="bibr" rid="B20">Gronenberg et al. 1998</xref>). We confirmed that all females have this ridge, although it is uncertain if all females can snap their mandibles regardless of the shape of the apical tooth (see description for each species group). For character 16, we have confirmed that some species of <italic><tp:taxon-name>Stigmatomma</tp:taxon-name></italic> have three to nine lateral spines on abdominal sternum VII, while neither <italic><tp:taxon-name>Adetomyrma</tp:taxon-name></italic> nor <italic><tp:taxon-name>Xymmer</tp:taxon-name></italic> have this spine.</p><p><xref ref-type="bibr" rid="B6">Brown (1960)</xref> described <italic><tp:taxon-name>Stigmatomma mystriops</tp:taxon-name></italic> (Brown, 1960) as a species that has specialized mandibular characters similar to <italic><tp:taxon-name>Mystrium</tp:taxon-name></italic>, e.g. teeth arranged in two separated rows, the presence of a ventral ridge on the subapical teeth, and a small apical tooth; however, these characters differ distinctly between <italic><tp:taxon-name>Stigmatomma mystriops</tp:taxon-name></italic> and <italic><tp:taxon-name>Mystrium</tp:taxon-name></italic> species. The mandibular teeth and basal denticles are consistently separated and these two rows are almost parallel, except for the apical portion of the mandible in <italic><tp:taxon-name>Mystrium</tp:taxon-name></italic>, while the separation exists only on the basal portion of the mandible in <italic><tp:taxon-name>Stigmatomma mystriops</tp:taxon-name></italic>. The ridge in <italic><tp:taxon-name>Mystrium</tp:taxon-name></italic> is the extension of a carina, which usually divides the lateral and ventral surfaces of the mandible, and the extension of the carina in <italic><tp:taxon-name>Mystrium</tp:taxon-name></italic> is inserted dorsally to the apical tooth (<xref ref-type="fig" rid="F5">Fig. 5A</xref>). However, the ridge in <italic><tp:taxon-name>Stigmatomma mystriops</tp:taxon-name></italic> is developed independently from another carina along the ventral one mentioned above, which in <italic><tp:taxon-name>Stigmatomma mystriops</tp:taxon-name></italic> continues to the ventral margin of the apical tooth the same as a usual mandible of ants (<xref ref-type="fig" rid="F5">Fig. 5B</xref>). The apical tooth in <italic><tp:taxon-name>Stigmatomma mystriops</tp:taxon-name></italic> is directed mesally, not ventrally as in <italic><tp:taxon-name>Mystrium</tp:taxon-name></italic>. In addition to the <italic><tp:taxon-name>Mystrium</tp:taxon-name></italic>-like characters (<xref ref-type="bibr" rid="B6">Brown 1960</xref>), we found two pairs of long setae on the anterior clypeal margin in <italic><tp:taxon-name>Stigmatomma mystriops</tp:taxon-name></italic>. These strange characters observed in <italic><tp:taxon-name>Stigmatomma mystriops</tp:taxon-name></italic> may be part of a specialized snapping mandible system.</p><p>In addition to characters unique to <italic><tp:taxon-name>Mystrium</tp:taxon-name></italic>, we discuss two generic characters (characters 5 and 9) that are useful for distinguishing amblyoponine genera. Neither character 5 nor 9 distinguish <italic><tp:taxon-name>Mystrium</tp:taxon-name></italic> from the other XMAS genera; however, both of these characters do distinguish <italic><tp:taxon-name>Mystrium</tp:taxon-name></italic> from <italic><tp:taxon-name>Amblyopone</tp:taxon-name></italic>.</p><p>Character 5 is provisionally proposed here to separate <italic><tp:taxon-name>Amblyopone</tp:taxon-name></italic> from genera in the XMAS clade. In the XMAS clade, the basal part of the labrum is lacking small dentiform setae (<xref ref-type="fig" rid="F6">Fig. 6A</xref>). However, in <italic><tp:taxon-name>Amblyopone</tp:taxon-name></italic>, small dentiform setae are present on the labrum (<xref ref-type="fig" rid="F6">Fig. 6B</xref>). Mandible character 9 proposed in <xref ref-type="bibr" rid="B49">Yoshimura and Fisher (2012)</xref> is unique to the XMAS clade. In our previous work, we described the unique evolution of the mandible in the XMAS clade. We presented as evidence the two-layered “teeth” on the masticatory surface of the mandible, which consists of true mandibular teeth on the dorsal row and apically extended basal denticles on the ventral row (<xref ref-type="fig" rid="F6">Fig. 6E</xref>). We now update the mandibular character description because we have since observed <!--PageBreak-->in a few species of <italic><tp:taxon-name>Amblyopone</tp:taxon-name></italic> two-layered mandible dentition, such as in <italic><tp:taxon-name>Amblyopone</tp:taxon-name></italic> au02 (QMT152688). Even though two-layered mandible dentition was found in <italic><tp:taxon-name>Amblyopone</tp:taxon-name></italic>, as we described in character 9, the principal true mandibular teeth on the <!--PageBreak-->dorsal row are developed (<xref ref-type="fig" rid="F6">Fig. 6F</xref>) larger than the basal denticles on the ventral row in <italic><tp:taxon-name>Amblyopone</tp:taxon-name></italic>, while the basal denticles are usually larger than true mandibular teeth on the masticatory margin with the exception of apical teeth in the XMAS clade (<xref ref-type="fig" rid="F6">Fig. 6E</xref>).</p><p>The differences in mandibular characters between species in the XMAS clade and those in <italic><tp:taxon-name>Amblyopone</tp:taxon-name></italic> are associated with the parts of the mandible used for catching their prey. We assume that the masticatory margin is the main functional part of the mandible in XMAS clade species (<xref ref-type="fig" rid="F6">Figs 6C, 6E</xref>), while the whole mandibular shaft is used for this purpose in <italic><tp:taxon-name>Amblyopone</tp:taxon-name></italic> (<xref ref-type="fig" rid="F6">Figs 6D, 6F</xref>). The presence or absence of dentiform setae on the labrum (character 5: <xref ref-type="fig" rid="F6">Figs 6B vs. 6A</xref>) supports our assumption. <italic><tp:taxon-name>Amblyopone</tp:taxon-name></italic> species probably “hold” prey using teeth along the whole shaft of the mandible (<xref ref-type="fig" rid="F6">Fig. 6F</xref>), conical setae on the flat clypeus, and dentiform setae on the labrum (<xref ref-type="fig" rid="F6">Fig. 6B</xref>); while species of <italic><tp:taxon-name>Stigmatomma</tp:taxon-name></italic> (in XMAS clade) “pinch” prey using their masticatory margin (distal part) of the mandible (<xref ref-type="fig" rid="F6">Fig. 6E</xref>), and support it using anterior clypeal conical setae strongly extended anteriorly (<xref ref-type="fig" rid="F6">Fig. 6A</xref>). When the mandibles of both groups elongated under these two use conditions, their morphology adapted differently. The mandibular shaft in <italic><tp:taxon-name>Amblyopone</tp:taxon-name></italic> became wider and stouter (<xref ref-type="fig" rid="F6">Fig. 6F</xref>), while the basal denticles in XMAS clade became larger than true teeth and distinctly directed basally (<xref ref-type="fig" rid="F6">Fig. 6E</xref>).</p><fig id="F6" position="float" orientation="portrait"><label>Figure 6.</label><caption><p>Differences in characters of the worker mandible and labrum between XMAS clade genera and <italic><tp:taxon-name>Amblyopone</tp:taxon-name></italic>. <bold>A, C, E</bold> XMAS clade genera (<italic><tp:taxon-name>Stigmatomma</tp:taxon-name></italic>) <bold>B, D, F</bold> <italic><tp:taxon-name>Amblyopone</tp:taxon-name></italic>. <bold>A</bold> <italic><tp:taxon-name>Stigmatomma pallipes</tp:taxon-name></italic> (<ext-link xmlns:xlink="http://www.w3.org/1999/xlink" ext-link-type="uri" xlink:href="http://data.antweb.org/specimen/CASENT0247077" xlink:type="simple">CASENT0247077</ext-link>) <bold>B</bold> <italic><tp:taxon-name>Amblyopone australis</tp:taxon-name></italic> (<ext-link xmlns:xlink="http://www.w3.org/1999/xlink" ext-link-type="uri" xlink:href="http://data.antweb.org/specimen/CASENT0100424" xlink:type="simple">CASENT0100424</ext-link>) <bold>C</bold> <italic><tp:taxon-name>Stigmatomma oregonense</tp:taxon-name></italic>  <bold>D</bold> <italic><tp:taxon-name>Amblyopone australis</tp:taxon-name></italic>. <bold>A, B</bold> labrum <bold>C, D</bold> usage of the mandibles <bold>E, F</bold> pattern diagrams for mandibular use. <bold>A</bold> dentiform labral seta is absent <bold>B</bold> dentiform labral setae are present <bold>C, E</bold> the masticatory margin is the main functional part of the mandible in XMAS clade species <bold>D, F</bold> the whole mandibular shaft is the functional part of the mandible in <italic><tp:taxon-name>Amblyopone</tp:taxon-name></italic>. <bold>C, D</bold> Photos by Alex Wild.</p></caption><graphic xmlns:xlink="http://www.w3.org/1999/xlink" xlink:href="zookeys-394-001-g006.jpg" position="float" orientation="portrait" xlink:type="simple"/></fig><p><xref ref-type="bibr" rid="B6">Brown (1960)</xref> was the first to propose that the dentiform setae on the labrum functioned as a structure to grip active prey. He attributed this character to <tp:taxon-name>Amblyoponini</tp:taxon-name> but our review suggest that dentiform setae on the basal part of the labrum (as in <xref ref-type="fig" rid="F6">Fig. 6B</xref>) is restricted to three genera: <italic><tp:taxon-name>Amblyopone</tp:taxon-name></italic>, <italic><tp:taxon-name>Onychomyrmex</tp:taxon-name></italic> and <italic><tp:taxon-name>Apomyrma</tp:taxon-name></italic>. <xref ref-type="bibr" rid="B42">Ward (1994)</xref> reported that conical setae are present on the labrum in <italic><tp:taxon-name>Apomyrma stygia</tp:taxon-name></italic> Brown, Gotwald &amp; Lévieux, 1971. <xref ref-type="bibr" rid="B37">Saux et al. (2004)</xref> described the presence of these setae in <italic><tp:taxon-name>Amblyopone australis</tp:taxon-name></italic> Erichson, 1842, <italic><tp:taxon-name>Amblyopone hackeri</tp:taxon-name></italic> Wheeler, 1927, <italic><tp:taxon-name>Amblyopone longidens</tp:taxon-name></italic> Forel, 1910, and <italic><tp:taxon-name>Stigmatomma gingivale</tp:taxon-name></italic> (Brown, 1960). <xref ref-type="bibr" rid="B24">Keller (2011)</xref> reported the presence of these setae in <italic><tp:taxon-name>Amblyopone australis</tp:taxon-name></italic>, <italic><tp:taxon-name>Amblyopone mercovichi</tp:taxon-name></italic> Brown, 1960, <italic><tp:taxon-name>Onychomyrmex doddi</tp:taxon-name></italic> Wheeler, 1916, and <italic><tp:taxon-name>Apomyrma stygia</tp:taxon-name></italic>, but their absence in <italic><tp:taxon-name>Concoctio concenta</tp:taxon-name></italic> Brown, 1974, and <italic><tp:taxon-name>Myopopone castanea</tp:taxon-name></italic> (Smith, 1860). <xref ref-type="bibr" rid="B42">Ward (1994)</xref> showed in his figure 9 labral setae in <italic><tp:taxon-name>Onychomyrmex</tp:taxon-name></italic> which is currently identified as <italic><tp:taxon-name>Onychomyrmex</tp:taxon-name></italic> au01 (PSW10030, <ext-link xmlns:xlink="http://www.w3.org/1999/xlink" ext-link-type="uri" xlink:href="http://data.antweb.org/specimen/CASENT0172779" xlink:type="simple">CASENT0172779</ext-link>) though in <xref ref-type="bibr" rid="B37">Saux et al. (2004)</xref>, this taxon is referred to as an undescribed species of <italic><tp:taxon-name>Amblyopone</tp:taxon-name></italic>. In addition to the above species, we found the presence of dentiform setae on the labrum in <italic><tp:taxon-name>Amblyopone michaelseni</tp:taxon-name></italic> Forel (<ext-link xmlns:xlink="http://www.w3.org/1999/xlink" ext-link-type="uri" xlink:href="http://data.antweb.org/specimen/CASENT0100441" xlink:type="simple">CASENT0100441</ext-link>), <italic><tp:taxon-name>Amblyopone</tp:taxon-name></italic> au01 (<ext-link xmlns:xlink="http://www.w3.org/1999/xlink" ext-link-type="uri" xlink:href="http://data.antweb.org/specimen/CASENT0434465" xlink:type="simple">CASENT0434465</ext-link>), and <italic><tp:taxon-name>Amblyopone</tp:taxon-name></italic> au02 (QMT152688). In <italic><tp:taxon-name>Apomyrma stygia</tp:taxon-name></italic> (<ext-link xmlns:xlink="http://www.w3.org/1999/xlink" ext-link-type="uri" xlink:href="http://data.antweb.org/specimen/CASENT0000077" xlink:type="simple">CASENT0000077</ext-link>), the dentiform setae are present and distributed not only along the basal portion but also along the whole surface of the labrum; in addition, the conical setae on the anterior clypeal margin are absent. We also confirm the absence of dentiform setae on the labrum in <italic><tp:taxon-name>Prionopelta</tp:taxon-name></italic>, <italic><tp:taxon-name>Concoctio</tp:taxon-name></italic> and <italic><tp:taxon-name>Bannapone</tp:taxon-name></italic>.</p><p>Because of the presence of the dentiform labral setae, <italic><tp:taxon-name>Stigmatomma gingivale</tp:taxon-name></italic> is retransferred to <italic><tp:taxon-name>Amblyopone</tp:taxon-name></italic> as <italic><tp:taxon-name>Amblyopone gingivalis</tp:taxon-name></italic> Brown, 1960 comb. rev., although <xref ref-type="bibr" rid="B49">Yoshimura and Fisher (2012)</xref> transferred this species from <italic><tp:taxon-name>Amblyopone</tp:taxon-name></italic> to <italic><tp:taxon-name>Stigmatomma</tp:taxon-name></italic>. The dentiform labral setae in <italic><tp:taxon-name>Amblyopone gingivalis</tp:taxon-name></italic> are more abundant than those of <italic><tp:taxon-name>Amblyopone australis</tp:taxon-name></italic>, and covering on the distinct basal convexity on the labrum. In addition to the presence of the dentiform labral setae, true mandibular teeth larger than the basal ventral denticles <!--PageBreak-->are also present in <italic><tp:taxon-name>Amblyopone gingivalis</tp:taxon-name></italic> and provide an additional supportive character for this generic transfer.</p><p>On the other hand, on the basis of the mandible characters, <italic><tp:taxon-name>Amblyopone awa</tp:taxon-name></italic>, <italic><tp:taxon-name>Amblyopone kangba</tp:taxon-name></italic>, <italic><tp:taxon-name>Amblyopone meiliana</tp:taxon-name></italic>, and <italic><tp:taxon-name>Amblyopone zomae</tp:taxon-name></italic> are transferred to the genus <italic><tp:taxon-name>Stigmatomma</tp:taxon-name></italic> as <italic><tp:taxon-name>Stigmatomma awa</tp:taxon-name></italic> (Xu &amp; Chu, 2012), comb. n., <italic><tp:taxon-name>Stigmatomma kangba</tp:taxon-name></italic> (Xu &amp; Chu, 2012), comb. n., <italic><tp:taxon-name>Stigmatomma meilianum</tp:taxon-name></italic> (Xu &amp; Chu, 2012), comb. n., and <italic><tp:taxon-name>Stigmatomma zomae</tp:taxon-name></italic> (Xu &amp; Chu, 2012), comb. n., respectively. According to the original description (Xu and Chu 2012), the mandibular characters in figures 29, 34, and 52 show that <italic><tp:taxon-name>Stigmatomma zomae</tp:taxon-name></italic>, <italic><tp:taxon-name>Stigmatomma meilianum</tp:taxon-name></italic>, and <italic><tp:taxon-name>Stigmatomma awa</tp:taxon-name></italic> have typical forms observed in <italic><tp:taxon-name>Stigmatomma</tp:taxon-name></italic>, although we did not examine actual specimens of any of these four Chinese species.</p><p>The male diagnostic characters used in this revision follow those in <xref ref-type="bibr" rid="B49">Yoshimura and Fisher (2012)</xref>. All worker diagnostic characters are applicable to both alate and ergatoid queens.</p></tp:treatment-sec><tp:treatment-sec><!--Section generated to contain objects referenced in tp:taxon-treatment.--><fig id="F1" position="float" orientation="portrait"><label>Figure 1.</label><caption><p>Colonies of <italic><tp:taxon-name>Mystrium</tp:taxon-name></italic>. <bold>A</bold> <italic><tp:taxon-name>Mystrium oberthueri</tp:taxon-name></italic> <bold>B</bold> <italic><tp:taxon-name>Mystrium voeltzkowi</tp:taxon-name></italic>. <bold>A</bold> a cocoon and a worker <bold>B</bold> larvae, workers, and ergatoid queens. Photos by Alex Wild.</p></caption><graphic xmlns:xlink="http://www.w3.org/1999/xlink" xlink:href="zookeys-394-001-g001.jpg" position="float" orientation="portrait" xlink:type="simple"/></fig></tp:treatment-sec><ref-list><ref id="B26"><mixed-citation xmlns:xlink="http://www.w3.org/1999/xlink" xlink:type="simple"><person-group><name name-style="western"><surname>Mayr</surname><given-names>G</given-names></name></person-group> (<year>1862</year>)<article-title> Myrmecologische Studien.</article-title><source>Verhandlungen der Kaiserlich-Königlichen Zoologisch-Botanischen Gesellschaft in Wien </source><volume>12</volume>: <fpage>649</fpage>-<lpage>776</lpage>.</mixed-citation></ref><ref id="B15"><mixed-citation xmlns:xlink="http://www.w3.org/1999/xlink" xlink:type="simple"><person-group><name name-style="western"><surname>Forel</surname><given-names>A</given-names></name></person-group> (<year>1893</year>)<article-title> Sur la classification de la famille des Formicides, avec remarques synonymiques.</article-title><source>Annales de la Société Entomologique de Belgique </source><volume>37</volume>: <fpage>161</fpage>-<lpage>167</lpage>.</mixed-citation></ref><ref id="B3"><mixed-citation xmlns:xlink="http://www.w3.org/1999/xlink" xlink:type="simple"><person-group><name name-style="western"><surname>Bolton</surname><given-names>B</given-names></name></person-group> (<year>2003</year>)<article-title> Synopsis and classification of Formicidae.</article-title><source>Memoirs of the American Entomological Institute </source><volume>71</volume>: <fpage>1</fpage>-<lpage>370</lpage>.</mixed-citation></ref><ref id="B8"><mixed-citation xmlns:xlink="http://www.w3.org/1999/xlink" xlink:type="simple"><person-group><name name-style="western"><surname>Emery</surname><given-names>C</given-names></name></person-group> (<year>1895</year>)<article-title> Die Gattung Dorylus Fab. und die systematische Eintheilung der Formiciden.</article-title><source>Zoologische Jahrbücher, Abteilung für Systematik, Geographie und Biologie der Tiere</source><volume>8</volume>: <fpage>685</fpage>–<lpage>778</lpage>, Taf. 614–617.</mixed-citation></ref><ref id="B2"><mixed-citation xmlns:xlink="http://www.w3.org/1999/xlink" xlink:type="simple"><person-group><name name-style="western"><surname>Bolton</surname><given-names>B</given-names></name></person-group> (<year>1994</year>)<source> Identification guide to the ant genera of the world.</source><publisher-name>Harvard University Press, Cambridge</publisher-name>, <publisher-loc>Massachusetts</publisher-loc>, <lpage>222</lpage> pp.</mixed-citation></ref><ref id="B24"><mixed-citation xmlns:xlink="http://www.w3.org/1999/xlink" xlink:type="simple"><person-group><name name-style="western"><surname>Keller</surname><given-names>RA</given-names></name></person-group> (<year>2011</year>)<article-title> A phylogenetic analysis of ant morphology (Hymenoptera: Formicidae) with special reference to the poneromorph subfamilies.</article-title><source>Bulletin of the American Museum of Natural History </source><volume>355</volume>: <fpage>1</fpage>-<lpage>90</lpage>. doi: <ext-link ext-link-type="uri" xlink:href="http://dx.doi.org/10.1206/355.1" xlink:type="simple">10.1206/355.1</ext-link></mixed-citation></ref><ref id="B20"><mixed-citation xmlns:xlink="http://www.w3.org/1999/xlink" xlink:type="simple"><person-group><name name-style="western"><surname>Gronenberg</surname><given-names>W</given-names></name><name name-style="western"><surname>Hölldobler</surname><given-names>B</given-names></name><name name-style="western"><surname>Alpert</surname><given-names>GD</given-names></name></person-group> (<year>1998</year>)<article-title> Jaws that snap: control of mandible movements in the ant <italic>Mystrium</italic>.</article-title><source>Journal of Insect Physiology </source><volume>44</volume>: <fpage>241</fpage>-<lpage>253</lpage>. doi: <ext-link ext-link-type="uri" xlink:href="http://dx.doi.org/10.1016/S0022-1910(97)00145-5" xlink:type="simple">10.1016/S0022-1910(97)00145-5</ext-link></mixed-citation></ref><ref id="B6"><mixed-citation xmlns:xlink="http://www.w3.org/1999/xlink" xlink:type="simple"><person-group><name name-style="western"><surname>Brown</surname><given-names>WL</given-names></name><name name-style="western"><surname>Jr.</surname><given-names/></name></person-group> (<year>1960</year>)<article-title> Contributions toward a reclassification of the Formicidae. III. Tribe Amblyoponini (Hymenoptera).</article-title><source>Bulletin of the Museum of Comparative Zoology </source><volume>122</volume>: <fpage>143</fpage>-<lpage>230</lpage>.</mixed-citation></ref><ref id="B49"><mixed-citation xmlns:xlink="http://www.w3.org/1999/xlink" xlink:type="simple"><person-group><name name-style="western"><surname>Yoshimura</surname><given-names>M</given-names></name><name name-style="western"><surname>Fisher</surname><given-names>BL</given-names></name></person-group> (<year>2012</year>)<article-title> A revision of male ants of the Malagasy Amblyoponinae (Hymenoptera: Formicidae) with resurrections of the genera <italic>Stigmatomma</italic> and <italic>Xymmer</italic>.</article-title><source>PLoS ONE</source><volume>7</volume>: <fpage>e33325</fpage>. doi: <ext-link ext-link-type="uri" xlink:href="http://dx.doi.org/10.1371/journal.pone.0033325" xlink:type="simple">10.1371/journal.pone.0033325</ext-link></mixed-citation></ref><ref id="B42"><mixed-citation xmlns:xlink="http://www.w3.org/1999/xlink" xlink:type="simple"><person-group><name name-style="western"><surname>Ward</surname><given-names>PS</given-names></name></person-group> (<year>1994</year>)<article-title> <italic>Adetomyrma</italic>, an enigmatic new ant genus from Madagascar (Hymenoptera: Formicidae) and its implications for ant phylogeny.</article-title><source>Systematic Entomology </source><volume>19</volume>: <fpage>159</fpage>-<lpage>175</lpage>. doi: <ext-link ext-link-type="uri" xlink:href="http://dx.doi.org/10.1111/j.1365-3113.1994.tb00585.x" xlink:type="simple">10.1111/j.1365-3113.1994.tb00585.x</ext-link></mixed-citation></ref><ref id="B37"><mixed-citation xmlns:xlink="http://www.w3.org/1999/xlink" xlink:type="simple"><person-group><name name-style="western"><surname>Saux</surname><given-names>C</given-names></name><name name-style="western"><surname>Fisher</surname><given-names>BL</given-names></name><name name-style="western"><surname>Spicer</surname><given-names>GS</given-names></name></person-group> (<year>2004</year>)<article-title> Dracula ant phylogeny as inferred by nuclear 28S rDNA sequences and implications for ant systematics (Hymenoptera: Formicidae: Amblyoponinae).</article-title><source>Molecular Phylogenetics and Evolution </source><volume>33</volume>: <fpage>457</fpage>-<lpage>468</lpage>. doi: <ext-link ext-link-type="uri" xlink:href="http://dx.doi.org/10.1016/j.ympev.2004.06.017" xlink:type="simple">10.1016/j.ympev.2004.06.017</ext-link></mixed-citation></ref></ref-list></tp:taxon-treatment>
