# Supplementary material for: A revision of the ant genus Mystrium in the Malagasy region with description of six new species and remarks on Amblyopone and Stigmatomma (Hymenoptera, Formicidae, Amblyoponinae)
Source: Zookeys. 2014 Mar 31;(394):1–99. doi: 10.3897/zookeys.394.6446 (PMC3978267; doi:10.3897/zookeys.394.6446)
Supplement: XML Treatment for Mystrium barrybressleri [file zookeys.394.6446-treatment2.xml]

<!DOCTYPE tp:taxon-treatment
  PUBLIC "-//TaxonX//DTD Taxonomic Treatment Publishing DTD v0 20100105//EN" "tax-treatment-NSO.dtd">
<tp:taxon-treatment xmlns:tp="http://www.plazi.org/taxpub"><tp:treatment-meta><mixed-citation publication-type="journal"><person-group><name><surname>Yoshimura</surname><given-names>Masashi</given-names></name><name><surname>Fisher</surname><given-names>Brian L.</given-names></name></person-group><article-title>A revision of the ant genus <italic>Mystrium</italic> in the Malagasy region with description of six new species and remarks on <italic>Amblyopone</italic> and <italic>Stigmatomma</italic> (Hymenoptera, Formicidae, Amblyoponinae)</article-title><source>Zookeys</source><day>31</day><month>3</month><year>2014</year><volume>2014</volume><issue>394</issue><fpage>1</fpage><lpage>99</lpage><pub-id pub-id-type="doi">10.3897/zookeys.394.6446</pub-id></mixed-citation></tp:treatment-meta><tp:nomenclature><tp:taxon-name>
                                <tp:taxon-name-part taxon-name-part-type="genus">Mystrium</tp:taxon-name-part>
                                <tp:taxon-name-part taxon-name-part-type="species">barrybressleri</tp:taxon-name-part>
                                <object-id xmlns:xlink="http://www.w3.org/1999/xlink" content-type="zoobank" xlink:type="simple">http://zoobank.org/0FFDA298-4426-4C05-88F2-A8712FE01526</object-id>
                                <object-id xmlns:xlink="http://www.w3.org/1999/xlink" xlink:type="simple">http://species-id.net/wiki/Mystrium_barrybressleri</object-id>
                            </tp:taxon-name><tp:taxon-authority>Yoshimura &amp; Fisher</tp:taxon-authority><tp:taxon-status xmlns:xlink="http://www.w3.org/1999/xlink" xlink:type="simple">sp. n.</tp:taxon-status><xref ref-type="fig" rid="F1">Figs 8B</xref><xref ref-type="fig" rid="F10">, 10A, 10C</xref><xref ref-type="fig" rid="F13">, 13A, 13C</xref><xref ref-type="fig" rid="F14">, 14A</xref><xref ref-type="fig" rid="F31">, 31A, 31C</xref><xref ref-type="fig" rid="F33">, 33A–C</xref><xref ref-type="fig" rid="F34">, 34A–C</xref><xref ref-type="fig" rid="F35">, 35A–B</xref><xref ref-type="fig" rid="F36">, 36A, 36C, 36E</xref><xref ref-type="fig" rid="F37">, 37A</xref><xref ref-type="fig" rid="F38">, 38A</xref><xref ref-type="fig" rid="F39">, 39A</xref><xref ref-type="fig" rid="F40">, 40A</xref><xref ref-type="fig" rid="F41">, 41A</xref><xref ref-type="fig" rid="F42">, 42A</xref></tp:nomenclature><tp:treatment-sec sec-type="Holotype"><title>Holotype.</title><p>Worker: <ext-link xmlns:xlink="http://www.w3.org/1999/xlink" ext-link-type="uri" xlink:href="http://data.antweb.org/specimen/CASENT0129838" xlink:type="simple">CASENT0129838</ext-link>, BLF15450, MADAGASCAR, Toliara, Forêt Ivohibe 55.0 km N Tolagnaro (<named-content xmlns:xlink="http://www.w3.org/1999/xlink" content-type="dwc:verbatimCoordinates" xlink:type="simple">-24.569°, 47.204°</named-content>), 200 m alt., 2–4.xii.2006, B.L.Fisher et al. leg. [CASC].</p></tp:treatment-sec><tp:treatment-sec sec-type="Paratypes"><title>Paratypes.</title><p>2 workers: <ext-link xmlns:xlink="http://www.w3.org/1999/xlink" ext-link-type="uri" xlink:href="http://data.antweb.org/specimen/CASENT0129839" xlink:type="simple">CASENT0129839</ext-link> [BMNH], <ext-link xmlns:xlink="http://www.w3.org/1999/xlink" ext-link-type="uri" xlink:href="http://data.antweb.org/specimen/CASENT0129840" xlink:type="simple">CASENT0129840</ext-link> [MHNG], same data as holotype.</p></tp:treatment-sec><tp:treatment-sec sec-type="Worker"><title>Worker. </title><p><bold>Description.</bold> Measurements: holotype. HL 1.26, HW 1.14, SL 0.69, ML 1.08, HD 0.72, WL 1.18, PnW 0.63, PpW 0.50, PtW 0.56, PtL 0.28, CI 90.5, SI 60.7, MI 94.5, PpI 79.7, PtI 198.2.</p><p>HL 0.79–1.52, HW 0.71–1.49, SL 0.46–0.89, ML 0.67–1.41, HD 0.47–0.91, WL 0.85–1.51, PnW 0.46–0.78, PpW 0.36–0.60, PtW 0.39–0.68, PtL 0.19–0.30, CI 89.7–100.4, SI 56.0–69.9, MI 86.4–97.5, PpI 77.1–87.5, PtI 199.0–227.8 (10 specimens measured).</p><p>Posterolateral corner of head strongly to moderately expanding posteriorly. Posterior face of vertex forming slightly blunt angle with dorsal face on median line of head, so that declivity of vertex on lateral part slightly steeper than on median part. Ventral half of vertex sculptured. Eye small, only with several ommatidia. Anterior margin of clypeus convex with long, conical setae, of which median pair larger than adjacent pair. Genal tooth of head moderately developed, reaching about half of lateral lobe of clypeus. Masticatory margin of mandible slightly visible in full-face view, and dorsal surface on distal portion of mandible slightly wider than that on mandibular shaft. Second maxillary palpomere shorter than third. First flagellomere (third antennal segment) about 0.5× length of pedicel (second antennal segment). Central part of pronotal dorsum strongly to weakly, and regularly reticulate. Lateral surface of pronotum strongly and regularly reticulate on its posterior portion. Mesonotum distinct in dorsal view, its length slightly shorter than that of propodeum. Metanotal groove shallowly impressed and mesonotum higher than pronotum in lateral view. No carina present on dorsal edge of metapleural gland bulla. Petiole extremely wide in dorsal view (PtI&gt;195).</p><p>Body color yellowish brown to reddish brown.</p></tp:treatment-sec><tp:treatment-sec sec-type="Queen"><title>Queen. </title><p><bold>Description.</bold> Measurements: HL 1.43, HW 1.52, SL 0.88, ML 1.10, HD 0.99, WL 2.05, MnW 1.23, PtW 1.12, PtL 0.46, CI 106.8, SI 58.0, MI 72.1, MnI 80.8, PtI 243.1 (one specimen measured).</p><p>Wings present and well developed. Wing sclerites fully developed even if wings have been removed. Posterolateral corner of head moderately expanding posteriorly; expansion weaker than that of workers. Posterior surface of vertex forming slightly blunt angle with its dorsal surface on median line of head, so that declivity of vertex on lateral part slightly steeper than on median part. Ventral half of vertex weakly sculptured, almost smooth. Eye well developed. Both anterior and lateral ocelli clearly <!--PageBreak-->present, median portion of lateral ocelli and posterior portion of anterior ocellus edged by blackish pigment. Anterior margin of clypeus convex with long conical setae, of which median pair larger than adjacent pair. Genal tooth of head moderately developed, reaching about half of lateral lobe of clypeus. Masticatory margin of mandible visible in full-face view, and width of dorsal surface on distal portion slightly wider than that on mandibular shaft. Spoon-shaped seta present on basal side of each basal denticle on masticatory margin of mandible. First flagellar segment on antenna short, <!--PageBreak--><!--PageBreak-->about 0.5× length of pedicel. Setae on pronotum almost simple, narrowing distally with strongly sharpened apex. Propodeal declivity in lateral view straight, making right angle with its dorsal margin. Petiole wide and short in dorsal view, 0.25× length of abdominal segment III.</p><p>Body color yellow to yellowish brown.</p></tp:treatment-sec><tp:treatment-sec sec-type="Male"><title>Male. </title><p><bold>Description.</bold> Measurements: HL 0.72–0.86, HW 0.91–1.17, SL 0.16–0.22, EL 0.39–0.45, WL 1.28–1.78, MnW 0.81–1.22, CI 126.8–137.5, SI 16.7–18.9, EI 52.5–55.7, MnI 88.8–108.2 (5 specimens measured).</p><p>Eye moderately large, occupying 0.6× head length. Ocelli protruding from dorsal margin of head in full-face view. Dorsal margin of head in full-face view rounded. Both anterior and lateral ocelli small. Lateral ocellus small and distant from eye: distance between these more than 2× maximum diameter of lateral ocellus. Posterior half of vertex clearly differentiated from its dorsal half, its dorsal face distinctly shorter than its posterior face. Palpal formula 4,3. First segment of maxillary palp flattened and distinctly wider than second segment. Second maxillary palpomere shorter than third. Notauli weakly impressed on mesoscutum, but often unclear or absent. Petiole in dorsal view thin, its length 0.5× that of abdominal tergite III. Petiolar dorsum covered with fine punctures. Abdominal tergum VIII without deep punctures, almost smooth.</p><p>Distal portion of abdominal sternum IX smooth and not punctured. Basal ring quite short, not extending basally. Telomere slightly extending distally more than digitus. Bas<!--PageBreak-->oventral expansion of aedeagus well developed basoventrally, distinctly longer than dorsal extension. Ventral margin of aedeagus gently curved ventrally in lateral view. Aedeagus moderately narrowing distally on its distal half and its distal portion narrowly rounded.</p><p>On forewing, cu-a usually located at junction of Media (M) and Cubitus (Cu), sometimes slightly basal from junction.</p><p>Body color reddish brown to blackish brown.</p><fig id="F33" position="float" orientation="portrait"><label>Figure 33.</label><caption><p>Workers of <italic>camillae</italic> species group. <bold>A, C</bold> <italic><tp:taxon-name>Mystrium barrybressleri</tp:taxon-name></italic> sp. n. (<ext-link xmlns:xlink="http://www.w3.org/1999/xlink" ext-link-type="uri" xlink:href="http://data.antweb.org/specimen/CASENT0129838" xlink:type="simple">CASENT0129838</ext-link>) <bold>B</bold> <italic><tp:taxon-name>Mystrium barrybressleri</tp:taxon-name></italic> sp. n. (<ext-link xmlns:xlink="http://www.w3.org/1999/xlink" ext-link-type="uri" xlink:href="http://data.antweb.org/specimen/CASENT0129840" xlink:type="simple">CASENT0129840</ext-link>) <bold>D</bold> <italic><tp:taxon-name>Mystrium camillae</tp:taxon-name></italic> (<ext-link xmlns:xlink="http://www.w3.org/1999/xlink" ext-link-type="uri" xlink:href="http://data.antweb.org/specimen/CASENT0102123" xlink:type="simple">CASENT0102123</ext-link>) <bold>E</bold> <italic><tp:taxon-name>Mystrium labyrinth</tp:taxon-name></italic> sp. n. (<ext-link xmlns:xlink="http://www.w3.org/1999/xlink" ext-link-type="uri" xlink:href="http://data.antweb.org/specimen/CASENT0003281" xlink:type="simple">CASENT0003281</ext-link>). <bold>A, C</bold> major worker (holotype) <bold>B</bold> minor worker (paratype) <bold>D</bold> major worker (lectotype) <bold>E</bold> minor worker (holotype). <bold>A, B, E</bold> head to abdomen in lateral view <bold>C, D</bold> mesosoma in oblique dorsal view <bold>C</bold> the lateral portion of the propodeum is gently and weakly convex <bold>D</bold> the lateral portion of the propodeum is steeply and strongly convex.</p></caption><graphic xmlns:xlink="http://www.w3.org/1999/xlink" xlink:href="zookeys-394-001-g033.jpg" position="float" orientation="portrait" xlink:type="simple"/></fig><fig id="F34" position="float" orientation="portrait"><label>Figure 34.</label><caption><p>Head of workers of <italic>camillae</italic> species group. <bold>A</bold> <italic><tp:taxon-name>Mystrium barrybressleri</tp:taxon-name></italic> sp. n. (<ext-link xmlns:xlink="http://www.w3.org/1999/xlink" ext-link-type="uri" xlink:href="http://data.antweb.org/specimen/CASENT0129838" xlink:type="simple">CASENT0129838</ext-link>) <bold>B</bold> <italic><tp:taxon-name>Mystrium barrybressleri</tp:taxon-name></italic> sp. n. (<ext-link xmlns:xlink="http://www.w3.org/1999/xlink" ext-link-type="uri" xlink:href="http://data.antweb.org/specimen/CASENT0129840" xlink:type="simple">CASENT0129840</ext-link>) <bold>C</bold> <italic><tp:taxon-name>Mystrium barrybressleri</tp:taxon-name></italic> sp. n. (<ext-link xmlns:xlink="http://www.w3.org/1999/xlink" ext-link-type="uri" xlink:href="http://data.antweb.org/specimen/CASENT0045009" xlink:type="simple">CASENT0045009</ext-link>) <bold>D</bold> <italic><tp:taxon-name>Mystrium camillae</tp:taxon-name></italic> (<ext-link xmlns:xlink="http://www.w3.org/1999/xlink" ext-link-type="uri" xlink:href="http://data.antweb.org/specimen/CASENT0102123" xlink:type="simple">CASENT0102123</ext-link>) <bold>E</bold> <italic><tp:taxon-name>Mystrium labyrinth</tp:taxon-name></italic> sp. n. (<ext-link xmlns:xlink="http://www.w3.org/1999/xlink" ext-link-type="uri" xlink:href="http://data.antweb.org/specimen/CASENT0003281" xlink:type="simple">CASENT0003281</ext-link>). <bold>A</bold> major worker (holotype) <bold>B</bold> minor worker (paratype) <bold>C</bold> major worker <bold>D</bold> major worker (lectotype) <bold>E</bold> minor worker (holotype) <bold>A, B, E</bold> in full-face view <bold>C, D</bold> clypeus in oblique anterior view <bold>C</bold> a pair of spatulate setae on the anteromedial portion of clypeus is long <bold>D</bold> a pair of spatulate setae on the anteromedial portion of clypeus is short.</p></caption><graphic xmlns:xlink="http://www.w3.org/1999/xlink" xlink:href="zookeys-394-001-g034.jpg" position="float" orientation="portrait" xlink:type="simple"/></fig><fig id="F35" position="float" orientation="portrait"><label>Figure 35.</label><caption><p>Workers of <italic>camillae</italic> species group in dorsal view. <bold>A</bold> <italic><tp:taxon-name>Mystrium barrybressleri</tp:taxon-name></italic> sp. n. (<ext-link xmlns:xlink="http://www.w3.org/1999/xlink" ext-link-type="uri" xlink:href="http://data.antweb.org/specimen/CASENT0129838" xlink:type="simple">CASENT0129838</ext-link>) <bold>B</bold> <italic><tp:taxon-name>Mystrium barrybressleri</tp:taxon-name></italic> sp. n. (<ext-link xmlns:xlink="http://www.w3.org/1999/xlink" ext-link-type="uri" xlink:href="http://data.antweb.org/specimen/CASENT0129840" xlink:type="simple">CASENT0129840</ext-link>) <bold>C</bold> <italic><tp:taxon-name>Mystrium labyrinth</tp:taxon-name></italic> sp. n. (<ext-link xmlns:xlink="http://www.w3.org/1999/xlink" ext-link-type="uri" xlink:href="http://data.antweb.org/specimen/CASENT0003281" xlink:type="simple">CASENT0003281</ext-link>). <bold>A</bold> major worker (holotype) <bold>B</bold> minor worker (paratype) <bold>C</bold> minor worker (holotype).</p></caption><graphic xmlns:xlink="http://www.w3.org/1999/xlink" xlink:href="zookeys-394-001-g035.jpg" position="float" orientation="portrait" xlink:type="simple"/></fig><fig id="F36" position="float" orientation="portrait"><label>Figure 36.</label><caption><p>Queens of <italic>camillae</italic> species group. <bold>A, C, E</bold> <italic><tp:taxon-name>Mystrium barrybressleri</tp:taxon-name></italic> sp. n. (<ext-link xmlns:xlink="http://www.w3.org/1999/xlink" ext-link-type="uri" xlink:href="http://data.antweb.org/specimen/CASENT0145109" xlink:type="simple">CASENT0145109</ext-link>) <bold>B, D, F</bold> <italic><tp:taxon-name>Mystrium labyrinth</tp:taxon-name></italic> sp. n. (<ext-link xmlns:xlink="http://www.w3.org/1999/xlink" ext-link-type="uri" xlink:href="http://data.antweb.org/specimen/CASENT0084950" xlink:type="simple">CASENT0084950</ext-link>). <bold>A, B</bold> head to abdomen in lateral view <bold>C, D</bold> head in full-face view <bold>E, F</bold> head to abdomen in dorsal view.</p></caption><graphic xmlns:xlink="http://www.w3.org/1999/xlink" xlink:href="zookeys-394-001-g036.jpg" position="float" orientation="portrait" xlink:type="simple"/></fig><fig id="F37" position="float" orientation="portrait"><label>Figure 37.</label><caption><p>Males of <italic><tp:taxon-name>Mystrium</tp:taxon-name></italic> in lateral view. <bold>A</bold> <italic><tp:taxon-name>Mystrium barrybressleri</tp:taxon-name></italic> sp. n. (<ext-link xmlns:xlink="http://www.w3.org/1999/xlink" ext-link-type="uri" xlink:href="http://data.antweb.org/specimen/CASENT0135866" xlink:type="simple">CASENT0135866</ext-link>) <bold>B</bold> <italic><tp:taxon-name>Mystrium mysticum</tp:taxon-name></italic> (<ext-link xmlns:xlink="http://www.w3.org/1999/xlink" ext-link-type="uri" xlink:href="http://data.antweb.org/specimen/CASENT0318027" xlink:type="simple">CASENT0318027</ext-link>) <bold>C</bold> <italic><tp:taxon-name>Mystrium rogeri</tp:taxon-name></italic> (<ext-link xmlns:xlink="http://www.w3.org/1999/xlink" ext-link-type="uri" xlink:href="http://data.antweb.org/specimen/CASENT0001083" xlink:type="simple">CASENT0001083</ext-link>) <bold>D</bold> <italic><tp:taxon-name>Mystrium janovitzi</tp:taxon-name></italic> sp. n. (<ext-link xmlns:xlink="http://www.w3.org/1999/xlink" ext-link-type="uri" xlink:href="http://data.antweb.org/specimen/CASENT0007820" xlink:type="simple">CASENT0007820</ext-link>) <bold>E</bold> <italic><tp:taxon-name>Mystrium mirror</tp:taxon-name></italic> sp. n. (<ext-link xmlns:xlink="http://www.w3.org/1999/xlink" ext-link-type="uri" xlink:href="http://data.antweb.org/specimen/CASENT0318941" xlink:type="simple">CASENT0318941</ext-link>) <bold>F</bold> <italic><tp:taxon-name>Mystrium oberthueri</tp:taxon-name></italic> (<ext-link xmlns:xlink="http://www.w3.org/1999/xlink" ext-link-type="uri" xlink:href="http://data.antweb.org/specimen/CASENT0179499" xlink:type="simple">CASENT0179499</ext-link>) <bold>G</bold> <italic><tp:taxon-name>Mystrium shadow</tp:taxon-name></italic> sp. n. (<ext-link xmlns:xlink="http://www.w3.org/1999/xlink" ext-link-type="uri" xlink:href="http://data.antweb.org/specimen/CASENT0107647" xlink:type="simple">CASENT0107647</ext-link>) <bold>H</bold> <italic><tp:taxon-name>Mystrium voeltzkowi</tp:taxon-name></italic> (<ext-link xmlns:xlink="http://www.w3.org/1999/xlink" ext-link-type="uri" xlink:href="http://data.antweb.org/specimen/CASENT0101673" xlink:type="simple">CASENT0101673</ext-link>).</p></caption><graphic xmlns:xlink="http://www.w3.org/1999/xlink" xlink:href="zookeys-394-001-g037.jpg" position="float" orientation="portrait" xlink:type="simple"/></fig><fig id="F38" position="float" orientation="portrait"><label>Figure 38.</label><caption><p>Head of <italic><tp:taxon-name>Mystrium</tp:taxon-name></italic> males in full-face view. <bold>A</bold> <italic><tp:taxon-name>Mystrium barrybressleri</tp:taxon-name></italic> sp. n. (<ext-link xmlns:xlink="http://www.w3.org/1999/xlink" ext-link-type="uri" xlink:href="http://data.antweb.org/specimen/CASENT0135866" xlink:type="simple">CASENT0135866</ext-link>) <bold>B</bold> <italic><tp:taxon-name>Mystrium mysticum</tp:taxon-name></italic> (<ext-link xmlns:xlink="http://www.w3.org/1999/xlink" ext-link-type="uri" xlink:href="http://data.antweb.org/specimen/CASENT0318027" xlink:type="simple">CASENT0318027</ext-link>) <bold>C</bold> <italic><tp:taxon-name>Mystrium rogeri</tp:taxon-name></italic> (<ext-link xmlns:xlink="http://www.w3.org/1999/xlink" ext-link-type="uri" xlink:href="http://data.antweb.org/specimen/CASENT0001083" xlink:type="simple">CASENT0001083</ext-link>) <bold>D</bold> <italic><tp:taxon-name>Mystrium janovitzi</tp:taxon-name></italic> sp. n. (<ext-link xmlns:xlink="http://www.w3.org/1999/xlink" ext-link-type="uri" xlink:href="http://data.antweb.org/specimen/CASENT0007820" xlink:type="simple">CASENT0007820</ext-link>) <bold>E</bold> <italic><tp:taxon-name>Mystrium mirror</tp:taxon-name></italic> sp. n. (<ext-link xmlns:xlink="http://www.w3.org/1999/xlink" ext-link-type="uri" xlink:href="http://data.antweb.org/specimen/CASENT0318941" xlink:type="simple">CASENT0318941</ext-link>) <bold>F</bold> <italic><tp:taxon-name>Mystrium oberthueri</tp:taxon-name></italic> (<ext-link xmlns:xlink="http://www.w3.org/1999/xlink" ext-link-type="uri" xlink:href="http://data.antweb.org/specimen/CASENT0179499" xlink:type="simple">CASENT0179499</ext-link>) <bold>G</bold> <italic><tp:taxon-name>Mystrium shadow</tp:taxon-name></italic> sp. n. (<ext-link xmlns:xlink="http://www.w3.org/1999/xlink" ext-link-type="uri" xlink:href="http://data.antweb.org/specimen/CASENT0107647" xlink:type="simple">CASENT0107647</ext-link>) <bold>H</bold> <italic><tp:taxon-name>Mystrium voeltzkowi</tp:taxon-name></italic> (<ext-link xmlns:xlink="http://www.w3.org/1999/xlink" ext-link-type="uri" xlink:href="http://data.antweb.org/specimen/CASENT0101673" xlink:type="simple">CASENT0101673</ext-link>).</p></caption><graphic xmlns:xlink="http://www.w3.org/1999/xlink" xlink:href="zookeys-394-001-g038.jpg" position="float" orientation="portrait" xlink:type="simple"/></fig><fig id="F39" position="float" orientation="portrait"><label>Figure 39.</label><caption><p>Males of <italic><tp:taxon-name>Mystrium</tp:taxon-name></italic> in dorsal view. <bold>A</bold> <italic><tp:taxon-name>Mystrium barrybressleri</tp:taxon-name></italic> sp. n. (<ext-link xmlns:xlink="http://www.w3.org/1999/xlink" ext-link-type="uri" xlink:href="http://data.antweb.org/specimen/CASENT0135866" xlink:type="simple">CASENT0135866</ext-link>) <bold>B</bold> <italic><tp:taxon-name>Mystrium mysticum</tp:taxon-name></italic> (<ext-link xmlns:xlink="http://www.w3.org/1999/xlink" ext-link-type="uri" xlink:href="http://data.antweb.org/specimen/CASENT0318027" xlink:type="simple">CASENT0318027</ext-link>) <bold>C</bold> <italic><tp:taxon-name>Mystrium rogeri</tp:taxon-name></italic> (<ext-link xmlns:xlink="http://www.w3.org/1999/xlink" ext-link-type="uri" xlink:href="http://data.antweb.org/specimen/CASENT0001083" xlink:type="simple">CASENT0001083</ext-link>) <bold>D</bold> <italic><tp:taxon-name>Mystrium janovitzi</tp:taxon-name></italic> sp. n. (<ext-link xmlns:xlink="http://www.w3.org/1999/xlink" ext-link-type="uri" xlink:href="http://data.antweb.org/specimen/CASENT0007820" xlink:type="simple">CASENT0007820</ext-link>) <bold>E</bold> <italic><tp:taxon-name>Mystrium mirror</tp:taxon-name></italic> sp. n. (<ext-link xmlns:xlink="http://www.w3.org/1999/xlink" ext-link-type="uri" xlink:href="http://data.antweb.org/specimen/CASENT0318941" xlink:type="simple">CASENT0318941</ext-link>) <bold>F</bold> <italic><tp:taxon-name>Mystrium oberthueri</tp:taxon-name></italic> (<ext-link xmlns:xlink="http://www.w3.org/1999/xlink" ext-link-type="uri" xlink:href="http://data.antweb.org/specimen/CASENT0179499" xlink:type="simple">CASENT0179499</ext-link>) <bold>G</bold> <italic><tp:taxon-name>Mystrium shadow</tp:taxon-name></italic> sp. n. (<ext-link xmlns:xlink="http://www.w3.org/1999/xlink" ext-link-type="uri" xlink:href="http://data.antweb.org/specimen/CASENT0107647" xlink:type="simple">CASENT0107647</ext-link>) <bold>H</bold> <italic><tp:taxon-name>Mystrium voeltzkowi</tp:taxon-name></italic> (<ext-link xmlns:xlink="http://www.w3.org/1999/xlink" ext-link-type="uri" xlink:href="http://data.antweb.org/specimen/CASENT0101673" xlink:type="simple">CASENT0101673</ext-link>).</p></caption><graphic xmlns:xlink="http://www.w3.org/1999/xlink" xlink:href="zookeys-394-001-g039.jpg" position="float" orientation="portrait" xlink:type="simple"/></fig><fig id="F40" position="float" orientation="portrait"><label>Figure 40.</label><caption><p>Genital capsule of <italic><tp:taxon-name>Mystrium</tp:taxon-name></italic> males in lateral view. <bold>A</bold> <italic><tp:taxon-name>Mystrium barrybressleri</tp:taxon-name></italic> sp. n. (<ext-link xmlns:xlink="http://www.w3.org/1999/xlink" ext-link-type="uri" xlink:href="http://data.antweb.org/specimen/CASENT0078803" xlink:type="simple">CASENT0078803</ext-link>) <bold>B</bold> <italic><tp:taxon-name>Mystrium mysticum</tp:taxon-name></italic> (<ext-link xmlns:xlink="http://www.w3.org/1999/xlink" ext-link-type="uri" xlink:href="http://data.antweb.org/specimen/CASENT0218102" xlink:type="simple">CASENT0218102</ext-link>) <bold>C</bold> <italic><tp:taxon-name>Mystrium rogeri</tp:taxon-name></italic> (<ext-link xmlns:xlink="http://www.w3.org/1999/xlink" ext-link-type="uri" xlink:href="http://data.antweb.org/specimen/CASENT0001152" xlink:type="simple">CASENT0001152</ext-link>) <bold>D</bold> <italic><tp:taxon-name>Mystrium janovitzi</tp:taxon-name></italic> sp. n. (<ext-link xmlns:xlink="http://www.w3.org/1999/xlink" ext-link-type="uri" xlink:href="http://data.antweb.org/specimen/CASENT0080644" xlink:type="simple">CASENT0080644</ext-link>) <bold>E</bold> <italic><tp:taxon-name>Mystrium mirror</tp:taxon-name></italic> sp. n. (<ext-link xmlns:xlink="http://www.w3.org/1999/xlink" ext-link-type="uri" xlink:href="http://data.antweb.org/specimen/CASENT0317444" xlink:type="simple">CASENT0317444</ext-link>) <bold>F</bold> <italic><tp:taxon-name>Mystrium oberthueri</tp:taxon-name></italic> (<ext-link xmlns:xlink="http://www.w3.org/1999/xlink" ext-link-type="uri" xlink:href="http://data.antweb.org/specimen/CASENT0317422" xlink:type="simple">CASENT0317422</ext-link>) <bold>G</bold> <italic><tp:taxon-name>Mystrium shadow</tp:taxon-name></italic> sp. n. (<ext-link xmlns:xlink="http://www.w3.org/1999/xlink" ext-link-type="uri" xlink:href="http://data.antweb.org/specimen/CASENT0107647" xlink:type="simple">CASENT0107647</ext-link>) <bold>H</bold> <italic><tp:taxon-name>Mystrium voeltzkowi</tp:taxon-name></italic> (<ext-link xmlns:xlink="http://www.w3.org/1999/xlink" ext-link-type="uri" xlink:href="http://data.antweb.org/specimen/CASENT0317583" xlink:type="simple">CASENT0317583</ext-link>).</p></caption><graphic xmlns:xlink="http://www.w3.org/1999/xlink" xlink:href="zookeys-394-001-g040.jpg" position="float" orientation="portrait" xlink:type="simple"/></fig><fig id="F41" position="float" orientation="portrait"><label>Figure 41.</label><caption><p>Aedeagus of <italic><tp:taxon-name>Mystrium</tp:taxon-name></italic> males in lateral view. <bold>A</bold> <italic><tp:taxon-name>Mystrium barrybressleri</tp:taxon-name></italic> sp. n. (<ext-link xmlns:xlink="http://www.w3.org/1999/xlink" ext-link-type="uri" xlink:href="http://data.antweb.org/specimen/CASENT0078803" xlink:type="simple">CASENT0078803</ext-link>) <bold>B</bold> <italic><tp:taxon-name>Mystrium mysticum</tp:taxon-name></italic> (<ext-link xmlns:xlink="http://www.w3.org/1999/xlink" ext-link-type="uri" xlink:href="http://data.antweb.org/specimen/CASENT0218102" xlink:type="simple">CASENT0218102</ext-link>) <bold>C</bold> <italic><tp:taxon-name>Mystrium rogeri</tp:taxon-name></italic> (<ext-link xmlns:xlink="http://www.w3.org/1999/xlink" ext-link-type="uri" xlink:href="http://data.antweb.org/specimen/CASENT0001152" xlink:type="simple">CASENT0001152</ext-link>) <bold>D</bold> <italic><tp:taxon-name>Mystrium janovitzi</tp:taxon-name></italic> sp. n. (<ext-link xmlns:xlink="http://www.w3.org/1999/xlink" ext-link-type="uri" xlink:href="http://data.antweb.org/specimen/CASENT0080644" xlink:type="simple">CASENT0080644</ext-link>) <bold>E</bold> <italic><tp:taxon-name>Mystrium mirror</tp:taxon-name></italic> sp. n. (<ext-link xmlns:xlink="http://www.w3.org/1999/xlink" ext-link-type="uri" xlink:href="http://data.antweb.org/specimen/CASENT0317444" xlink:type="simple">CASENT0317444</ext-link>) <bold>F</bold> <italic><tp:taxon-name>Mystrium oberthueri</tp:taxon-name></italic> (<ext-link xmlns:xlink="http://www.w3.org/1999/xlink" ext-link-type="uri" xlink:href="http://data.antweb.org/specimen/CASENT0317422" xlink:type="simple">CASENT0317422</ext-link>) <bold>G</bold> <italic><tp:taxon-name>Mystrium shadow</tp:taxon-name></italic> sp. n. (<ext-link xmlns:xlink="http://www.w3.org/1999/xlink" ext-link-type="uri" xlink:href="http://data.antweb.org/specimen/CASENT0107647" xlink:type="simple">CASENT0107647</ext-link>) <bold>H</bold> <italic><tp:taxon-name>Mystrium voeltzkowi</tp:taxon-name></italic> (<ext-link xmlns:xlink="http://www.w3.org/1999/xlink" ext-link-type="uri" xlink:href="http://data.antweb.org/specimen/CASENT0317583" xlink:type="simple">CASENT0317583</ext-link>).</p></caption><graphic xmlns:xlink="http://www.w3.org/1999/xlink" xlink:href="zookeys-394-001-g041.jpg" position="float" orientation="portrait" xlink:type="simple"/></fig><fig id="F42" position="float" orientation="portrait"><label>Figure 42.</label><caption><p>Distribution maps for <italic>camillae</italic> species group. <bold>A</bold> <italic><tp:taxon-name>Mystrium barrybressleri</tp:taxon-name></italic> sp. n. <bold>B</bold> <italic><tp:taxon-name>Mystrium labyrinth</tp:taxon-name></italic> sp. n. Star symbols represent the type locality.</p></caption><graphic xmlns:xlink="http://www.w3.org/1999/xlink" xlink:href="zookeys-394-001-g042.jpg" position="float" orientation="portrait" xlink:type="simple"/></fig><!--PageBreak--><!--PageBreak--><!--PageBreak--><!--PageBreak--><!--PageBreak--><!--PageBreak--></tp:treatment-sec><tp:treatment-sec sec-type="Etymology"><title>Etymology.</title><p>The specific epithet is the patronym of Dr. Barry Lee Bressler, retired physicist, former adjunct professor of physics at Virginia Polytechnic Institute and State University, and amateur naturalist, in recognition of his interest in myrmecology and his support for research on ants.</p></tp:treatment-sec><tp:treatment-sec sec-type="Distribution"><title>Distribution.</title><p>MADAGASCAR: as in <xref ref-type="fig" rid="F42">Figure 42A</xref>.</p></tp:treatment-sec><tp:treatment-sec sec-type="Additional material examined"><title>Additional material examined.</title><p>In addition to the type material, specimens from the following localities were examined in this study: MADAGASCAR. Diego-Suarez. Sakalava Beach [vegetated beach dunes] (<named-content xmlns:xlink="http://www.w3.org/1999/xlink" content-type="dwc:verbatimCoordinates" xlink:type="simple">-12.26278°, 49.3975°</named-content>), across sandy trail in dwarf littoral forest, 10 m alt.; Montaigne Francais (<named-content xmlns:xlink="http://www.w3.org/1999/xlink" content-type="dwc:verbatimCoordinates" xlink:type="simple">-12.325°, 49.33333°</named-content>), along forested limestone ridge, 150 m alt.; 7 km N Joffreville [camp 2 of Fisher] (<named-content xmlns:xlink="http://www.w3.org/1999/xlink" content-type="dwc:verbatimCoordinates" xlink:type="simple">-12.33333°, 49.25°</named-content>), in dry forest, 360 m alt.; Parc National Montagne d’Ambre [1st campsite] (<named-content xmlns:xlink="http://www.w3.org/1999/xlink" content-type="dwc:verbatimCoordinates" xlink:type="simple">-12.51444°, 49.18139°</named-content>), rainforest, 960 m alt.; [Petit Lac road] (<named-content xmlns:xlink="http://www.w3.org/1999/xlink" content-type="dwc:verbatimCoordinates" xlink:type="simple">-12.52028°, 49.17917°</named-content>), rainforest, 1125 m alt.; Antsiranana. Forêt de Binara, 9.4 km 235° SW Daraina (<named-content xmlns:xlink="http://www.w3.org/1999/xlink" content-type="dwc:verbatimCoordinates" xlink:type="simple">-13.26333°, 49.6°</named-content>), montane rainforest, 1100 m alt.; 9.1 km 233° SW Daraina (<named-content xmlns:xlink="http://www.w3.org/1999/xlink" content-type="dwc:verbatimCoordinates" xlink:type="simple">-13.26333°, 49.60333°</named-content>), rainforest, 800 m alt.; Ampasindava, Forêt d’Ambilanivy, 3.9 km 181° S Ambaliha (<named-content xmlns:xlink="http://www.w3.org/1999/xlink" content-type="dwc:verbatimCoordinates" xlink:type="simple">-13.79861°, 48.16167°</named-content>), rainforest, 600 m alt.; R.S. Manongarivo, 10.8 km 229° SW Antanambao (<named-content xmlns:xlink="http://www.w3.org/1999/xlink" content-type="dwc:verbatimCoordinates" xlink:type="simple">-13.96167°, 48.43333°</named-content>), rainforest, 400 m alt.; Manongarivo, 12.8 km 228° SW Antanambao (<named-content xmlns:xlink="http://www.w3.org/1999/xlink" content-type="dwc:verbatimCoordinates" xlink:type="simple">-13.97667°, 48.42333°</named-content>), rainforest, 780 m alt.; 14.5 km 220° SW Antanambao (<named-content xmlns:xlink="http://www.w3.org/1999/xlink" content-type="dwc:verbatimCoordinates" xlink:type="simple">-13.99833°, 48.42833°</named-content>), montane rainforest, 1175 m alt.; Parc National de Marojejy, Manantenina River, 27.6 km 35° NE Andapa, 9.6 km 327° NNW Manan<!--PageBreak-->tenina (<named-content xmlns:xlink="http://www.w3.org/1999/xlink" content-type="dwc:verbatimCoordinates" xlink:type="simple">-14.435°, 49.76°</named-content>), rainforest, 775 m alt.; 28.0 km 38° NE Andapa, 8.2 km 333° NNW Manantenina (<named-content xmlns:xlink="http://www.w3.org/1999/xlink" content-type="dwc:verbatimCoordinates" xlink:type="simple">-14.43667°, 49.775°</named-content>), rainforest, 450 m alt.; SAVA Region, district of Sambava, Marojejy National Park, 5 km W of Manantenina village, 1st campsite (Mantella) (<named-content xmlns:xlink="http://www.w3.org/1999/xlink" content-type="dwc:verbatimCoordinates" xlink:type="simple">-14.43817°, 49.774°</named-content>), low altitude rainforest, 487 m alt.; Forêt Ambanitaza, 26.1 km 347° Antalaha (<named-content xmlns:xlink="http://www.w3.org/1999/xlink" content-type="dwc:verbatimCoordinates" xlink:type="simple">-14.67933°, 50.18367°</named-content>), rainforest, 240 m alt.; 6.5 km SSW Befingotra, Rés. Anjanaharibe-Sud (<named-content xmlns:xlink="http://www.w3.org/1999/xlink" content-type="dwc:verbatimCoordinates" xlink:type="simple">-14.75°, 49.5°</named-content>), rainforest, 875 m alt.; Fotodriana, Cap Masoala (<named-content xmlns:xlink="http://www.w3.org/1999/xlink" content-type="dwc:verbatimCoordinates" xlink:type="simple">-15.69694°, 50.27028°</named-content>), lowland rainforest, 25 m alt.; Toamasina. Montagne d’Akirindro 7.6 km 341° NNW Ambinanitelo (<named-content xmlns:xlink="http://www.w3.org/1999/xlink" content-type="dwc:verbatimCoordinates" xlink:type="simple">-15.28833°, 49.54833°</named-content>), rainforest, 600 m alt.; Réserve Spéciale Ambatovaky, Sandrangato river (<named-content xmlns:xlink="http://www.w3.org/1999/xlink" content-type="dwc:verbatimCoordinates" xlink:type="simple">-16.7633°, 49.26692°</named-content>), rainforest, 520 m alt.; (<named-content xmlns:xlink="http://www.w3.org/1999/xlink" content-type="dwc:verbatimCoordinates" xlink:type="simple">-16.81753°, 49.29498°</named-content>), rainforest, 360 m alt.; Ile Sainte Marie, Forêt Ambohidena, 22.8 km 44° Ambodifotatra (<named-content xmlns:xlink="http://www.w3.org/1999/xlink" content-type="dwc:verbatimCoordinates" xlink:type="simple">-16.82433°, 49.96417°</named-content>), littoral rainforest, 20 m alt.; Parc National de Zahamena, Tetezambatana forest, near junction of Nosivola and Manakambahiny Rivers (<named-content xmlns:xlink="http://www.w3.org/1999/xlink" content-type="dwc:verbatimCoordinates" xlink:type="simple">-17.74298°, 48.72936°</named-content>), rainforest, 860 m alt.; Onibe River (<named-content xmlns:xlink="http://www.w3.org/1999/xlink" content-type="dwc:verbatimCoordinates" xlink:type="simple">-17.75908°, 48.85468°</named-content>), rainforest, 780 m alt.; Reserve Betampona, Camp Vohitsivalana, 37.1 km 338° Toamasina (<named-content xmlns:xlink="http://www.w3.org/1999/xlink" content-type="dwc:verbatimCoordinates" xlink:type="simple">-17.88667°, 49.2025°</named-content>), rainforest, 520 m alt.; Réserve Naturelle Betampona, 34.1 km 332° Toamasina (<named-content xmlns:xlink="http://www.w3.org/1999/xlink" content-type="dwc:verbatimCoordinates" xlink:type="simple">-17.916135°, 49.20185°</named-content>), rainforest, 550 m alt.; 34.08 km 332° Toamasina (<named-content xmlns:xlink="http://www.w3.org/1999/xlink" content-type="dwc:verbatimCoordinates" xlink:type="simple">-17.91977°, 49.20039°</named-content>), rainforest, 525 m alt.; Camp Rendrirendry 34.1 km 332° Toamasina (<named-content xmlns:xlink="http://www.w3.org/1999/xlink" content-type="dwc:verbatimCoordinates" xlink:type="simple">-17.924°, 49.19967°</named-content>), rainforest, 390 m alt.; F.C. Sandranantitra (<named-content xmlns:xlink="http://www.w3.org/1999/xlink" content-type="dwc:verbatimCoordinates" xlink:type="simple">-18.04833°, 49.09167°</named-content>), rainforest, 450 m alt.; F.C. Andriantantely (<named-content xmlns:xlink="http://www.w3.org/1999/xlink" content-type="dwc:verbatimCoordinates" xlink:type="simple">-18.695°, 48.81333°</named-content>), rainforest, 530 m alt.; Analamay (<named-content xmlns:xlink="http://www.w3.org/1999/xlink" content-type="dwc:verbatimCoordinates" xlink:type="simple">-18.80623°, 48.33707°</named-content>), montane rainforest, 1068 m alt.; Ambatovy, 12.4 km NE Moramanga (<named-content xmlns:xlink="http://www.w3.org/1999/xlink" content-type="dwc:verbatimCoordinates" xlink:type="simple">-18.84773°, 48.29568°</named-content>), montane rainforest, 1000 m alt.; Torotorofotsy (<named-content xmlns:xlink="http://www.w3.org/1999/xlink" content-type="dwc:verbatimCoordinates" xlink:type="simple">-18.87082°, 48.34737°</named-content>), montane rainforest, marsh edge, 1070 m alt.; 7 km SE Andasibe National Park Headquarters (<named-content xmlns:xlink="http://www.w3.org/1999/xlink" content-type="dwc:verbatimCoordinates" xlink:type="simple">-18.96278°, 48.45267°</named-content>), tropical forest, 1050 m alt.; Mahajanga. Réserve Spéciale Marotandrano, Marotandrano 48.3 km S Mandritsara (<named-content xmlns:xlink="http://www.w3.org/1999/xlink" content-type="dwc:verbatimCoordinates" xlink:type="simple">-16.28322°, 48.81443°</named-content>), transition humid forest, 865 m alt.; Toliara. Réserve Spéciale d’Ambohijanahary, Forêt d’Ankazotsihitafototra, 35.2 km 312° NW Ambaravaranala (<named-content xmlns:xlink="http://www.w3.org/1999/xlink" content-type="dwc:verbatimCoordinates" xlink:type="simple">-18.26667°, 45.40667°</named-content>), montane rainforest, 1050 m alt.; 11 km NW Enakara, Rés. Andohahela (<named-content xmlns:xlink="http://www.w3.org/1999/xlink" content-type="dwc:verbatimCoordinates" xlink:type="simple">-24.56667°, 46.83333°</named-content>), rainforest, 800 m alt.; 10 km NW Enakara, Rés. Andohahela (<named-content xmlns:xlink="http://www.w3.org/1999/xlink" content-type="dwc:verbatimCoordinates" xlink:type="simple">-24.56667°, 46.81667°</named-content>), rainforest, 430 m alt.; Parc National Andohahela, Col de Tanatana, 33.3 km NW Tolagnaro (<named-content xmlns:xlink="http://www.w3.org/1999/xlink" content-type="dwc:verbatimCoordinates" xlink:type="simple">-24.7585°, 46.85367°</named-content>), rainforest, 275 m alt.; 2.7 km WNW 302° Ste. Luce (<named-content xmlns:xlink="http://www.w3.org/1999/xlink" content-type="dwc:verbatimCoordinates" xlink:type="simple">-24.77167°, 47.17167°</named-content>), littoral rainforest, 20 m alt.; 29.5 km WNW Tolanaro, Vasiha Mt. (<named-content xmlns:xlink="http://www.w3.org/1999/xlink" content-type="dwc:verbatimCoordinates" xlink:type="simple">-24.92306°, 46.74083°</named-content>), rainforest, 700 m alt.; Tsimelahy - Parcel II, Andohahela National Park, transition forest (<named-content xmlns:xlink="http://www.w3.org/1999/xlink" content-type="dwc:verbatimCoordinates" xlink:type="simple">-24.93683°, 46.62667°</named-content>), transition forest, 180 m alt.; Mandena, 8.4 km NNE 30° Tolagnaro (<named-content xmlns:xlink="http://www.w3.org/1999/xlink" content-type="dwc:verbatimCoordinates" xlink:type="simple">-24.95167°, 47.00167°</named-content>), littoral rainforest, 20 m alt.; Manatantely, 8.9 km NW Tolagnaro (<named-content xmlns:xlink="http://www.w3.org/1999/xlink" content-type="dwc:verbatimCoordinates" xlink:type="simple">-24.9815°, 46.92567°</named-content>), rainforest, 100 m alt. Fianarantsoa. Vohiparara broken bridge, Fianarantsoa Prov. (<named-content xmlns:xlink="http://www.w3.org/1999/xlink" content-type="dwc:verbatimCoordinates" xlink:type="simple">-21.22617°, 47.36983°</named-content>), high altitude rainforest, 1110 m alt.; 7 km W Ranomafana National Park (<named-content xmlns:xlink="http://www.w3.org/1999/xlink" content-type="dwc:verbatimCoordinates" xlink:type="simple">-21.25°, 47.41667°</named-content>), montane rainforest, 900 m alt.; radio tower, Ranomafana National Park, Fianarantsoa Prov. (<named-content xmlns:xlink="http://www.w3.org/1999/xlink" content-type="dwc:verbatimCoordinates" xlink:type="simple">-21.25083°, 47.40717°</named-content>), forest edge, mixed tropical forest, open area, 1130 m alt.; Belle Vue trail, Ranomafana National Park, Fianarantsoa Prov. (<named-content xmlns:xlink="http://www.w3.org/1999/xlink" content-type="dwc:verbatimCoordinates" xlink:type="simple">-21.2665°, 47.42017°</named-content>), mixed tropical forest, 1020 m alt.; Parc National de Ranomafana, Vatoharanana River, 4.1 km 231° SW Ranomafana (<named-content xmlns:xlink="http://www.w3.org/1999/xlink" content-type="dwc:verbatimCoordinates" xlink:type="simple">-21.29°, 47.43333°</named-content>), montane <!--PageBreak-->rainforest, 1100 m alt.; 7.6 km 122° Kianjavato, Forêt Classée Vatovavy (<named-content xmlns:xlink="http://www.w3.org/1999/xlink" content-type="dwc:verbatimCoordinates" xlink:type="simple">-21.4°, 47.94°</named-content>), rainforest, 175 m alt.; 36 km S Ambalavao, Rés. Andringitra (<named-content xmlns:xlink="http://www.w3.org/1999/xlink" content-type="dwc:verbatimCoordinates" xlink:type="simple">-22.2°, 46.96667°</named-content>), montane rainforest, 820 m alt.; 45 km S. Ambalavao (<named-content xmlns:xlink="http://www.w3.org/1999/xlink" content-type="dwc:verbatimCoordinates" xlink:type="simple">-22.21667°, 47.01667°</named-content>), rainforest, 785 m alt.; 43 km S Ambalavao, Rés. Andringitra (-22.23333°, 47°), rainforest, 825 m alt.; 9.0 km NE Ivohibe (<named-content xmlns:xlink="http://www.w3.org/1999/xlink" content-type="dwc:verbatimCoordinates" xlink:type="simple">-22.42667°, 46.93833°</named-content>), rainforest, 900 m alt.; R.S. Ivohibe, 7.5 km ENE Ivohibe (<named-content xmlns:xlink="http://www.w3.org/1999/xlink" content-type="dwc:verbatimCoordinates" xlink:type="simple">-22.47°, 46.96°</named-content>), rainforest, 900 m alt.; Manombo Special Reserve, 32 km SE of Farafangana (<named-content xmlns:xlink="http://www.w3.org/1999/xlink" content-type="dwc:verbatimCoordinates" xlink:type="simple">-23.02183°, 47.72°</named-content>), lowland rainforest, 36 m alt.; Parc National Befotaka-Midongy, Papango 27.7 km S Midongy-Sud, Mount Papango (<named-content xmlns:xlink="http://www.w3.org/1999/xlink" content-type="dwc:verbatimCoordinates" xlink:type="simple">-23.83517°, 46.96367°</named-content>), rainforest, 940 m alt.</p></tp:treatment-sec><tp:treatment-sec sec-type="Remarks"><title>Remarks.</title><p>The workers of <italic><tp:taxon-name>Mystrium barrybressleri</tp:taxon-name></italic> can be distinguished from other <italic><tp:taxon-name>Mystrium</tp:taxon-name></italic> workers and queens in the Malagasy region by a combination of the following characters: mesosoma lacking wing-sclerites; first flagellomere (third segment of antenna) shorter than pedicel (second segment of antenna) (as in <xref ref-type="fig" rid="F10">Fig. 10C</xref>); and second maxillary palpomere shorter than third (<xref ref-type="fig" rid="F13">Fig. 13C</xref>). The wider petiole in dorsal view (<xref ref-type="fig" rid="F35">Figs 35A, B</xref>) separates <italic><tp:taxon-name>Mystrium barrybressleri</tp:taxon-name></italic> workers from the other <italic><tp:taxon-name>Mystrium</tp:taxon-name></italic> workers in the Malagasy region. A combination of smaller body size, small lateral ocelli distant from the eye (as in <xref ref-type="fig" rid="F26">Fig. 26B</xref>), rounded posterior margin of head with protruding lateral ocelli in full-face view (<xref ref-type="fig" rid="F31">Fig. 31A</xref>), cu-a on the forewing located at junction of Media (M) and Cubitus (Cu) (<xref ref-type="fig" rid="F31">Fig. 31C</xref>), wide and short petiole in dorsal view, and fine punctation on abdominal tergite III separates <italic><tp:taxon-name>Mystrium barrybressleri</tp:taxon-name></italic> males from other known <italic><tp:taxon-name>Mystrium</tp:taxon-name></italic> males in the Malagasy region.</p><p>The workers of <italic><tp:taxon-name>Mystrium barrybressleri</tp:taxon-name></italic> are most similar to those of <italic><tp:taxon-name>Mystrium camillae</tp:taxon-name></italic> Emery. <italic><tp:taxon-name>Mystrium camillae</tp:taxon-name></italic> appears to be a complex of several species (see discussion in <italic><tp:taxon-name>Mystrium camillae</tp:taxon-name></italic>) but we did not have sufficient material to fully evaluate the castes and worker variation throughout the range of the species complex. <italic><tp:taxon-name>Mystrium barrybressleri</tp:taxon-name></italic> workers can be distinguished by the shape of the propodeum. In workers, the lateral portion of the propodeum is steeply and strongly convex in <italic><tp:taxon-name>Mystrium</tp:taxon-name></italic> “<italic>camillae</italic>” (<xref ref-type="fig" rid="F33">Fig. 33D</xref>), while the convexity is gentle and weak in <italic><tp:taxon-name>Mystrium barrybressleri</tp:taxon-name></italic> (<xref ref-type="fig" rid="F33">Fig. 33C</xref>). Also, in <italic><tp:taxon-name>Mystrium barrybressleri</tp:taxon-name></italic>, minor workers have setae much narrower and simpler than those of major workers (<xref ref-type="fig" rid="F35">Fig. 35A</xref>: major vs. <xref ref-type="fig" rid="F35">35B</xref>: minor), while in <italic><tp:taxon-name>Mystrium</tp:taxon-name></italic> “<italic>camillae</italic>” minor and major workers have similar setae.</p><p>There are additional differences with <italic><tp:taxon-name>Mystrium camillae</tp:taxon-name></italic> (sensu stricto, as defined by the syntype series from Myanmar). The pair of spatulate setae on the anteromedial portion of clypeus is distinctly longer in <italic><tp:taxon-name>Mystrium barrybressleri</tp:taxon-name></italic> (<xref ref-type="fig" rid="F34">Fig. 34C</xref>) than those in the syntype series of <italic><tp:taxon-name>Mystrium camillae</tp:taxon-name></italic> (<xref ref-type="fig" rid="F34">Fig. 34D</xref>). The queen of <italic><tp:taxon-name>Mystrium barrybressleri</tp:taxon-name></italic> can be distinguished by the presence of simple setae on the pronotum, while in <italic><tp:taxon-name>Mystrium camillae</tp:taxon-name></italic> sensu stricto, the setae are clavate. Additional diagnostic characters can be presented once the species limits are further refined for <italic><tp:taxon-name>Mystrium camillae</tp:taxon-name></italic> and related species.</p><p><italic><tp:taxon-name>Mystrium barrybressleri</tp:taxon-name></italic> is found from the rainforests and montane rainforests, and the distribution pattern of this species is similar to that of a forest species <italic><tp:taxon-name>Tetramorium andrei</tp:taxon-name></italic> Forel (<xref ref-type="bibr" rid="B21">Hita Garcia and Fisher 2012</xref>: fig. 141). No remarkable difference was observed  between specimens from NW Ambaravaranala (<named-content xmlns:xlink="http://www.w3.org/1999/xlink" content-type="dwc:verbatimCoordinates" xlink:type="simple">-18.26667°, 45.40667°</named-content>) and those from the other localities, even the former forest is currently isolated from the others.</p><!--PageBreak--></tp:treatment-sec><tp:treatment-sec><!--Section generated to contain objects referenced in tp:taxon-treatment.--><fig id="F1" position="float" orientation="portrait"><label>Figure 1.</label><caption><p>Colonies of <italic><tp:taxon-name>Mystrium</tp:taxon-name></italic>. <bold>A</bold> <italic><tp:taxon-name>Mystrium oberthueri</tp:taxon-name></italic> <bold>B</bold> <italic><tp:taxon-name>Mystrium voeltzkowi</tp:taxon-name></italic>. <bold>A</bold> a cocoon and a worker <bold>B</bold> larvae, workers, and ergatoid queens. Photos by Alex Wild.</p></caption><graphic xmlns:xlink="http://www.w3.org/1999/xlink" xlink:href="zookeys-394-001-g001.jpg" position="float" orientation="portrait" xlink:type="simple"/></fig><fig id="F10" position="float" orientation="portrait"><label>Figure 10.</label><caption><p>Queens of <italic>camillae</italic> species group. <bold>A, C</bold> <italic><tp:taxon-name>Mystrium barrybressleri</tp:taxon-name></italic> (<ext-link xmlns:xlink="http://www.w3.org/1999/xlink" ext-link-type="uri" xlink:href="http://data.antweb.org/specimen/CASENT0145109" xlink:type="simple">CASENT0145109</ext-link>) <bold>B, D</bold> <italic><tp:taxon-name>Mystrium labyrinth</tp:taxon-name></italic> (<ext-link xmlns:xlink="http://www.w3.org/1999/xlink" ext-link-type="uri" xlink:href="http://data.antweb.org/specimen/CASENT0084950" xlink:type="simple">CASENT0084950</ext-link>). <bold>A, B</bold> petiole and abdominal segment III in dorsal view <bold>C, D</bold> pedicel and flagellum in lateral view.</p></caption><graphic xmlns:xlink="http://www.w3.org/1999/xlink" xlink:href="zookeys-394-001-g010.jpg" position="float" orientation="portrait" xlink:type="simple"/></fig><fig id="F13" position="float" orientation="portrait"><label>Figure 13.</label><caption><p>Worker diagnostic characters of <italic>camillae</italic> species group. <bold>A</bold> <italic><tp:taxon-name>Mystrium barrybressleri</tp:taxon-name></italic> (<ext-link xmlns:xlink="http://www.w3.org/1999/xlink" ext-link-type="uri" xlink:href="http://data.antweb.org/specimen/CASENT0045009" xlink:type="simple">CASENT0045009</ext-link>) <bold>B</bold> <italic><tp:taxon-name>Mystrium voeltzkowi</tp:taxon-name></italic> (<ext-link xmlns:xlink="http://www.w3.org/1999/xlink" ext-link-type="uri" xlink:href="http://data.antweb.org/specimen/CASENT0002075" xlink:type="simple">CASENT0002075</ext-link>) <bold>C</bold> <italic><tp:taxon-name>Mystrium barrybressleri</tp:taxon-name></italic> (<ext-link xmlns:xlink="http://www.w3.org/1999/xlink" ext-link-type="uri" xlink:href="http://data.antweb.org/specimen/CASENT0047970" xlink:type="simple">CASENT0047970</ext-link>) <bold>D</bold> <italic><tp:taxon-name>Mystrium voeltzkowi</tp:taxon-name></italic> (<ext-link xmlns:xlink="http://www.w3.org/1999/xlink" ext-link-type="uri" xlink:href="http://data.antweb.org/specimen/CASENT0317584" xlink:type="simple">CASENT0317584</ext-link>). <bold>A–D</bold> worker. <bold>A, B</bold> pronotum in dorsal view <bold>C, D</bold> mouthparts in oblique lateral view.</p></caption><graphic xmlns:xlink="http://www.w3.org/1999/xlink" xlink:href="zookeys-394-001-g013.jpg" position="float" orientation="portrait" xlink:type="simple"/></fig><fig id="F14" position="float" orientation="portrait"><label>Figure 14.</label><caption><p>Head of workers in <italic>camillae</italic> species group. <bold>A</bold> <italic><tp:taxon-name>Mystrium barrybressleri</tp:taxon-name></italic> (<ext-link xmlns:xlink="http://www.w3.org/1999/xlink" ext-link-type="uri" xlink:href="http://data.antweb.org/specimen/CASENT0006081" xlink:type="simple">CASENT0006081</ext-link>) <bold>B</bold> <italic><tp:taxon-name>Mystrium labyrinth</tp:taxon-name></italic> (<ext-link xmlns:xlink="http://www.w3.org/1999/xlink" ext-link-type="uri" xlink:href="http://data.antweb.org/specimen/CASENT0003281" xlink:type="simple">CASENT0003281</ext-link>).</p></caption><graphic xmlns:xlink="http://www.w3.org/1999/xlink" xlink:href="zookeys-394-001-g014.jpg" position="float" orientation="portrait" xlink:type="simple"/></fig><fig id="F31" position="float" orientation="portrait"><label>Figure 31.</label><caption><p><italic><tp:taxon-name>Mystrium</tp:taxon-name></italic> males. <bold>A</bold> <italic><tp:taxon-name>Mystrium barrybressleri</tp:taxon-name></italic> (<ext-link xmlns:xlink="http://www.w3.org/1999/xlink" ext-link-type="uri" xlink:href="http://data.antweb.org/specimen/CASENT0135866" xlink:type="simple">CASENT0135866</ext-link>) <bold>B</bold> <italic><tp:taxon-name>Mystrium janovitzi</tp:taxon-name></italic> (<ext-link xmlns:xlink="http://www.w3.org/1999/xlink" ext-link-type="uri" xlink:href="http://data.antweb.org/specimen/CASENT0007820" xlink:type="simple">CASENT0007820</ext-link>) <bold>C</bold> <italic><tp:taxon-name>Mystrium barrybressleri</tp:taxon-name></italic> (<ext-link xmlns:xlink="http://www.w3.org/1999/xlink" ext-link-type="uri" xlink:href="http://data.antweb.org/specimen/CASENT0078803" xlink:type="simple">CASENT0078803</ext-link>) <bold>D</bold> <italic><tp:taxon-name>Mystrium shadow</tp:taxon-name></italic> (<ext-link xmlns:xlink="http://www.w3.org/1999/xlink" ext-link-type="uri" xlink:href="http://data.antweb.org/specimen/CASENT0107674" xlink:type="simple">CASENT0107674</ext-link>). <bold>A, B</bold> head in full-face view <bold>C, D</bold> right forewing in dorsal view.</p></caption><graphic xmlns:xlink="http://www.w3.org/1999/xlink" xlink:href="zookeys-394-001-g031.jpg" position="float" orientation="portrait" xlink:type="simple"/></fig><fig id="F26" position="float" orientation="portrait"><label>Figure 26.</label><caption><p>Head of <italic><tp:taxon-name>Mystrium</tp:taxon-name></italic> males. <bold>A, C</bold> <italic><tp:taxon-name>Mystrium mirror</tp:taxon-name></italic> (<ext-link xmlns:xlink="http://www.w3.org/1999/xlink" ext-link-type="uri" xlink:href="http://data.antweb.org/specimen/CASENT0318941" xlink:type="simple">CASENT0318941</ext-link>) <bold>B</bold> <italic><tp:taxon-name>Mystrium mysticum</tp:taxon-name></italic> (<ext-link xmlns:xlink="http://www.w3.org/1999/xlink" ext-link-type="uri" xlink:href="http://data.antweb.org/specimen/CASENT0429983" xlink:type="simple">CASENT0429983</ext-link>) <bold>D</bold> <italic><tp:taxon-name>Mystrium janovitzi</tp:taxon-name></italic> (<ext-link xmlns:xlink="http://www.w3.org/1999/xlink" ext-link-type="uri" xlink:href="http://data.antweb.org/specimen/CASENT0007820" xlink:type="simple">CASENT0007820</ext-link>). <bold>A, B</bold> in oblique dorsal view <bold>C, D</bold> full-face view.</p></caption><graphic xmlns:xlink="http://www.w3.org/1999/xlink" xlink:href="zookeys-394-001-g026.jpg" position="float" orientation="portrait" xlink:type="simple"/></fig></tp:treatment-sec><ref-list><ref id="B21"><mixed-citation xmlns:xlink="http://www.w3.org/1999/xlink" xlink:type="simple"><person-group><name name-style="western"><surname>Hita Garcia</surname><given-names>F</given-names></name><name name-style="western"><surname>Fisher</surname><given-names>BL</given-names></name></person-group> (<year>2012</year>)<article-title> The ant genus <italic>Tetramorium</italic> Mayr (Hymenoptera: Formicidae) in the Malagasy region—taxonomic revision of the <italic>T. kelleri</italic> and <italic>T. tortuosum</italic> species groups.</article-title><source>Zootaxa </source><volume>3592</volume>: <fpage>1</fpage>-<lpage>85</lpage>.</mixed-citation></ref></ref-list></tp:taxon-treatment>
