# Supplementary material for: A revision of the ant genus Mystrium in the Malagasy region with description of six new species and remarks on Amblyopone and Stigmatomma (Hymenoptera, Formicidae, Amblyoponinae)
Source: Zookeys. 2014 Mar 31;(394):1–99. doi: 10.3897/zookeys.394.6446 (PMC3978267; doi:10.3897/zookeys.394.6446)
Supplement: XML Treatment for Mystrium camillae [file zookeys.394.6446-treatment3.xml]

<!DOCTYPE tp:taxon-treatment
  PUBLIC "-//TaxonX//DTD Taxonomic Treatment Publishing DTD v0 20100105//EN" "tax-treatment-NSO.dtd">
<tp:taxon-treatment xmlns:tp="http://www.plazi.org/taxpub"><tp:treatment-meta><mixed-citation publication-type="journal"><person-group><name><surname>Yoshimura</surname><given-names>Masashi</given-names></name><name><surname>Fisher</surname><given-names>Brian L.</given-names></name></person-group><article-title>A revision of the ant genus <italic>Mystrium</italic> in the Malagasy region with description of six new species and remarks on <italic>Amblyopone</italic> and <italic>Stigmatomma</italic> (Hymenoptera, Formicidae, Amblyoponinae)</article-title><source>Zookeys</source><day>31</day><month>3</month><year>2014</year><volume>2014</volume><issue>394</issue><fpage>1</fpage><lpage>99</lpage><pub-id pub-id-type="doi">10.3897/zookeys.394.6446</pub-id></mixed-citation></tp:treatment-meta><tp:nomenclature><tp:taxon-name>
                                <tp:taxon-name-part taxon-name-part-type="genus">Mystrium</tp:taxon-name-part>
                                <tp:taxon-name-part taxon-name-part-type="species">camillae</tp:taxon-name-part>
                                <object-id xmlns:xlink="http://www.w3.org/1999/xlink" xlink:type="simple">http://species-id.net/wiki/Mystrium_camillae</object-id>
                            </tp:taxon-name><tp:taxon-authority>Emery, 1889</tp:taxon-authority><xref ref-type="fig" rid="F33">Figs 33D</xref><xref ref-type="fig" rid="F34">, 34D</xref><tp:nomenclature-citation-list><tp:nomenclature-citation><tp:taxon-name>Mystrium camillae</tp:taxon-name><comment> Emery, 1889. MYANMAR, Bhamo. Syntype: workers and queen [The lectotype is designated below].</comment></tp:nomenclature-citation></tp:nomenclature-citation-list></tp:nomenclature><tp:treatment-sec sec-type="Lectotype of Mystrium camillae"><title>Lectotype of <italic><tp:taxon-name>Mystrium camillae</tp:taxon-name></italic></title><p><bold>[here designated].</bold> Worker: <ext-link xmlns:xlink="http://www.w3.org/1999/xlink" ext-link-type="uri" xlink:href="http://data.antweb.org/specimen/CASENT0102123" xlink:type="simple">CASENT0102123</ext-link>, MYANMAR, Bhamo, iv.1886, Fea leg. [MSNG: examined].</p></tp:treatment-sec><tp:treatment-sec sec-type="Remarks"><title>Remarks.</title><p>The lectotype for <italic><tp:taxon-name>Mystrium camillae</tp:taxon-name></italic> is designated here. We confirm that five workers collected from vi.1885 to iv.1886 are part of the syntype series: two workers in MSNG [<ext-link xmlns:xlink="http://www.w3.org/1999/xlink" ext-link-type="uri" xlink:href="http://data.antweb.org/specimen/CASENT0102123" xlink:type="simple">CASENT0102123</ext-link>, <ext-link xmlns:xlink="http://www.w3.org/1999/xlink" ext-link-type="uri" xlink:href="http://data.antweb.org/specimen/CASENT0102124" xlink:type="simple">CASENT0102124</ext-link>]; one worker in MNHN [<ext-link xmlns:xlink="http://www.w3.org/1999/xlink" ext-link-type="uri" xlink:href="http://data.antweb.org/specimen/CASENT0101450" xlink:type="simple">CASENT0101450</ext-link>]; and two workers in MHNG [<ext-link xmlns:xlink="http://www.w3.org/1999/xlink" ext-link-type="uri" xlink:href="http://data.antweb.org/specimen/CASENT0101809" xlink:type="simple">CASENT0101809</ext-link>, <ext-link xmlns:xlink="http://www.w3.org/1999/xlink" ext-link-type="uri" xlink:href="http://data.antweb.org/specimen/CASENT0101784" xlink:type="simple">CASENT0101784</ext-link>]. Although <xref ref-type="bibr" rid="B7">Emery (1889)</xref> described a queen in his original description, we could not find the syntype queen. According to the original description (<xref ref-type="bibr" rid="B7">Emery 1889</xref>), the queen is dealate, and was not collected from the same colony as any of the syntype workers.</p><p>According to the revision of <italic><tp:taxon-name>Mystrium</tp:taxon-name></italic> in the Indo-Australian region (<xref ref-type="bibr" rid="B1">Bihn and Verhaagh 2007</xref>), <italic><tp:taxon-name>Mystrium camillae</tp:taxon-name></italic> is widely distributed in the Indomalaya, and Australian regions: from Australia to Brunei, China, India, Indonesia, Malaysia, Myanmar, Papua New Guinea, the Philippines and Singapore. We find that specimens currently determined as <italic><tp:taxon-name>Mystrium camillae</tp:taxon-name></italic> display remarkable morphological variation, some of which appears not to be intra-specific but rather due to differences among species. For example, we found a small-sized queen with vestigial wings in Indonesian material (<ext-link xmlns:xlink="http://www.w3.org/1999/xlink" ext-link-type="uri" xlink:href="http://data.antweb.org/specimen/CASENT0009854" xlink:type="simple">CASENT0009854</ext-link>), workers with longer setae on the anteromedial portion of the clypeus in specimens from New Guinea, a large queen with simple setae on the pronotal dorsum in specimens from China (<ext-link xmlns:xlink="http://www.w3.org/1999/xlink" ext-link-type="uri" xlink:href="http://data.antweb.org/specimen/CASENT0275389" xlink:type="simple">CASENT0275389</ext-link>), and a strange yellow male from Australia (<ext-link xmlns:xlink="http://www.w3.org/1999/xlink" ext-link-type="uri" xlink:href="http://data.antweb.org/specimen/CASENT0172083" xlink:type="simple">CASENT0172083</ext-link>).</p><p>We have found that clarifying species boundaries in the genus <italic><tp:taxon-name>Mystrium</tp:taxon-name></italic> is much more complicated than would be expected from previous studies. The differences among some sibling species similar to <italic><tp:taxon-name>Mystrium camillae</tp:taxon-name></italic> could be recognizable only in a particular sex, caste, or phenotype, as in the case of <italic><tp:taxon-name>Mystrium camillae</tp:taxon-name></italic> and <italic><tp:taxon-name>Mystrium barrybressleri</tp:taxon-name></italic>. A reexamination of the species boundaries of <italic><tp:taxon-name>Mystrium camillae</tp:taxon-name></italic> based on a detailed comparative study using comprehensive colony samples from each local region will be necessary.</p></tp:treatment-sec><tp:treatment-sec><!--Section generated to contain objects referenced in tp:taxon-treatment.--><fig id="F33" position="float" orientation="portrait"><label>Figure 33.</label><caption><p>Workers of <italic>camillae</italic> species group. <bold>A, C</bold> <italic><tp:taxon-name>Mystrium barrybressleri</tp:taxon-name></italic> sp. n. (<ext-link xmlns:xlink="http://www.w3.org/1999/xlink" ext-link-type="uri" xlink:href="http://data.antweb.org/specimen/CASENT0129838" xlink:type="simple">CASENT0129838</ext-link>) <bold>B</bold> <italic><tp:taxon-name>Mystrium barrybressleri</tp:taxon-name></italic> sp. n. (<ext-link xmlns:xlink="http://www.w3.org/1999/xlink" ext-link-type="uri" xlink:href="http://data.antweb.org/specimen/CASENT0129840" xlink:type="simple">CASENT0129840</ext-link>) <bold>D</bold> <italic><tp:taxon-name>Mystrium camillae</tp:taxon-name></italic> (<ext-link xmlns:xlink="http://www.w3.org/1999/xlink" ext-link-type="uri" xlink:href="http://data.antweb.org/specimen/CASENT0102123" xlink:type="simple">CASENT0102123</ext-link>) <bold>E</bold> <italic><tp:taxon-name>Mystrium labyrinth</tp:taxon-name></italic> sp. n. (<ext-link xmlns:xlink="http://www.w3.org/1999/xlink" ext-link-type="uri" xlink:href="http://data.antweb.org/specimen/CASENT0003281" xlink:type="simple">CASENT0003281</ext-link>). <bold>A, C</bold> major worker (holotype) <bold>B</bold> minor worker (paratype) <bold>D</bold> major worker (lectotype) <bold>E</bold> minor worker (holotype). <bold>A, B, E</bold> head to abdomen in lateral view <bold>C, D</bold> mesosoma in oblique dorsal view <bold>C</bold> the lateral portion of the propodeum is gently and weakly convex <bold>D</bold> the lateral portion of the propodeum is steeply and strongly convex.</p></caption><graphic xmlns:xlink="http://www.w3.org/1999/xlink" xlink:href="zookeys-394-001-g033.jpg" position="float" orientation="portrait" xlink:type="simple"/></fig><fig id="F34" position="float" orientation="portrait"><label>Figure 34.</label><caption><p>Head of workers of <italic>camillae</italic> species group. <bold>A</bold> <italic><tp:taxon-name>Mystrium barrybressleri</tp:taxon-name></italic> sp. n. (<ext-link xmlns:xlink="http://www.w3.org/1999/xlink" ext-link-type="uri" xlink:href="http://data.antweb.org/specimen/CASENT0129838" xlink:type="simple">CASENT0129838</ext-link>) <bold>B</bold> <italic><tp:taxon-name>Mystrium barrybressleri</tp:taxon-name></italic> sp. n. (<ext-link xmlns:xlink="http://www.w3.org/1999/xlink" ext-link-type="uri" xlink:href="http://data.antweb.org/specimen/CASENT0129840" xlink:type="simple">CASENT0129840</ext-link>) <bold>C</bold> <italic><tp:taxon-name>Mystrium barrybressleri</tp:taxon-name></italic> sp. n. (<ext-link xmlns:xlink="http://www.w3.org/1999/xlink" ext-link-type="uri" xlink:href="http://data.antweb.org/specimen/CASENT0045009" xlink:type="simple">CASENT0045009</ext-link>) <bold>D</bold> <italic><tp:taxon-name>Mystrium camillae</tp:taxon-name></italic> (<ext-link xmlns:xlink="http://www.w3.org/1999/xlink" ext-link-type="uri" xlink:href="http://data.antweb.org/specimen/CASENT0102123" xlink:type="simple">CASENT0102123</ext-link>) <bold>E</bold> <italic><tp:taxon-name>Mystrium labyrinth</tp:taxon-name></italic> sp. n. (<ext-link xmlns:xlink="http://www.w3.org/1999/xlink" ext-link-type="uri" xlink:href="http://data.antweb.org/specimen/CASENT0003281" xlink:type="simple">CASENT0003281</ext-link>). <bold>A</bold> major worker (holotype) <bold>B</bold> minor worker (paratype) <bold>C</bold> major worker <bold>D</bold> major worker (lectotype) <bold>E</bold> minor worker (holotype) <bold>A, B, E</bold> in full-face view <bold>C, D</bold> clypeus in oblique anterior view <bold>C</bold> a pair of spatulate setae on the anteromedial portion of clypeus is long <bold>D</bold> a pair of spatulate setae on the anteromedial portion of clypeus is short.</p></caption><graphic xmlns:xlink="http://www.w3.org/1999/xlink" xlink:href="zookeys-394-001-g034.jpg" position="float" orientation="portrait" xlink:type="simple"/></fig></tp:treatment-sec><ref-list><ref id="B7"><mixed-citation xmlns:xlink="http://www.w3.org/1999/xlink" xlink:type="simple"><person-group><name name-style="western"><surname>Emery</surname><given-names>C</given-names></name></person-group> (<year>1889</year>)<article-title> Formiche di Birmania e del Tenasserim raccolte da Leonardo Fea (1885–87). [part].</article-title><source>Annali del Museo Civico di Storia Naturale di Genova </source><volume>27</volume>: <fpage>485</fpage>-<lpage>512</lpage>.</mixed-citation></ref><ref id="B1"><mixed-citation xmlns:xlink="http://www.w3.org/1999/xlink" xlink:type="simple"><person-group><name name-style="western"><surname>Bihn</surname><given-names>JH</given-names></name><name name-style="western"><surname>Verhaagh</surname><given-names>M</given-names></name></person-group> (<year>2007</year>)<article-title> A review of the genus <italic>Mystrium</italic> (Hymenoptera: Formicidae) in the Indo-Australian region.</article-title><source>Zootaxa </source><volume>1642</volume>: <fpage>1</fpage>-<lpage>12</lpage>.</mixed-citation></ref></ref-list></tp:taxon-treatment>
