# Supplementary material for: A revision of the ant genus Mystrium in the Malagasy region with description of six new species and remarks on Amblyopone and Stigmatomma (Hymenoptera, Formicidae, Amblyoponinae)
Source: Zookeys. 2014 Mar 31;(394):1–99. doi: 10.3897/zookeys.394.6446 (PMC3978267; doi:10.3897/zookeys.394.6446)
Supplement: XML Treatment for Mystrium labyrinth [file zookeys.394.6446-treatment4.xml]

<!DOCTYPE tp:taxon-treatment
  PUBLIC "-//TaxonX//DTD Taxonomic Treatment Publishing DTD v0 20100105//EN" "tax-treatment-NSO.dtd">
<tp:taxon-treatment xmlns:tp="http://www.plazi.org/taxpub"><tp:treatment-meta><mixed-citation publication-type="journal"><person-group><name><surname>Yoshimura</surname><given-names>Masashi</given-names></name><name><surname>Fisher</surname><given-names>Brian L.</given-names></name></person-group><article-title>A revision of the ant genus <italic>Mystrium</italic> in the Malagasy region with description of six new species and remarks on <italic>Amblyopone</italic> and <italic>Stigmatomma</italic> (Hymenoptera, Formicidae, Amblyoponinae)</article-title><source>Zookeys</source><day>31</day><month>3</month><year>2014</year><volume>2014</volume><issue>394</issue><fpage>1</fpage><lpage>99</lpage><pub-id pub-id-type="doi">10.3897/zookeys.394.6446</pub-id></mixed-citation></tp:treatment-meta><tp:nomenclature><tp:taxon-name>
                                <tp:taxon-name-part taxon-name-part-type="genus">Mystrium</tp:taxon-name-part>
                                <tp:taxon-name-part taxon-name-part-type="species">labyrinth</tp:taxon-name-part>
                                <object-id xmlns:xlink="http://www.w3.org/1999/xlink" content-type="zoobank" xlink:type="simple">http://zoobank.org/0E7BCDE0-AF81-4120-9FC0-C1287C4BED46</object-id>
                                <object-id xmlns:xlink="http://www.w3.org/1999/xlink" xlink:type="simple">http://species-id.net/wiki/Mystrium_labyrinth</object-id>
                            </tp:taxon-name><tp:taxon-authority>Yoshimura &amp; Fisher</tp:taxon-authority><tp:taxon-status xmlns:xlink="http://www.w3.org/1999/xlink" xlink:type="simple">sp. n.</tp:taxon-status><xref ref-type="fig" rid="F10">Figs 10B, 10D</xref><xref ref-type="fig" rid="F14">, 14B</xref><xref ref-type="fig" rid="F33">, 33E</xref><xref ref-type="fig" rid="F34">, 34E</xref><xref ref-type="fig" rid="F35">, 35C</xref><xref ref-type="fig" rid="F36">, 36B, 36D, 36F</xref><xref ref-type="fig" rid="F42">, 42B</xref></tp:nomenclature><tp:treatment-sec sec-type="Holotype"><title>Holotype.</title><p>Worker: <ext-link xmlns:xlink="http://www.w3.org/1999/xlink" ext-link-type="uri" xlink:href="http://data.antweb.org/specimen/CASENT0003281" xlink:type="simple">CASENT0003281</ext-link>, BLF00976, MADAGASCAR, Toliara, 5 km N Isaka-Invondro (<named-content xmlns:xlink="http://www.w3.org/1999/xlink" content-type="dwc:verbatimCoordinates" xlink:type="simple">-24.75°, 46.8°</named-content>), 350 m alt., 12.xi.1992, B.L.Fisher leg. [CASC].</p><!--PageBreak--></tp:treatment-sec><tp:treatment-sec sec-type="Worker"><title>Worker. </title><p><bold>Description.</bold> Measurements: holotype. HL 1.73, HW 1.76, SL 1.08, ML 1.77, HD 1.03, WL 1.96, PnW 1.01, PpW 0.84, PtW 0.90, PtL 0.51, CI 101.7, SI 61.2, MI 100.5, PpI 83.0, PtI 176.1.</p><p>HL 1.67–1.79, HW 1.72–1.84, SL 1.05–1.09, ML 1.70–1.76, HD 1.03–1.09, WL 1.90–2.02, PnW 1.02–1.08, PpW 0.81–0.87, PtW 0.82–0.95, PtL 0.45–0.52, CI 102.0–102.8, SI 58.0–61.1, MI 92.2–99.4, PpI 79.0–82.7, PtI 180.4–183.8 (3 specimens measured).</p><p>Posterolateral corner of head moderately expanding posteriorly. Posterior face of vertex forming almost right angle with its dorsal face on median line of head, so that declivity of vertex on lateral part as steep as that on median part. Ventral half of vertex sculptured. Eye relatively larger than that of <italic><tp:taxon-name>Mystrium barrybressleri</tp:taxon-name></italic>. Anterior margin of clypeus convex with long conical setae, of which median pair larger than adjacent pair. Genal tooth of head relatively long, as long as lateral lobe of clypeus. Masticatory margin of mandible in full-face view slightly visible on its basal half, invisible on its distal half. Width of dorsal surface of mandible almost identical from mandibular shaft to distal portion. Second maxillary palpomere shorter than third. First flagellomere (third antennal segment) as long as pedicel (second antennal segment). Central part of pronotal dorsum and lateral surface of pronotum strongly and regularly reticulate. Mesonotum often not differentiated and indistinct from propodeum in dorsal view, its length as long as that of propodeum. Metanotal groove indistinct in lateral view, but mesonotum slightly higher than pronotum. Short, but distinct ridge present on dorsal edge of metapleural gland bulla. Petiole wide in dorsal view, but narrower than that of <italic><tp:taxon-name>Mystrium barrybressleri</tp:taxon-name></italic> (PtI&lt;185).</p><p>Body color reddish brown to black.</p></tp:treatment-sec><tp:treatment-sec sec-type="Queen"><title>Queen. </title><p><bold>Description.</bold> Measurements: HL 1.65, HW 1.69, SL 0.99, ML 1.48, HD 1.10, WL 2.33, MnW 1.27, PtW 1.08, PtL 0.51, CI 102.5, SI 58.5, MI 87.6, MnI 74.8, PtI 212.2 (one specimens measured).</p><p>Wings present, well developed. Wing sclerites fully developed even if wings have dropped off. Posterolateral corner of head moderately expanding posteriorly; expansion weaker than that of workers. Posterior face of vertex forming almost right angle with its dorsal face on median line of head, so that declivity of vertex on lateral part as steep as that on median part. Ventral half of vertex sculptured. Eye well developed. Both anterior and lateral ocelli clearly present, median portion of lateral ocelli and posterior portion of anterior ocellus edged by blackish pigment. Anterior margin of clypeus convex, with long conical setae, of which median pair larger than adjacent pair. Genal tooth of head distinctly developed, reaching slightly posterior of lateral lobe of clypeus. Masticatory margin of mandible almost invisible in full-face view, and dorsal surface on distal portion as wide as that on mandibular shaft. Spatulate seta present on basal side of each basal denticle on masticatory margin of mandible. First flagellar segment on antenna as long as pedicel. Setae on pronotum distinctly spatulate, widened distally. Propodeal declivity in lateral view slightly convex on dorsal part of metanotal gland bulla, making blunt angle with its dorsal margin. Petiole relatively long in dorsal view, 0.5× length of abdominal segment III.</p><p><!--PageBreak-->Body color blackish brown.</p><p>Male unknown.</p></tp:treatment-sec><tp:treatment-sec sec-type="Etymology"><title>Etymology.</title><p>This species name is the English word labyrinth, inspired by the strong reticulation covering the body surface of the new species. The species epithet is a noun, and thus invariant.</p></tp:treatment-sec><tp:treatment-sec sec-type="Distribution"><title>Distribution.</title><p>MADAGASCAR: as in <xref ref-type="fig" rid="F42">Figure 42B</xref>.</p></tp:treatment-sec><tp:treatment-sec sec-type="Additional material examined"><title>Additional material examined.</title><p>In addition to the type material, specimens from the following localities were examined in this study: MADAGASCAR. Diego-Suarez. Parc National Montagne d’Ambre (<named-content xmlns:xlink="http://www.w3.org/1999/xlink" content-type="dwc:verbatimCoordinates" xlink:type="simple">-12.51444°, 49.18139°</named-content>), rainforest, 960 m alt.; Antsiranana. 6.5 km SSW Befingotra, Rés. Anjanaharibe-Sud (<named-content xmlns:xlink="http://www.w3.org/1999/xlink" content-type="dwc:verbatimCoordinates" xlink:type="simple">-14.75°, 49.5°</named-content>), rainforest, 875 m alt.; Toamasina. 6.9 km NE Ambanizana, Ambohitsitondroina (-15.56667°, 50°), rainforest, 825 m alt.; Toliara. 5 km N Isaka-Invondro (<named-content xmlns:xlink="http://www.w3.org/1999/xlink" content-type="dwc:verbatimCoordinates" xlink:type="simple">-24.75°, 46.8°</named-content>), rainforest, 350 m alt.</p></tp:treatment-sec><tp:treatment-sec sec-type="Remarks"><title>Remarks.</title><p><italic><tp:taxon-name>Mystrium labyrinth</tp:taxon-name></italic> females can be distinguished easily from the other <italic><tp:taxon-name>Mystrium</tp:taxon-name></italic> females in the Malagasy region by a combination of the following characters: the pronotal dorsum covered with strong regular reticulation (as in <xref ref-type="fig" rid="F13">Fig. 13A</xref>); the second maxillary palpomere shorter than the third (as in <xref ref-type="fig" rid="F13">Fig. 13C</xref>); the long genal tooth of head nearly reaching anterior end of the lateral lobe of the clypeus (<xref ref-type="fig" rid="F14">Fig. 14B</xref>); and the first flagellomere (third antennal segment) as long as the pedicel (second antennal segment) (<xref ref-type="fig" rid="F10">Fig. 10D</xref>). The worker of <italic><tp:taxon-name>Mystrium labyrinth</tp:taxon-name></italic> is similar to that of <italic><tp:taxon-name>Mystrium silvestrii</tp:taxon-name></italic>; however, <italic><tp:taxon-name>Mystrium labyrinth</tp:taxon-name></italic> can be distinguished from <italic><tp:taxon-name>Mystrium silvestrii</tp:taxon-name></italic> by an anterior clypeal margin with long, well-developed conical setae (weak in <italic><tp:taxon-name>Mystrium silvestrii</tp:taxon-name></italic> and <italic><tp:taxon-name>Mystrium</tp:taxon-name></italic> mz01), and a moderately long petiole (<xref ref-type="fig" rid="F35">Fig. 35C</xref>) (short and wide in <italic><tp:taxon-name>Mystrium silvestrii</tp:taxon-name></italic> as in <italic><tp:taxon-name>Mystrium barrybressleri</tp:taxon-name></italic>).</p><p>The queen described here is not associated with workers from the same colony (collected alone from <named-content xmlns:xlink="http://www.w3.org/1999/xlink" content-type="dwc:verbatimCoordinates" xlink:type="simple">-12.51444°, 49.18139°</named-content>); however, the similarities between workers and queens are sufficient to determine their relationship. The male of this species is unknown.</p></tp:treatment-sec><tp:treatment-sec><!--Section generated to contain objects referenced in tp:taxon-treatment.--><fig id="F10" position="float" orientation="portrait"><label>Figure 10.</label><caption><p>Queens of <italic>camillae</italic> species group. <bold>A, C</bold> <italic><tp:taxon-name>Mystrium barrybressleri</tp:taxon-name></italic> (<ext-link xmlns:xlink="http://www.w3.org/1999/xlink" ext-link-type="uri" xlink:href="http://data.antweb.org/specimen/CASENT0145109" xlink:type="simple">CASENT0145109</ext-link>) <bold>B, D</bold> <italic><tp:taxon-name>Mystrium labyrinth</tp:taxon-name></italic> (<ext-link xmlns:xlink="http://www.w3.org/1999/xlink" ext-link-type="uri" xlink:href="http://data.antweb.org/specimen/CASENT0084950" xlink:type="simple">CASENT0084950</ext-link>). <bold>A, B</bold> petiole and abdominal segment III in dorsal view <bold>C, D</bold> pedicel and flagellum in lateral view.</p></caption><graphic xmlns:xlink="http://www.w3.org/1999/xlink" xlink:href="zookeys-394-001-g010.jpg" position="float" orientation="portrait" xlink:type="simple"/></fig><fig id="F14" position="float" orientation="portrait"><label>Figure 14.</label><caption><p>Head of workers in <italic>camillae</italic> species group. <bold>A</bold> <italic><tp:taxon-name>Mystrium barrybressleri</tp:taxon-name></italic> (<ext-link xmlns:xlink="http://www.w3.org/1999/xlink" ext-link-type="uri" xlink:href="http://data.antweb.org/specimen/CASENT0006081" xlink:type="simple">CASENT0006081</ext-link>) <bold>B</bold> <italic><tp:taxon-name>Mystrium labyrinth</tp:taxon-name></italic> (<ext-link xmlns:xlink="http://www.w3.org/1999/xlink" ext-link-type="uri" xlink:href="http://data.antweb.org/specimen/CASENT0003281" xlink:type="simple">CASENT0003281</ext-link>).</p></caption><graphic xmlns:xlink="http://www.w3.org/1999/xlink" xlink:href="zookeys-394-001-g014.jpg" position="float" orientation="portrait" xlink:type="simple"/></fig><fig id="F33" position="float" orientation="portrait"><label>Figure 33.</label><caption><p>Workers of <italic>camillae</italic> species group. <bold>A, C</bold> <italic><tp:taxon-name>Mystrium barrybressleri</tp:taxon-name></italic> sp. n. (<ext-link xmlns:xlink="http://www.w3.org/1999/xlink" ext-link-type="uri" xlink:href="http://data.antweb.org/specimen/CASENT0129838" xlink:type="simple">CASENT0129838</ext-link>) <bold>B</bold> <italic><tp:taxon-name>Mystrium barrybressleri</tp:taxon-name></italic> sp. n. (<ext-link xmlns:xlink="http://www.w3.org/1999/xlink" ext-link-type="uri" xlink:href="http://data.antweb.org/specimen/CASENT0129840" xlink:type="simple">CASENT0129840</ext-link>) <bold>D</bold> <italic><tp:taxon-name>Mystrium camillae</tp:taxon-name></italic> (<ext-link xmlns:xlink="http://www.w3.org/1999/xlink" ext-link-type="uri" xlink:href="http://data.antweb.org/specimen/CASENT0102123" xlink:type="simple">CASENT0102123</ext-link>) <bold>E</bold> <italic><tp:taxon-name>Mystrium labyrinth</tp:taxon-name></italic> sp. n. (<ext-link xmlns:xlink="http://www.w3.org/1999/xlink" ext-link-type="uri" xlink:href="http://data.antweb.org/specimen/CASENT0003281" xlink:type="simple">CASENT0003281</ext-link>). <bold>A, C</bold> major worker (holotype) <bold>B</bold> minor worker (paratype) <bold>D</bold> major worker (lectotype) <bold>E</bold> minor worker (holotype). <bold>A, B, E</bold> head to abdomen in lateral view <bold>C, D</bold> mesosoma in oblique dorsal view <bold>C</bold> the lateral portion of the propodeum is gently and weakly convex <bold>D</bold> the lateral portion of the propodeum is steeply and strongly convex.</p></caption><graphic xmlns:xlink="http://www.w3.org/1999/xlink" xlink:href="zookeys-394-001-g033.jpg" position="float" orientation="portrait" xlink:type="simple"/></fig><fig id="F34" position="float" orientation="portrait"><label>Figure 34.</label><caption><p>Head of workers of <italic>camillae</italic> species group. <bold>A</bold> <italic><tp:taxon-name>Mystrium barrybressleri</tp:taxon-name></italic> sp. n. (<ext-link xmlns:xlink="http://www.w3.org/1999/xlink" ext-link-type="uri" xlink:href="http://data.antweb.org/specimen/CASENT0129838" xlink:type="simple">CASENT0129838</ext-link>) <bold>B</bold> <italic><tp:taxon-name>Mystrium barrybressleri</tp:taxon-name></italic> sp. n. (<ext-link xmlns:xlink="http://www.w3.org/1999/xlink" ext-link-type="uri" xlink:href="http://data.antweb.org/specimen/CASENT0129840" xlink:type="simple">CASENT0129840</ext-link>) <bold>C</bold> <italic><tp:taxon-name>Mystrium barrybressleri</tp:taxon-name></italic> sp. n. (<ext-link xmlns:xlink="http://www.w3.org/1999/xlink" ext-link-type="uri" xlink:href="http://data.antweb.org/specimen/CASENT0045009" xlink:type="simple">CASENT0045009</ext-link>) <bold>D</bold> <italic><tp:taxon-name>Mystrium camillae</tp:taxon-name></italic> (<ext-link xmlns:xlink="http://www.w3.org/1999/xlink" ext-link-type="uri" xlink:href="http://data.antweb.org/specimen/CASENT0102123" xlink:type="simple">CASENT0102123</ext-link>) <bold>E</bold> <italic><tp:taxon-name>Mystrium labyrinth</tp:taxon-name></italic> sp. n. (<ext-link xmlns:xlink="http://www.w3.org/1999/xlink" ext-link-type="uri" xlink:href="http://data.antweb.org/specimen/CASENT0003281" xlink:type="simple">CASENT0003281</ext-link>). <bold>A</bold> major worker (holotype) <bold>B</bold> minor worker (paratype) <bold>C</bold> major worker <bold>D</bold> major worker (lectotype) <bold>E</bold> minor worker (holotype) <bold>A, B, E</bold> in full-face view <bold>C, D</bold> clypeus in oblique anterior view <bold>C</bold> a pair of spatulate setae on the anteromedial portion of clypeus is long <bold>D</bold> a pair of spatulate setae on the anteromedial portion of clypeus is short.</p></caption><graphic xmlns:xlink="http://www.w3.org/1999/xlink" xlink:href="zookeys-394-001-g034.jpg" position="float" orientation="portrait" xlink:type="simple"/></fig><fig id="F35" position="float" orientation="portrait"><label>Figure 35.</label><caption><p>Workers of <italic>camillae</italic> species group in dorsal view. <bold>A</bold> <italic><tp:taxon-name>Mystrium barrybressleri</tp:taxon-name></italic> sp. n. (<ext-link xmlns:xlink="http://www.w3.org/1999/xlink" ext-link-type="uri" xlink:href="http://data.antweb.org/specimen/CASENT0129838" xlink:type="simple">CASENT0129838</ext-link>) <bold>B</bold> <italic><tp:taxon-name>Mystrium barrybressleri</tp:taxon-name></italic> sp. n. (<ext-link xmlns:xlink="http://www.w3.org/1999/xlink" ext-link-type="uri" xlink:href="http://data.antweb.org/specimen/CASENT0129840" xlink:type="simple">CASENT0129840</ext-link>) <bold>C</bold> <italic><tp:taxon-name>Mystrium labyrinth</tp:taxon-name></italic> sp. n. (<ext-link xmlns:xlink="http://www.w3.org/1999/xlink" ext-link-type="uri" xlink:href="http://data.antweb.org/specimen/CASENT0003281" xlink:type="simple">CASENT0003281</ext-link>). <bold>A</bold> major worker (holotype) <bold>B</bold> minor worker (paratype) <bold>C</bold> minor worker (holotype).</p></caption><graphic xmlns:xlink="http://www.w3.org/1999/xlink" xlink:href="zookeys-394-001-g035.jpg" position="float" orientation="portrait" xlink:type="simple"/></fig><fig id="F36" position="float" orientation="portrait"><label>Figure 36.</label><caption><p>Queens of <italic>camillae</italic> species group. <bold>A, C, E</bold> <italic><tp:taxon-name>Mystrium barrybressleri</tp:taxon-name></italic> sp. n. (<ext-link xmlns:xlink="http://www.w3.org/1999/xlink" ext-link-type="uri" xlink:href="http://data.antweb.org/specimen/CASENT0145109" xlink:type="simple">CASENT0145109</ext-link>) <bold>B, D, F</bold> <italic><tp:taxon-name>Mystrium labyrinth</tp:taxon-name></italic> sp. n. (<ext-link xmlns:xlink="http://www.w3.org/1999/xlink" ext-link-type="uri" xlink:href="http://data.antweb.org/specimen/CASENT0084950" xlink:type="simple">CASENT0084950</ext-link>). <bold>A, B</bold> head to abdomen in lateral view <bold>C, D</bold> head in full-face view <bold>E, F</bold> head to abdomen in dorsal view.</p></caption><graphic xmlns:xlink="http://www.w3.org/1999/xlink" xlink:href="zookeys-394-001-g036.jpg" position="float" orientation="portrait" xlink:type="simple"/></fig><fig id="F42" position="float" orientation="portrait"><label>Figure 42.</label><caption><p>Distribution maps for <italic>camillae</italic> species group. <bold>A</bold> <italic><tp:taxon-name>Mystrium barrybressleri</tp:taxon-name></italic> sp. n. <bold>B</bold> <italic><tp:taxon-name>Mystrium labyrinth</tp:taxon-name></italic> sp. n. Star symbols represent the type locality.</p></caption><graphic xmlns:xlink="http://www.w3.org/1999/xlink" xlink:href="zookeys-394-001-g042.jpg" position="float" orientation="portrait" xlink:type="simple"/></fig><fig id="F13" position="float" orientation="portrait"><label>Figure 13.</label><caption><p>Worker diagnostic characters of <italic>camillae</italic> species group. <bold>A</bold> <italic><tp:taxon-name>Mystrium barrybressleri</tp:taxon-name></italic> (<ext-link xmlns:xlink="http://www.w3.org/1999/xlink" ext-link-type="uri" xlink:href="http://data.antweb.org/specimen/CASENT0045009" xlink:type="simple">CASENT0045009</ext-link>) <bold>B</bold> <italic><tp:taxon-name>Mystrium voeltzkowi</tp:taxon-name></italic> (<ext-link xmlns:xlink="http://www.w3.org/1999/xlink" ext-link-type="uri" xlink:href="http://data.antweb.org/specimen/CASENT0002075" xlink:type="simple">CASENT0002075</ext-link>) <bold>C</bold> <italic><tp:taxon-name>Mystrium barrybressleri</tp:taxon-name></italic> (<ext-link xmlns:xlink="http://www.w3.org/1999/xlink" ext-link-type="uri" xlink:href="http://data.antweb.org/specimen/CASENT0047970" xlink:type="simple">CASENT0047970</ext-link>) <bold>D</bold> <italic><tp:taxon-name>Mystrium voeltzkowi</tp:taxon-name></italic> (<ext-link xmlns:xlink="http://www.w3.org/1999/xlink" ext-link-type="uri" xlink:href="http://data.antweb.org/specimen/CASENT0317584" xlink:type="simple">CASENT0317584</ext-link>). <bold>A–D</bold> worker. <bold>A, B</bold> pronotum in dorsal view <bold>C, D</bold> mouthparts in oblique lateral view.</p></caption><graphic xmlns:xlink="http://www.w3.org/1999/xlink" xlink:href="zookeys-394-001-g013.jpg" position="float" orientation="portrait" xlink:type="simple"/></fig></tp:treatment-sec></tp:taxon-treatment>
