# Supplementary material for: A revision of the ant genus Mystrium in the Malagasy region with description of six new species and remarks on Amblyopone and Stigmatomma (Hymenoptera, Formicidae, Amblyoponinae)
Source: Zookeys. 2014 Mar 31;(394):1–99. doi: 10.3897/zookeys.394.6446 (PMC3978267; doi:10.3897/zookeys.394.6446)
Supplement: XML Treatment for Mystrium mysticum [file zookeys.394.6446-treatment5.xml]

<!DOCTYPE tp:taxon-treatment
  PUBLIC "-//TaxonX//DTD Taxonomic Treatment Publishing DTD v0 20100105//EN" "tax-treatment-NSO.dtd">
<tp:taxon-treatment xmlns:tp="http://www.plazi.org/taxpub"><tp:treatment-meta><mixed-citation publication-type="journal"><person-group><name><surname>Yoshimura</surname><given-names>Masashi</given-names></name><name><surname>Fisher</surname><given-names>Brian L.</given-names></name></person-group><article-title>A revision of the ant genus <italic>Mystrium</italic> in the Malagasy region with description of six new species and remarks on <italic>Amblyopone</italic> and <italic>Stigmatomma</italic> (Hymenoptera, Formicidae, Amblyoponinae)</article-title><source>Zookeys</source><day>31</day><month>3</month><year>2014</year><volume>2014</volume><issue>394</issue><fpage>1</fpage><lpage>99</lpage><pub-id pub-id-type="doi">10.3897/zookeys.394.6446</pub-id></mixed-citation></tp:treatment-meta><tp:nomenclature><tp:taxon-name>
                                <tp:taxon-name-part taxon-name-part-type="genus">Mystrium</tp:taxon-name-part>
                                <tp:taxon-name-part taxon-name-part-type="species">mysticum</tp:taxon-name-part>
                                <object-id xmlns:xlink="http://www.w3.org/1999/xlink" xlink:type="simple">http://species-id.net/wiki/Mystrium_mysticum</object-id>
                            </tp:taxon-name><tp:taxon-authority>Roger, 1862</tp:taxon-authority><xref ref-type="fig" rid="F4">Figs 4C</xref><xref ref-type="fig" rid="F7">, 7</xref><xref ref-type="fig" rid="F8">, 8C</xref><xref ref-type="fig" rid="F9">, 9A, 9C</xref><xref ref-type="fig" rid="F11">, 11A</xref><xref ref-type="fig" rid="F12">, 12A</xref><xref ref-type="fig" rid="F26">, 26B</xref><xref ref-type="fig" rid="F28">, 28A, 28C</xref><xref ref-type="fig" rid="F29">, 29A</xref><xref ref-type="fig" rid="F37">, 37B</xref><xref ref-type="fig" rid="F38">, 38B</xref><xref ref-type="fig" rid="F39">, 39B</xref><xref ref-type="fig" rid="F40">, 40B</xref><xref ref-type="fig" rid="F41">, 41B</xref><xref ref-type="fig" rid="F43">, 43A, 43C</xref><xref ref-type="fig" rid="F44">, 44A, 44C</xref><xref ref-type="fig" rid="F45">, 45A, 45C</xref><xref ref-type="fig" rid="F46">, 46A, 46C</xref><xref ref-type="fig" rid="F47">, 47A, 47C</xref><xref ref-type="fig" rid="F48">, 48A, 48C</xref><xref ref-type="fig" rid="F49">, 49A</xref><tp:nomenclature-citation-list><tp:nomenclature-citation><tp:taxon-name>Mystrium mysticum</tp:taxon-name><comment> Roger, 1862. MADAGASCAR. Syntypes: two queens [lost: the neotype is designated below].</comment></tp:nomenclature-citation><tp:nomenclature-citation><tp:taxon-name>Mystrium mysticum</tp:taxon-name><comment>: <xref ref-type="bibr" rid="B14">Forel 1892</xref>, in part (queen); <xref ref-type="bibr" rid="B27">Menozzi 1929</xref>.</comment></tp:nomenclature-citation><tp:nomenclature-citation><tp:taxon-name>Mystrium mysticum</tp:taxon-name><comment> (Not) (male): <xref ref-type="bibr" rid="B13">Forel 1891</xref>; <xref ref-type="bibr" rid="B27">Menozzi 1929</xref> [assumed from descriptions].</comment></tp:nomenclature-citation><tp:nomenclature-citation><tp:taxon-name>Mystrium stadelmanni</tp:taxon-name><comment> Forel, 1895. <bold>syn. n.</bold></comment></tp:nomenclature-citation><tp:nomenclature-citation><tp:taxon-name>Mystrium stadelmanni</tp:taxon-name><comment>: <xref ref-type="bibr" rid="B16">Forel 1895</xref>, in part; <xref ref-type="bibr" rid="B27">Menozzi 1929</xref>.</comment></tp:nomenclature-citation></tp:nomenclature-citation-list></tp:nomenclature><tp:treatment-sec sec-type="Neotype"><title>Neotype</title><p><bold>[here designated].</bold> Alate queen: <ext-link xmlns:xlink="http://www.w3.org/1999/xlink" ext-link-type="uri" xlink:href="http://data.antweb.org/specimen/CASENT0429914" xlink:type="simple">CASENT0429914</ext-link>, BLF4770, MADAGASCAR, Toliara, Parc National de Kirindy Mite, 16.3 km 127° SE Belo sur Mer (<named-content xmlns:xlink="http://www.w3.org/1999/xlink" content-type="dwc:verbatimCoordinates" xlink:type="simple">-20.79528°, 44.147°</named-content>), 80 m alt., 6-10.xii.2001, Fisher-Griswold Arthropod Team leg. [CASC].</p></tp:treatment-sec><tp:treatment-sec sec-type="Lectotype of Mystrium stadelmanni"><title>Lectotype of <italic><tp:taxon-name>Mystrium stadelmanni</tp:taxon-name></italic></title><p><bold>[here designated].</bold> Worker: <ext-link xmlns:xlink="http://www.w3.org/1999/xlink" ext-link-type="uri" xlink:href="http://data.antweb.org/specimen/CASENT0104561" xlink:type="simple">CASENT0104561</ext-link>, MADAGASCAR, Est de I’Imeriua, Sikora leg. [ZMHB: examined].</p></tp:treatment-sec><tp:treatment-sec sec-type="Worker"><title>Worker.</title><p><bold>Description.</bold> Measurements: lectotype of <italic><tp:taxon-name>Mystrium stadelmanni</tp:taxon-name></italic>. HL 2.05, HW 1.93, SL 1.16, ML 2.09, HD 1.26, WL 1.99, PnW 0.94, PpW 0.84, PtW 0.80, PtL 0.53, CI 94.3, SI 59.9, MI 108.2, PpI 89.5, PtI 153.0.</p><p>HL 1.44–2.27, HW 1.42–2.18, SL 0.86–1.35, ML 1.32–2.31, HD 0.98–1.39, WL 1.63–2.44, PnW 0.77–1.2, PpW 0.69–1.09, PtW 0.6–0.94, PtL 0.4–0.6, CI 96.0–102.0, SI 56–64, MI 91–108, PpI 86–95, PtI 146–168 (10 specimens measured).</p><p>Posterolateral corner of head strongly expanding posteriorly. Posterior face of vertex forming slightly blunt angle with its dorsal face on median line of head, so that declivity of vertex on lateral part slightly steeper than on median part. Ventral half of vertex smooth and not sculptured. Eye small to moderately small. Anterior margin of clypeus convex and with short conical setae. Genal tooth of head undeveloped: anterolateral corner of head angulate. Masticatory margin of mandible widely visible in full-face view, difference in width of dorsal surface of mandible relatively large between mandibular shaft <!--PageBreak-->and distal portion. Second maxillary palpomere longer than third. First flagellomere (third antennal segment) as long as pedicel (second antennal segment). Shallow and fine longitudinal striae irregularly impressed on central part of pronotal dorsum, sometimes with shallow reticulation around them. On lateral surface of pronotum, shallow, fine longitudinal striae impressed, wide and shallow punctures usually arranged on central horizontal line. Mesonotum differentiated from propodeum in dorsal view, length as long as that of propodeum in large individuals, shorter than propodeum in small individuals. Metanotal groove shallowly impressed in lateral view, mesonotum as high as pronotum in large individuals, higher than pronotum in small individuals. Metanotum weakly developed in largest individuals. Metapleural gland bulla developed, so that propodeal declivity in lateral view weakly convex posteriorly on its ventral portion. Petiole in dorsal view moderately wide, and relatively wider than that of <italic><tp:taxon-name>Mystrium rogeri</tp:taxon-name></italic>.</p><p>Body color brown to black.</p></tp:treatment-sec><tp:treatment-sec sec-type="Queen"><title>Queen. </title><p><bold>Description.</bold> Measurements: neotype. HL 2.44, HW 2.51, SL 1.49, ML 2.24, HD 1.54, WL 3.25, MnW 1.73, PtW 1.11, PtL 0.66, CI 102.7, SI 59.3, MI 89.2, MnI 69.1, PtI 168.2.</p><p><!--PageBreak-->HL 2.14–2.73, HW 2.08–2.84, SL 1.26–1.60, ML 1.85–2.56, HD 1.32–1.72, WL 2.60–3.48, MnW 1.27–1.92, PtW 0.89–1.33, PtL 0.55–0.77, CI 97.2–104.2, SI 56.3–60.7, MI 87.2–98.2, MnI 61.0–71.3, PtI 160.2–188.8 (10 specimens measured).</p><p>Wings usually present and well developed; lacking in intercaste. Wing sclerites fully developed even if wings have dropped off in queen; developed to undeveloped <!--PageBreak-->in variable degrees in intercaste. Posterolateral corner of head strongly expanding posteriorly; expansion even stronger than that of workers. Posterior face of vertex forming slightly blunt angle with dorsal face on median line of head, so that declivity of vertex on lateral part slightly steeper than on median part. Ventral half of vertex smooth and not sculptured. Eye well developed. Both anterior and lateral ocelli clearly present and developed in most cases, lateral ones rarely smaller; ocelli varied from absent to developed in intercaste. Anterior margin of clypeus convex with small conical setae. Anterolateral portion of head angulate or with short spine. Masticatory margin of mandible widely visible in full-face view, and dorsal surface on distal portion distinctly wider that on mandibular shaft, difference in width much larger than that in <italic><tp:taxon-name>Mystrium rogeri</tp:taxon-name></italic>. Mandibular teeth (a row of dentition on dorsal side) often lacking on mid-portion of mandibular shaft. A spatulate seta present on basal side of each basal denticle on masticatory margin of mandible. First flagellar segment on antenna as long as pedicel. Setae on pronotum almost simple, narrowing distally with strongly sharpened apex. Propodeal declivity in lateral view almost straight and forming right to slight obtuse angle with dorsal margin, ventral portion with small convexity by metapleural gland. Petiole relatively long in dorsal view, about 0.6× length of abdominal segment III.</p><p>Body color black.</p><!--PageBreak--></tp:treatment-sec><tp:treatment-sec sec-type="Male"><title>Male.</title><p><bold>Description.</bold> Measurements: HL 1.13–1.33, HW 1.52–1.81, SL 0.22–0.28, EL 0.62–0.68, WL 2.26–2.86, MnW 1.46–1.89, CI 129.5–136.0, SI 14.3–17.0, EI 49.0–54.8, MnI 96.3–104.4 (7 specimens measured).</p><p>Eye relatively small, occupying about 0.5× length of head. Ocelli relatively distant from dorsal margin of head or just failing to reach dorsal margin in full-face view. Dorsal margin of head in full-face view rounded. Both anterior and lateral ocelli small. Distance between lateral ocellus and eye relatively long, about 3× longer than diameter of lateral ocellus. Posterior half of vertex clearly differentiated from dorsal half, its dorsal face almost as long as its posterior face. Palpal formula 4,3. First segment of maxillary palp flattened and distinctly wider than second segment. Second maxillary palpomere longer than third. Notauli clearly impressed on mesoscutum. Petiole in dorsal view thin, its length about 0.65× that of abdominal tergite III. Petiolar dorsum covered with rough, deep punctures. Abdominal tergum VIII roughly and deeply punctured.</p><p>Abdominal sternum IX punctured on its distal portion. Basal ring short, not extending basally. Telomere extending slightly further distally than digitus. Basoventral expansion of aedeagus well developed basoventrally, distinctly longer than dorsal extension. Ventral margin of aedeagus strongly curved ventrally in lateral view. Aedeagus weakly narrowing distally, its distal portion widely rounded.</p><p>On forewing, cu-a located at junction of Media (M) and Cubitus (Cu).</p><!--PageBreak--><p>Body color reddish brown to black.</p><fig id="F43" position="float" orientation="portrait"><label>Figure 43.</label><caption><p>Workers of <italic>mysticum</italic> species group in lateral view. <bold>A, C</bold> <italic><tp:taxon-name>Mystrium mysticum</tp:taxon-name></italic> <bold>B, C</bold> <italic><tp:taxon-name>Mystrium rogeri</tp:taxon-name></italic>. <bold>A</bold> major worker (<ext-link xmlns:xlink="http://www.w3.org/1999/xlink" ext-link-type="uri" xlink:href="http://data.antweb.org/specimen/CASENT0429955" xlink:type="simple">CASENT0429955</ext-link>) <bold>B</bold> major worker (<ext-link xmlns:xlink="http://www.w3.org/1999/xlink" ext-link-type="uri" xlink:href="http://data.antweb.org/specimen/CASENT0001069" xlink:type="simple">CASENT0001069</ext-link>) <bold>C</bold> minor worker (<ext-link xmlns:xlink="http://www.w3.org/1999/xlink" ext-link-type="uri" xlink:href="http://data.antweb.org/specimen/CASENT0429953" xlink:type="simple">CASENT0429953</ext-link>) <bold>D</bold> minor worker (<ext-link xmlns:xlink="http://www.w3.org/1999/xlink" ext-link-type="uri" xlink:href="http://data.antweb.org/specimen/CASENT0001154" xlink:type="simple">CASENT0001154</ext-link>).</p></caption><graphic xmlns:xlink="http://www.w3.org/1999/xlink" xlink:href="zookeys-394-001-g043.jpg" position="float" orientation="portrait" xlink:type="simple"/></fig><fig id="F44" position="float" orientation="portrait"><label>Figure 44.</label><caption><p>Head of the workers of <italic>mysticum</italic> species group in full-face view. <bold>A, C</bold> <italic><tp:taxon-name>Mystrium mysticum</tp:taxon-name></italic> <bold>B, D</bold> <italic><tp:taxon-name>Mystrium rogeri</tp:taxon-name></italic>. <bold>A</bold> major worker (<ext-link xmlns:xlink="http://www.w3.org/1999/xlink" ext-link-type="uri" xlink:href="http://data.antweb.org/specimen/CASENT0429955" xlink:type="simple">CASENT0429955</ext-link>) <bold>B</bold> major worker (<ext-link xmlns:xlink="http://www.w3.org/1999/xlink" ext-link-type="uri" xlink:href="http://data.antweb.org/specimen/CASENT0001069" xlink:type="simple">CASENT0001069</ext-link>) <bold>C</bold> minor worker (<ext-link xmlns:xlink="http://www.w3.org/1999/xlink" ext-link-type="uri" xlink:href="http://data.antweb.org/specimen/CASENT0429953" xlink:type="simple">CASENT0429953</ext-link>) <bold>D</bold> minor worker (<ext-link xmlns:xlink="http://www.w3.org/1999/xlink" ext-link-type="uri" xlink:href="http://data.antweb.org/specimen/CASENT0001154" xlink:type="simple">CASENT0001154</ext-link>).</p></caption><graphic xmlns:xlink="http://www.w3.org/1999/xlink" xlink:href="zookeys-394-001-g044.jpg" position="float" orientation="portrait" xlink:type="simple"/></fig><fig id="F45" position="float" orientation="portrait"><label>Figure 45.</label><caption><p>Workers of <italic>mysticum</italic> species group in dorsal view. <bold>A, C</bold> <italic><tp:taxon-name>Mystrium mysticum</tp:taxon-name></italic> <bold>B, D</bold> <italic><tp:taxon-name>Mystrium rogeri</tp:taxon-name></italic>. <bold>A</bold> major worker (<ext-link xmlns:xlink="http://www.w3.org/1999/xlink" ext-link-type="uri" xlink:href="http://data.antweb.org/specimen/CASENT0429955" xlink:type="simple">CASENT0429955</ext-link>) <bold>B</bold> major worker (<ext-link xmlns:xlink="http://www.w3.org/1999/xlink" ext-link-type="uri" xlink:href="http://data.antweb.org/specimen/CASENT0001069" xlink:type="simple">CASENT0001069</ext-link>) <bold>C</bold> minor worker (<ext-link xmlns:xlink="http://www.w3.org/1999/xlink" ext-link-type="uri" xlink:href="http://data.antweb.org/specimen/CASENT0429953" xlink:type="simple">CASENT0429953</ext-link>) <bold>D</bold> minor worker (<ext-link xmlns:xlink="http://www.w3.org/1999/xlink" ext-link-type="uri" xlink:href="http://data.antweb.org/specimen/CASENT0001154" xlink:type="simple">CASENT0001154</ext-link>).</p></caption><graphic xmlns:xlink="http://www.w3.org/1999/xlink" xlink:href="zookeys-394-001-g045.jpg" position="float" orientation="portrait" xlink:type="simple"/></fig><fig id="F46" position="float" orientation="portrait"><label>Figure 46.</label><caption><p>Queens and intercastes of <italic>mysticum</italic> species group in lateral view. <bold>A, C</bold> <italic><tp:taxon-name>Mystrium mysticum</tp:taxon-name></italic> <bold>B, D</bold> <italic><tp:taxon-name>Mystrium rogeri</tp:taxon-name></italic>. <bold>A</bold> alate queen (<ext-link xmlns:xlink="http://www.w3.org/1999/xlink" ext-link-type="uri" xlink:href="http://data.antweb.org/specimen/CASENT0429962" xlink:type="simple">CASENT0429962</ext-link>) <bold>B</bold> alate queen (<ext-link xmlns:xlink="http://www.w3.org/1999/xlink" ext-link-type="uri" xlink:href="http://data.antweb.org/specimen/CASENT0001079" xlink:type="simple">CASENT0001079</ext-link>) <bold>C</bold> intercaste (<ext-link xmlns:xlink="http://www.w3.org/1999/xlink" ext-link-type="uri" xlink:href="http://data.antweb.org/specimen/CASENT0429959" xlink:type="simple">CASENT0429959</ext-link>) <bold>D</bold> intercaste (<ext-link xmlns:xlink="http://www.w3.org/1999/xlink" ext-link-type="uri" xlink:href="http://data.antweb.org/specimen/CASENT0497221" xlink:type="simple">CASENT0497221</ext-link>).</p></caption><graphic xmlns:xlink="http://www.w3.org/1999/xlink" xlink:href="zookeys-394-001-g046.jpg" position="float" orientation="portrait" xlink:type="simple"/></fig><fig id="F47" position="float" orientation="portrait"><label>Figure 47.</label><caption><p>Head of the queens and intercastes of <italic>mysticum</italic> species group in full-face view. <bold>A, C</bold> <italic><tp:taxon-name>Mystrium mysticum</tp:taxon-name></italic> <bold>B, D</bold> <italic><tp:taxon-name>Mystrium rogeri</tp:taxon-name></italic>. <bold>A</bold> alate queen (<ext-link xmlns:xlink="http://www.w3.org/1999/xlink" ext-link-type="uri" xlink:href="http://data.antweb.org/specimen/CASENT0429962" xlink:type="simple">CASENT0429962</ext-link>) <bold>B</bold> alate queen (<ext-link xmlns:xlink="http://www.w3.org/1999/xlink" ext-link-type="uri" xlink:href="http://data.antweb.org/specimen/CASENT0001079" xlink:type="simple">CASENT0001079</ext-link>) <bold>C</bold> intercaste (<ext-link xmlns:xlink="http://www.w3.org/1999/xlink" ext-link-type="uri" xlink:href="http://data.antweb.org/specimen/CASENT0429959" xlink:type="simple">CASENT0429959</ext-link>) <bold>D</bold> intercaste (<ext-link xmlns:xlink="http://www.w3.org/1999/xlink" ext-link-type="uri" xlink:href="http://data.antweb.org/specimen/CASENT0497221" xlink:type="simple">CASENT0497221</ext-link>).</p></caption><graphic xmlns:xlink="http://www.w3.org/1999/xlink" xlink:href="zookeys-394-001-g047.jpg" position="float" orientation="portrait" xlink:type="simple"/></fig><fig id="F48" position="float" orientation="portrait"><label>Figure 48.</label><caption><p>Queens and intercastes of <italic>mysticum</italic> species group in dorsal view. <bold>A, C</bold> <italic><tp:taxon-name>Mystrium mysticum</tp:taxon-name></italic> <bold>B, D</bold> <italic><tp:taxon-name>Mystrium rogeri</tp:taxon-name></italic>. <bold>A</bold> alate queen (<ext-link xmlns:xlink="http://www.w3.org/1999/xlink" ext-link-type="uri" xlink:href="http://data.antweb.org/specimen/CASENT0429962" xlink:type="simple">CASENT0429962</ext-link>) <bold>B</bold> alate queen (<ext-link xmlns:xlink="http://www.w3.org/1999/xlink" ext-link-type="uri" xlink:href="http://data.antweb.org/specimen/CASENT0001079" xlink:type="simple">CASENT0001079</ext-link>) <bold>C</bold> intercaste (<ext-link xmlns:xlink="http://www.w3.org/1999/xlink" ext-link-type="uri" xlink:href="http://data.antweb.org/specimen/CASENT0429959" xlink:type="simple">CASENT0429959</ext-link>) <bold>D</bold> intercaste (<ext-link xmlns:xlink="http://www.w3.org/1999/xlink" ext-link-type="uri" xlink:href="http://data.antweb.org/specimen/CASENT0497221" xlink:type="simple">CASENT0497221</ext-link>).</p></caption><graphic xmlns:xlink="http://www.w3.org/1999/xlink" xlink:href="zookeys-394-001-g048.jpg" position="float" orientation="portrait" xlink:type="simple"/></fig><fig id="F49" position="float" orientation="portrait"><label>Figure 49.</label><caption><p>Distribution maps for <italic>mysticum</italic> species group. <bold>A</bold> <italic><tp:taxon-name>Mystrium mysticum</tp:taxon-name></italic> <bold>B</bold> <italic><tp:taxon-name>Mystrium rogeri</tp:taxon-name></italic>. Star symbols represent the type locality: the locality for <italic><tp:taxon-name>Mystrium mysticum</tp:taxon-name></italic> is that of the neotype, and for <italic><tp:taxon-name>Mystrium rogeri</tp:taxon-name></italic> is approximate, which is assumed from the original description.</p></caption><graphic xmlns:xlink="http://www.w3.org/1999/xlink" xlink:href="zookeys-394-001-g049.jpg" position="float" orientation="portrait" xlink:type="simple"/></fig></tp:treatment-sec><tp:treatment-sec sec-type="Distribution"><title>Distribution.</title><p>MADAGASCAR and COMOROS: as in <xref ref-type="fig" rid="F49">Figure 49A</xref>.</p></tp:treatment-sec><tp:treatment-sec sec-type="Additional material examined"><title>Additional material examined.</title><p>In addition to the type material, specimens from the following localities were examined in this study: MADAGASCAR. Antsiranana. Forêt d’Ampondrabe, 26.3 km 10° NNE Daraina (<named-content xmlns:xlink="http://www.w3.org/1999/xlink" content-type="dwc:verbatimCoordinates" xlink:type="simple">-12.97°, 49.7°</named-content>), tropical dry forest, 175 m alt.; Forêt de Binara, 9.1 km 233° SW Daraina (<named-content xmlns:xlink="http://www.w3.org/1999/xlink" content-type="dwc:verbatimCoordinates" xlink:type="simple">-13.26333°, 49.60333°</named-content>), rainforest, 650-800 m alt.; 9.4 km 235° SW Daraina (<named-content xmlns:xlink="http://www.w3.org/1999/xlink" content-type="dwc:verbatimCoordinates" xlink:type="simple">-13.26333°, 49.6°</named-content>), montane rainforest, 1100 m alt.; Nosy Faly (<named-content xmlns:xlink="http://www.w3.org/1999/xlink" content-type="dwc:verbatimCoordinates" xlink:type="simple">-13.3624°, 48.49101°</named-content>), open secondary vegetation, 15 m alt.; (<named-content xmlns:xlink="http://www.w3.org/1999/xlink" content-type="dwc:verbatimCoordinates" xlink:type="simple">-13.36435°, 48.49137°</named-content>), open secondary vegetation, 40 m alt.; Nosy Be, Réserve Naturelle Intégrale de Lokobe, 6.3 km 112° ESE Hellville (<named-content xmlns:xlink="http://www.w3.org/1999/xlink" content-type="dwc:verbatimCoordinates" xlink:type="simple">-13.41933°, 48.33117°</named-content>), rainforest, 30 m alt.; Ambondrobe, 41.1 km 175° Vohemar (-13.71533°, <!--PageBreak--><!--PageBreak-->50.10167°), littoral rainforest, 10 m alt.; Ampasindava, Forêt d’Ambilanivy, 3.9 km 181° S Ambaliha (<named-content xmlns:xlink="http://www.w3.org/1999/xlink" content-type="dwc:verbatimCoordinates" xlink:type="simple">-13.79861°, 48.16167°</named-content>), rainforest, 600 m alt. R.S. Manongarivo, 10.8 km 229° SW Antanambao (<named-content xmlns:xlink="http://www.w3.org/1999/xlink" content-type="dwc:verbatimCoordinates" xlink:type="simple">-13.96167°, 48.43333°</named-content>), rainforest, 400 m alt.; Makirovana forest (<named-content xmlns:xlink="http://www.w3.org/1999/xlink" content-type="dwc:verbatimCoordinates" xlink:type="simple">-14.17066°, 49.95409°</named-content>), rainforest, 225 m alt.; Forêt d’Anabohazo, 21.6 km 247° WSW Maromandia (<named-content xmlns:xlink="http://www.w3.org/1999/xlink" content-type="dwc:verbatimCoordinates" xlink:type="simple">-14.30889°, 47.91433°</named-content>), tropical dry forest, 120 m alt.; Parc National de Marojejy, Manantenina River, 28.0 km 38° NE Andapa, 8.2 km 333° NNW Manantenina (<named-content xmlns:xlink="http://www.w3.org/1999/xlink" content-type="dwc:verbatimCoordinates" xlink:type="simple">-14.43667°, 49.775°</named-content>), rainforest, 450 m alt.; Marojejy R.N.I. #12 (<named-content xmlns:xlink="http://www.w3.org/1999/xlink" content-type="dwc:verbatimCoordinates" xlink:type="simple">-14.44533°, 49.78564°</named-content>), rainforest, 375 m alt.; R. Onive (<named-content xmlns:xlink="http://www.w3.org/1999/xlink" content-type="dwc:verbatimCoordinates" xlink:type="simple">-15.47°, 50.225°</named-content>), 150 m alt. Toamasina. Nosy Mangabe, 7.43 km S Maroantsetra (<named-content xmlns:xlink="http://www.w3.org/1999/xlink" content-type="dwc:verbatimCoordinates" xlink:type="simple">-15.4973°, 49.76223°</named-content>), littoral rainforest, 3 m alt.; Parc National Mananara-Nord, 7.1 km 261° Antanambe (<named-content xmlns:xlink="http://www.w3.org/1999/xlink" content-type="dwc:verbatimCoordinates" xlink:type="simple">-16.455°, 49.7875°</named-content>), rainforest, 225 m alt.; Res. Ambodiriana, 4.8 km 306°Manompana, along Manompana river (<named-content xmlns:xlink="http://www.w3.org/1999/xlink" content-type="dwc:verbatimCoordinates" xlink:type="simple">-16.67233°, 49.70117°</named-content>), rainforest, 125 m alt.; Manakambahiny, near Vavatenina Forest (<named-content xmlns:xlink="http://www.w3.org/1999/xlink" content-type="dwc:verbatimCoordinates" xlink:type="simple">-17.46667°, 49.35°</named-content>); Parc National de Zahamena (<named-content xmlns:xlink="http://www.w3.org/1999/xlink" content-type="dwc:verbatimCoordinates" xlink:type="simple">-17.73359°, 48.72625°</named-content>), rainforest, 950 m alt.; Réserve Nationale Intégrale Betampona, Betampona 35.1 km NW Toamasina (<named-content xmlns:xlink="http://www.w3.org/1999/xlink" content-type="dwc:verbatimCoordinates" xlink:type="simple">-17.91801°, 49.20074°</named-content>), rainforest, 500 m alt.; Corridor Forestier Analamay-Mantadia, Tsaravoniana (<named-content xmlns:xlink="http://www.w3.org/1999/xlink" content-type="dwc:verbatimCoordinates" xlink:type="simple">-18.75737°, 48.42302°</named-content>), rainforest, 1018 m alt.; Tsaravoniana (<named-content xmlns:xlink="http://www.w3.org/1999/xlink" content-type="dwc:verbatimCoordinates" xlink:type="simple">-18.76124°, 48.42134°</named-content>), rainforest, 939 m alt.; Ambatoharanana (<named-content xmlns:xlink="http://www.w3.org/1999/xlink" content-type="dwc:verbatimCoordinates" xlink:type="simple">-18.8024°, 48.40612°</named-content>), rainforest, 950 m alt.; (<named-content xmlns:xlink="http://www.w3.org/1999/xlink" content-type="dwc:verbatimCoordinates" xlink:type="simple">-18.80388°, 48.40506°</named-content>), rainforest, 1013 m alt.; Bevolota 17.1 km N Andasibe (<named-content xmlns:xlink="http://www.w3.org/1999/xlink" content-type="dwc:verbatimCoordinates" xlink:type="simple">-18.77071°, 48.43164°</named-content>), montane rainforest, 995 m alt.; Ambatovy, 12.4 km NE Moramanga (<named-content xmlns:xlink="http://www.w3.org/1999/xlink" content-type="dwc:verbatimCoordinates" xlink:type="simple">-18.83937°, 48.30842°</named-content>), montane rainforest, 1080 m alt.; Perinet (<named-content xmlns:xlink="http://www.w3.org/1999/xlink" content-type="dwc:verbatimCoordinates" xlink:type="simple">-18.95°, 48.5°</named-content>), 800 m alt.; Mahajanga. Réserve d’Ankoririka, 10.6 km 13° NE de Tsaramandroso (<named-content xmlns:xlink="http://www.w3.org/1999/xlink" content-type="dwc:verbatimCoordinates" xlink:type="simple">-16.26722°, 47.04861°</named-content>), tropical dry forest, 210 m alt.; Parc National d’Ankarafantsika, Ampijoroa Station Forestière, 5.4 km 331° NW Andranofasika (<named-content xmlns:xlink="http://www.w3.org/1999/xlink" content-type="dwc:verbatimCoordinates" xlink:type="simple">-16.29889°, 46.813°</named-content>), tropical dry forest, 70 m alt.; Parc National de Namoroka, 16.9 km 317° NW Vilanandro (<named-content xmlns:xlink="http://www.w3.org/1999/xlink" content-type="dwc:verbatimCoordinates" xlink:type="simple">-16.40667°, 45.31°</named-content>), tropical dry forest, 100 m alt.; 9.8 km 300° WNW Vilanandro (<named-content xmlns:xlink="http://www.w3.org/1999/xlink" content-type="dwc:verbatimCoordinates" xlink:type="simple">-16.46667°, 45.35°</named-content>), tropical dry forest, 140 m alt.; Réserve Spéciale de Bemarivo, 23.8 km 223° SW Besalampy (<named-content xmlns:xlink="http://www.w3.org/1999/xlink" content-type="dwc:verbatimCoordinates" xlink:type="simple">-16.925°, 44.36833°</named-content>), tropical dry forest, 30 m alt.; Réserve forestière Beanka, 54.3 km E Maintirano (<named-content xmlns:xlink="http://www.w3.org/1999/xlink" content-type="dwc:verbatimCoordinates" xlink:type="simple">-18.06009°, 44.54086°</named-content>), tropical dry forest on tsingy, 262 m alt.; Parc National Tsingy de Bemaraha, 10.6 km ESE 123° Antsalova (<named-content xmlns:xlink="http://www.w3.org/1999/xlink" content-type="dwc:verbatimCoordinates" xlink:type="simple">-18.70944°, 44.71817°</named-content>), tropical dry forest on tsingy, 150 m alt.; 2.5 km 62° ENE Bekopaka, Ankidrodroa River (<named-content xmlns:xlink="http://www.w3.org/1999/xlink" content-type="dwc:verbatimCoordinates" xlink:type="simple">-19.13222°, 44.81467°</named-content>), tropical dry forest on tsingy, 100 m alt.; 3.4 km 93° E Bekopaka, Tombeau Vazimba (<named-content xmlns:xlink="http://www.w3.org/1999/xlink" content-type="dwc:verbatimCoordinates" xlink:type="simple">-19.14194°, 44.828°</named-content>), tropical dry forest, 50 m alt.; Bekopaka (<named-content xmlns:xlink="http://www.w3.org/1999/xlink" content-type="dwc:verbatimCoordinates" xlink:type="simple">-19.14667°, 44.796°</named-content>), village, 100 m alt. Toliara. Forêt de Kirindy, 15.5 km 64° ENE Marofandilia (<named-content xmlns:xlink="http://www.w3.org/1999/xlink" content-type="dwc:verbatimCoordinates" xlink:type="simple">-20.045°, 44.66222°</named-content>), tropical dry forest, 100 m alt.; 48 km ENE Morondava, Kirindy Forest (<named-content xmlns:xlink="http://www.w3.org/1999/xlink" content-type="dwc:verbatimCoordinates" xlink:type="simple">-20.06667°, 44.65°</named-content>), tropical dry forest, 30 m alt.; (<named-content xmlns:xlink="http://www.w3.org/1999/xlink" content-type="dwc:verbatimCoordinates" xlink:type="simple">-20.07444°, 44.67611°</named-content>), tropical dry forest, 100 m alt.; Parc National de Kirindy Mite, 16.3 km 127° SE Belo sur Mer (<named-content xmlns:xlink="http://www.w3.org/1999/xlink" content-type="dwc:verbatimCoordinates" xlink:type="simple">-20.79528°, 44.147°</named-content>), tropical dry forest, 80 m alt.; Makay Mts. (<named-content xmlns:xlink="http://www.w3.org/1999/xlink" content-type="dwc:verbatimCoordinates" xlink:type="simple">-21.21836°, 45.3106°</named-content>), gallery forest on sandy soil, 510 m alt.; (<named-content xmlns:xlink="http://www.w3.org/1999/xlink" content-type="dwc:verbatimCoordinates" xlink:type="simple">-21.21985°, 45.32396°</named-content>), gallery forest on sandy soil, 500 m alt.; (<named-content xmlns:xlink="http://www.w3.org/1999/xlink" content-type="dwc:verbatimCoordinates" xlink:type="simple">-21.22284°, 45.32477°</named-content>), gallery forest on sandy soil, 490 m alt.; (<named-content xmlns:xlink="http://www.w3.org/1999/xlink" content-type="dwc:verbatimCoordinates" xlink:type="simple">-21.22336°, 45.32628°</named-content>), gallery forest on sandy soil, 480 m alt.; (<named-content xmlns:xlink="http://www.w3.org/1999/xlink" content-type="dwc:verbatimCoordinates" xlink:type="simple">-21.25978°, 45.17158°</named-content>), gallery forest with palm and pandanus, 430 m alt.; Forêt de <!--PageBreak-->Beroboka, 5.9 km 131° SE Ankidranoka (<named-content xmlns:xlink="http://www.w3.org/1999/xlink" content-type="dwc:verbatimCoordinates" xlink:type="simple">-22.23306°, 43.36633°</named-content>), tropical dry forest, 80 m alt.; 29 km NNW Ranohira, Isalo N.P. (<named-content xmlns:xlink="http://www.w3.org/1999/xlink" content-type="dwc:verbatimCoordinates" xlink:type="simple">-22.31614°, 45.29625°</named-content>), gallery forest, 490 m alt.; Parc National de Zombitse, 19.8 km 84° E Sakaraha (<named-content xmlns:xlink="http://www.w3.org/1999/xlink" content-type="dwc:verbatimCoordinates" xlink:type="simple">-22.84333°, 44.71°</named-content>), tropical dry forest, 770 m alt.; Réserve Spéciale Kalambatritra, Ampanihy (<named-content xmlns:xlink="http://www.w3.org/1999/xlink" content-type="dwc:verbatimCoordinates" xlink:type="simple">-23.4635°, 46.4631°</named-content>), montane rainforest, 1270 m alt.; Forêt de Mite, 20.7 km 29° WNW Tongobory (<named-content xmlns:xlink="http://www.w3.org/1999/xlink" content-type="dwc:verbatimCoordinates" xlink:type="simple">-23.52417°, 44.12133°</named-content>), gallery forest, 75 m alt.; Beza-Mahafaly, 27 km E Betioky (<named-content xmlns:xlink="http://www.w3.org/1999/xlink" content-type="dwc:verbatimCoordinates" xlink:type="simple">-23.65°, 44.63333°</named-content>), tropical dry forest, 135 m alt.; 10 km NW Enakara, Rés. Andohahela (<named-content xmlns:xlink="http://www.w3.org/1999/xlink" content-type="dwc:verbatimCoordinates" xlink:type="simple">-24.56667°, 46.81667°</named-content>), rainforest, 425 m alt.; Parc National Andohahela, Col de Tanatana, 33.3 km NW Tolagnaro (<named-content xmlns:xlink="http://www.w3.org/1999/xlink" content-type="dwc:verbatimCoordinates" xlink:type="simple">-24.7585°, 46.85367°</named-content>), rainforest, 275 m alt.; Parc National d’Andohahela, Col du Sedro, 3.8 km 113° ESE Mahamavo, 37.6 km 341° NNW Tolagnaro (<named-content xmlns:xlink="http://www.w3.org/1999/xlink" content-type="dwc:verbatimCoordinates" xlink:type="simple">-24.76389°, 46.75167°</named-content>), montane rainforest, 900 m alt.; Réserve Privé Berenty, Forêt de Bealoka, Mandraré River, 14.6 km 329° NNW Amboasary (<named-content xmlns:xlink="http://www.w3.org/1999/xlink" content-type="dwc:verbatimCoordinates" xlink:type="simple">-24.95694°, 46.2715°</named-content>), gallery forest, 35 m alt.; Forêt de Malaza, Mandraré River, 8.6 km 314° NW Amboasary (<named-content xmlns:xlink="http://www.w3.org/1999/xlink" content-type="dwc:verbatimCoordinates" xlink:type="simple">-25.00778°, 46.306°</named-content>), gallery forest, 40 m alt.; Grand Lavasoa, 25.9 km W Tolagnaro (<named-content xmlns:xlink="http://www.w3.org/1999/xlink" content-type="dwc:verbatimCoordinates" xlink:type="simple">-25.08767°, 46.749°</named-content>), rainforest, 450 m alt. Fianarantsoa. SE of Fandriana, Korikory, (<named-content xmlns:xlink="http://www.w3.org/1999/xlink" content-type="dwc:verbatimCoordinates" xlink:type="simple">-20.38444°, 47.66722°</named-content>), 1670 m alt.; 7 km W Ranomafana National Park (<named-content xmlns:xlink="http://www.w3.org/1999/xlink" content-type="dwc:verbatimCoordinates" xlink:type="simple">-21.25°, 47.41667°</named-content>), montane rainforest, 900 m alt.; 8 km E Kianjavato, Vatovavy Forest (<named-content xmlns:xlink="http://www.w3.org/1999/xlink" content-type="dwc:verbatimCoordinates" xlink:type="simple">-21.38861°, 47.94361°</named-content>), lowland forest, 145 m alt.; Andrambovato along river Tatamaly (<named-content xmlns:xlink="http://www.w3.org/1999/xlink" content-type="dwc:verbatimCoordinates" xlink:type="simple">-21.50967°, 47.40762°</named-content>), cultivated land (tavy), 984 m alt.; Parc National d’Isalo, Sahanafa River, 29.2 km 351° N Ranohira (<named-content xmlns:xlink="http://www.w3.org/1999/xlink" content-type="dwc:verbatimCoordinates" xlink:type="simple">-22.31333°, 45.29167°</named-content>), gallery forest, 500 m alt.; 30 km NNW Ranohira, Isalo N.P. (<named-content xmlns:xlink="http://www.w3.org/1999/xlink" content-type="dwc:verbatimCoordinates" xlink:type="simple">-22.31722°, 45.29333°</named-content>), gallery forest, 455 m alt.; R.S. Ivohibe 8.0 km E Ivohibe (<named-content xmlns:xlink="http://www.w3.org/1999/xlink" content-type="dwc:verbatimCoordinates" xlink:type="simple">-22.48333°, 46.96833°</named-content>), montane rainforest, 1200 m alt.; Forêt d’Analalava, 29.6 km 280° W Ranohira (<named-content xmlns:xlink="http://www.w3.org/1999/xlink" content-type="dwc:verbatimCoordinates" xlink:type="simple">-22.59167°, 45.12833°</named-content>), tropical dry forest, 700 m alt.; Forêt de Vevembe, 66.6 km 293° Farafangana (<named-content xmlns:xlink="http://www.w3.org/1999/xlink" content-type="dwc:verbatimCoordinates" xlink:type="simple">-22.791°, 47.18183°</named-content>), rainforest, transition to montane forest, 600 m alt.; Réserve Speciale Manombo 24.5 km 228° Farafangana (<named-content xmlns:xlink="http://www.w3.org/1999/xlink" content-type="dwc:verbatimCoordinates" xlink:type="simple">-23.01583°, 47.719°</named-content>), rainforest, 30 m alt.</p><p>COMOROS. Grande Comore. Grillé (<named-content xmlns:xlink="http://www.w3.org/1999/xlink" content-type="dwc:verbatimCoordinates" xlink:type="simple">-11.47578°, 43.34669°</named-content>), montane rainforest, 995 m alt.; Karthala (<named-content xmlns:xlink="http://www.w3.org/1999/xlink" content-type="dwc:verbatimCoordinates" xlink:type="simple">-11.82699°, 43.4295°</named-content>), montane rainforest, 1000 m alt. Mohéli. Ouallah (<named-content xmlns:xlink="http://www.w3.org/1999/xlink" content-type="dwc:verbatimCoordinates" xlink:type="simple">-12.29696°, 43.67392°</named-content>), rainforest, 680 m alt.; (<named-content xmlns:xlink="http://www.w3.org/1999/xlink" content-type="dwc:verbatimCoordinates" xlink:type="simple">-12.32717°, 43.65952°</named-content>), coastal scrub, 10 m alt. Anjouan. (<named-content xmlns:xlink="http://www.w3.org/1999/xlink" content-type="dwc:verbatimCoordinates" xlink:type="simple">-12.30537°, 44.45031°</named-content>), along roadside, mango, banana, 500 m alt.</p></tp:treatment-sec><tp:treatment-sec sec-type="Remarks"><title>Remarks.</title><p><italic><tp:taxon-name>Mystrium mysticum</tp:taxon-name></italic> females can be distinguished easily from other <italic><tp:taxon-name>Mystrium</tp:taxon-name></italic> females by a combination of a distinct longitudinal carina on the central portion of the labrum (<xref ref-type="fig" rid="F8">Fig. 8A</xref>) or a single lateral spine on abdominal sternum VII (<xref ref-type="fig" rid="F8">Fig. 8C</xref>), and the convexity of the anterior margin of the clypeus (<xref ref-type="fig" rid="F9">Fig. 9C</xref>). In addition to these diagnostic characters, a combination of unsculptured and smooth areas on the ventral portion of the vertex (<xref ref-type="fig" rid="F11">Fig. 11A</xref>) and the convexity of the anterior margin of the clypeus (as in <xref ref-type="fig" rid="F9">Fig. 9C</xref>) separates <italic><tp:taxon-name>Mystrium mysticum</tp:taxon-name></italic> from the other <italic><tp:taxon-name>Mystrium</tp:taxon-name></italic> species in workers; in larger-sized alate queens (HW&gt;2.00), simple setae on the pronotal dorsum (<xref ref-type="fig" rid="F9">Fig. 9A</xref>) separate <italic><tp:taxon-name>Mystrium mysticum</tp:taxon-name></italic> from the queens of other species. For males, the small eye and small ocelli that are separated from each other by more than 3× the maximum diameter of lateral ocellus (<xref ref-type="fig" rid="F56">Fig. 26B</xref>), petiolar dorsum (<xref ref-type="fig" rid="F28">Fig. 28C</xref>) and abdominal ter<!--PageBreak-->gum VIII (<xref ref-type="fig" rid="F28">Fig. 28A</xref>) with rough and deep punctures, and well-developed basoventral expansion of aedeagus (<xref ref-type="fig" rid="F29">Fig. 29A</xref>) separate <italic><tp:taxon-name>Mystrium mysticum</tp:taxon-name></italic> from the other <italic><tp:taxon-name>Mystrium</tp:taxon-name></italic> males in the Malagasy region.</p><p>Several diagnostic characters for <italic><tp:taxon-name>Mystrium mysticum</tp:taxon-name></italic> have been given in previous papers, (e.g. <xref ref-type="bibr" rid="B13">Forel 1891</xref>; <xref ref-type="bibr" rid="B27">Menozzi 1929</xref>); however, our comparative study revealed most of those characters could not cover the whole range of the morphological variation observed in <italic><tp:taxon-name>Mystrium</tp:taxon-name></italic> species. Here we propose a new set of diagnostic characters to identify <italic><tp:taxon-name>Mystrium mysticum</tp:taxon-name></italic>. The members of the <italic>mysticum</italic> species group display remarkable morphological variation in body size, relative mandibular length, relative shape of petiolar node in dorsal view, and body color. The available material revealed that the morphological variation within <italic><tp:taxon-name>Mystrium mysticum</tp:taxon-name></italic> is larger than the difference between <italic><tp:taxon-name>Mystrium mysticum</tp:taxon-name></italic> and the species it most resembles, <italic><tp:taxon-name>Mystrium rogeri</tp:taxon-name></italic>. For example, in order to separate <italic><tp:taxon-name>Mystrium rogeri</tp:taxon-name></italic> from <italic><tp:taxon-name>Mystrium mysticum</tp:taxon-name></italic>, <xref ref-type="bibr" rid="B27">Menozzi (1929)</xref> used the relatively wider shape of the petiolar node in dorsal view and the shape of setae (=hairs). However, in these two species the index of the petiolar node largely overlaps (PtI 153-183 vs. PtI 146-168) and the shape of setae varies gradually from spoon-shaped (small minor worker) to simple (large major worker) in single colony members. The separable characters for workers proposed in <xref ref-type="bibr" rid="B16">Forel (1895</xref>, <xref ref-type="bibr" rid="B18">1899</xref>) cannot distinguish species in the <italic>mysticum</italic> species group. In fact, his syntypes for <italic><tp:taxon-name>Mystrium stadelmanni</tp:taxon-name></italic> consisted of minor workers of <italic><tp:taxon-name>Mystrium mysticum</tp:taxon-name></italic> and <italic><tp:taxon-name>Mystrium rogeri</tp:taxon-name></italic> (see below). In addition to the above variation, <xref ref-type="bibr" rid="B31">Molet et al. (2012)</xref> reported the presence of intercaste “mosaic monsters” in <italic><tp:taxon-name>Mystrium rogeri</tp:taxon-name></italic>, which are intermediate individuals having zero to three ocelli and mesosoma with incompletely developed wing sclerites. We confirmed the same intercastes in <italic><tp:taxon-name>Mystrium mysticum</tp:taxon-name></italic> as well, and these individuals will be keyed out with either workers or queens in our new identification key.</p><p>The redescription of the male of <italic><tp:taxon-name>Mystrium mysticum</tp:taxon-name></italic> in this study may be the first actual description of the male of this species. Previous male descriptions for <italic><tp:taxon-name>Mystrium mysticum</tp:taxon-name></italic> have been given in <xref ref-type="bibr" rid="B13">Forel (1891)</xref>, <xref ref-type="bibr" rid="B9">Emery (1899)</xref>, and <xref ref-type="bibr" rid="B27">Menozzi (1929)</xref>. Of these descriptions, <xref ref-type="bibr" rid="B13">Forel (1891)</xref> and <xref ref-type="bibr" rid="B27">Menozzi (1929)</xref> are assumed to share the same specimen in ZMHB, Berlin. Although we have not examined the actual male specimen in ZMHB, the character description of the specimen does not fit the males in the <italic>mysticum</italic> species group. For example, the color of the abdomen is light brown in <xref ref-type="bibr" rid="B13">Forel (1891)</xref>, and the eye occupies almost the entire lateral margin of the head in <xref ref-type="bibr" rid="B27">Menozzi (1929)</xref>. Rather, those characters fit males in the <italic>voeltzkowi</italic> species group. We could not find useful information in Emery’s description (<xref ref-type="bibr" rid="B9">Emery 1899</xref>); however, he did not mention any distinct differences from known males at that point. We have already confirmed that the male in the type series of <italic><tp:taxon-name>Mystrium rogeri</tp:taxon-name></italic> is actually a male of <italic><tp:taxon-name>Mystrium oberthueri</tp:taxon-name></italic>, so only males of the <italic>voeltzkowi</italic> species group, i.e. <italic><tp:taxon-name>Mystrium voeltzkowi</tp:taxon-name></italic> and <italic><tp:taxon-name>Mystrium oberthueri</tp:taxon-name></italic> were known in 1899. Hence, we consider all male descriptions for <italic><tp:taxon-name>Mystrium mysticum</tp:taxon-name></italic> in previous studies unreliable.</p><p>Clarification of the male-worker association in <italic><tp:taxon-name>Mystrium mysticum</tp:taxon-name></italic> in this study marks a great advance; however, some problems remain, especially in the level of confidence in diagnosing males. External characters, e.g. strong and rough punctures on <!--PageBreak-->the petiolar dorsum (<xref ref-type="fig" rid="F28">Fig. 28C</xref>) and abdominal tergite VIII (<xref ref-type="fig" rid="F28">Fig. 28A</xref>), distinguish the <italic>mysticum</italic> species group from the other Malagasy species. However, a specific character is neither possible nor practical to distinguish <italic><tp:taxon-name>Mystrium mysticum</tp:taxon-name></italic> males from <italic><tp:taxon-name>Mystrium rogeri</tp:taxon-name></italic> males. In fact, although we proposed the aedeagal character to separate <italic><tp:taxon-name>Mystrium mysticum</tp:taxon-name></italic> and <italic><tp:taxon-name>Mystrium rogeri</tp:taxon-name></italic> (<xref ref-type="fig" rid="F29">Fig. 29</xref>), this difference cannot be confirmed without dissection. Unexpected remarkable variation could exist in the genital character as well as the other external characters. Further and more thorough taxonomic examinations of males are necessary to find diagnostic characters able to separate these two species.</p><p>The neotype of <italic><tp:taxon-name>Mystrium mysticum</tp:taxon-name></italic> was designated in this study because we concluded that the original type specimens of this “mysterious species” are lost. Our study revealed that no one examined any of the original type specimens after the publication of the original description by <xref ref-type="bibr" rid="B35">Roger (1862)</xref>. According to that paper, the description was made based on two queens, and at least one of these was alate. The two queens must have been deposited in the museum in Paris; however, we could not find these queens in the MNHN collection. Although the depository of <italic><tp:taxon-name>Mystrium mysticum</tp:taxon-name></italic> was given again in the original description of <italic><tp:taxon-name>Mystrium camillae</tp:taxon-name></italic> Emery, 1889, Emery did not provide any further information. <xref ref-type="bibr" rid="B36">Santschi (1914)</xref> discussed the differences between <italic><tp:taxon-name>Mystrium silvestrii</tp:taxon-name></italic> and <italic><tp:taxon-name>Mystrium mysticum</tp:taxon-name></italic> when he described <italic><tp:taxon-name>Mystrium silvestrii</tp:taxon-name></italic> as a new species; however, he only provided information about workers, not queens. Forel described five species in the genus <italic><tp:taxon-name>Mystrium</tp:taxon-name></italic> from 1895 to 1899, and he noted in the latest description for <italic><tp:taxon-name>Mystrium rogeri</tp:taxon-name></italic> Forel, 1899 that he never examined the actual syntype of <italic><tp:taxon-name>Mystrium mysticum</tp:taxon-name></italic>. In spite of these difficulties, we still conclude that the species having queens with simple setae is <italic><tp:taxon-name>Mystrium mysticum</tp:taxon-name></italic> for the following four reasons: (1) we recognize only two species in the <italic>mysticum</italic> species group from a large number of <italic><tp:taxon-name>Mystrium</tp:taxon-name></italic> specimens accumulated from the whole range of the Malagasy region; (2) when <xref ref-type="bibr" rid="B18">Forel (1899)</xref> described <italic><tp:taxon-name>Mystrium rogeri</tp:taxon-name></italic> only queens with simple setae were known from Madagascar and were constantly identified as <italic><tp:taxon-name>Mystrium mysticum</tp:taxon-name></italic>; (3) as <xref ref-type="bibr" rid="B18">Forel (1899)</xref> mentioned, <xref ref-type="bibr" rid="B35">Roger (1862)</xref> did not describe any specialized character for the queen’s setae; and (4) the queens of <italic><tp:taxon-name>Mystrium rogeri</tp:taxon-name></italic> have spatulate setae as <xref ref-type="bibr" rid="B18">Forel (1899)</xref> expected. In fact, the oldest queen specimen with spatulate setae, which is found in MNHN, was collected after Forel’s description (collection date is 1919).</p><p>A queen was chosen as the neotype because the original syntypes were two queens. The queen caste also offers a greater number of characters to distinguish this taxon from others in this species group. The location of the neotype was not based on a proximity to the original syntype series, but on the availably of a large collection series that included workers, males and queens.</p><p><italic><tp:taxon-name>Mystrium stadelmanni</tp:taxon-name></italic> Forel, 1895 is synonymized with <italic><tp:taxon-name>Mystrium mysticum</tp:taxon-name></italic> in this study. <italic><tp:taxon-name>Mystrium stadelmanni</tp:taxon-name></italic> is described as a species having a longer petiole, narrower mesosoma, and less constricted abdomen compared with <italic><tp:taxon-name>Mystrium mysticum</tp:taxon-name></italic>; however, our observations reveal that the boundary of this species is doubtful. None of the diagnostic characters above represent more than intraspecific variation observed in a series of workers from a single colony of <italic><tp:taxon-name>Mystrium mysticum</tp:taxon-name></italic>. The fact that syntypes of <italic><tp:taxon-name>Mystrium stadelmanni</tp:taxon-name></italic> consist of two minor workers of <italic><tp:taxon-name>Mystrium mysticum</tp:taxon-name></italic> and one minor worker of <italic><tp:taxon-name>Mystrium rogeri</tp:taxon-name></italic> certi<!--PageBreak-->fies that Forel’s determination (<xref ref-type="bibr" rid="B16">Forel 1895</xref>) was not sufficient to clarify proper species boundaries in this group. In addition to the above, we should note one more important point. <xref ref-type="bibr" rid="B16">Forel (1895)</xref> determined specimens in ZMHB to be the new species <italic><tp:taxon-name>Mystrium stadelmanni</tp:taxon-name></italic> based on comparisons with workers of <italic><tp:taxon-name>Mystrium rogeri</tp:taxon-name></italic> that he probably misidentified as <italic><tp:taxon-name>Mystrium mysticum</tp:taxon-name></italic>. Forel believed his specimens, which were given by Emery (<xref ref-type="bibr" rid="B14">Forel 1892</xref>), were <italic><tp:taxon-name>Mystrium mysticum</tp:taxon-name></italic> by that time (<xref ref-type="bibr" rid="B14">Forel 1892</xref>; <xref ref-type="bibr" rid="B16">1895</xref>); however, he described <italic><tp:taxon-name>Mystrium rogeri</tp:taxon-name></italic> in 1899 by using workers from the same collection. Our conclusion of a misidentification of <italic><tp:taxon-name>Mystrium rogeri</tp:taxon-name></italic> is supported by his description of a “longer petiolar node in <italic><tp:taxon-name>Mystrium stadelmanni</tp:taxon-name></italic>” which is correct if <xref ref-type="bibr" rid="B16">Forel (1895)</xref> studied the two workers of <italic><tp:taxon-name>Mystrium mysticum</tp:taxon-name></italic> in ZMHB. According to our measurements, <italic><tp:taxon-name>Mystrium rogeri</tp:taxon-name></italic> has the shorter petiolar node (PtI 153-183) while <italic><tp:taxon-name>Mystrium mysticum</tp:taxon-name></italic> has the longer node (PtI 146-168). Hence we synonymize <italic><tp:taxon-name>Mystrium stadelmanni</tp:taxon-name></italic> with <italic><tp:taxon-name>Mystrium mysticum</tp:taxon-name></italic> by designating a <italic><tp:taxon-name>Mystrium mysticum</tp:taxon-name></italic> worker in the syntypes of <italic><tp:taxon-name>Mystrium stadelmanni</tp:taxon-name></italic> as the lectotype. Consequently, the description of <italic><tp:taxon-name>Mystrium stadelmanni</tp:taxon-name></italic> in <xref ref-type="bibr" rid="B16">Forel (1895)</xref> is determined to be the first actual description for the <italic><tp:taxon-name>Mystrium mysticum</tp:taxon-name></italic> worker.</p><p>Updating species boundaries and providing easier identification tools for <italic><tp:taxon-name>Mystrium mysticum</tp:taxon-name></italic> will help reorganize and connect existing ecological and phylogenetic information to proper species names in <italic><tp:taxon-name>Mystrium</tp:taxon-name></italic>. This taxonomic revision permits us to update identifications in recent ecological publications (<xref ref-type="bibr" rid="B28">Molet et al. 2009</xref>; <xref ref-type="bibr" rid="B29">Molet et al. 2007a</xref>; <xref ref-type="bibr" rid="B31">Molet et al. 2012</xref>), changing some of their identification from <italic><tp:taxon-name>Mystrium rogeri</tp:taxon-name></italic> to <italic><tp:taxon-name>Mystrium mysticum</tp:taxon-name></italic>: for example, five colonies (BLF00519, BLF04466, BLF04770, BLF06144, and BLF10994) out of 16 colonies listed as <italic><tp:taxon-name>Mystrium rogeri</tp:taxon-name></italic> in Table 1 of Molet et al. (<xref ref-type="bibr" rid="B29">Molet et al. 2007a</xref>) and out of material for <xref ref-type="bibr" rid="B28">Molet et al. (2009)</xref> are those of <italic><tp:taxon-name>Mystrium mysticum</tp:taxon-name></italic>; a queen of <italic><tp:taxon-name>Mystrium rogeri</tp:taxon-name></italic> in Figure 2 of <xref ref-type="bibr" rid="B28">Molet et al. (2009)</xref> and in Figure 1 and supplemental Figure A1 of <xref ref-type="bibr" rid="B31">Molet et al. (2012)</xref> is that of <italic><tp:taxon-name>Mystrium mysticum</tp:taxon-name></italic>. A worker of <italic><tp:taxon-name>Mystrium mysticum</tp:taxon-name></italic> was referred to as <italic><tp:taxon-name>Mystrium</tp:taxon-name></italic> ‘red’ in Figure 2 of <xref ref-type="bibr" rid="B28">Molet et al. (2009)</xref>, as was supplemental Figure A1 of <xref ref-type="bibr" rid="B31">Molet et al. (2012)</xref> (see also in <italic><tp:taxon-name>Mystrium mirror</tp:taxon-name></italic>). On the other hand, “<italic><tp:taxon-name>Mystrium mysticum</tp:taxon-name></italic>” in the material of three recent phylogenetic papers (<xref ref-type="bibr" rid="B5">Brady et al. 2006</xref>; <xref ref-type="bibr" rid="B25">Kück et al. 2011</xref>; <xref ref-type="bibr" rid="B32">Moreau and Bell 2013</xref>; <xref ref-type="bibr" rid="B34">Ouellette et al. 2006</xref>) are <italic><tp:taxon-name>Mystrium voeltzkowi</tp:taxon-name></italic>, not <italic><tp:taxon-name>Mystrium mysticum</tp:taxon-name></italic>. “<italic><tp:taxon-name>Mystrium mysticum</tp:taxon-name></italic>” in <xref ref-type="bibr" rid="B28">Molet et al. (2009)</xref> is <italic><tp:taxon-name>Mystrium shadow</tp:taxon-name></italic>. Outellette et al. (2006) listed two more related undetermined specimens as <italic><tp:taxon-name>Mystrium mysticum</tp:taxon-name></italic>2 and <italic><tp:taxon-name>Mystrium mysticum</tp:taxon-name></italic>3; those are <italic><tp:taxon-name>Mystrium voeltzkowi</tp:taxon-name></italic> and <italic><tp:taxon-name>Mystrium mirror</tp:taxon-name></italic>, respectively.</p></tp:treatment-sec><tp:treatment-sec><!--Section generated to contain objects referenced in tp:taxon-treatment.--><fig id="F4" position="float" orientation="portrait"><label>Figure 4.</label><caption><p>Generic diagnostic characters of <italic><tp:taxon-name>Mystrium</tp:taxon-name></italic>. <bold>A</bold> <italic><tp:taxon-name>Mystrium rogeri</tp:taxon-name></italic> (<ext-link xmlns:xlink="http://www.w3.org/1999/xlink" ext-link-type="uri" xlink:href="http://data.antweb.org/specimen/CASENT0001069" xlink:type="simple">CASENT0001069</ext-link>) <bold>B</bold> <italic><tp:taxon-name>Mystrium voeltzkowi</tp:taxon-name></italic> (<ext-link xmlns:xlink="http://www.w3.org/1999/xlink" ext-link-type="uri" xlink:href="http://data.antweb.org/specimen/CASENT0317584" xlink:type="simple">CASENT0317584</ext-link>) <bold>C</bold> <italic><tp:taxon-name>Mystrium mysticum</tp:taxon-name></italic> (<ext-link xmlns:xlink="http://www.w3.org/1999/xlink" ext-link-type="uri" xlink:href="http://data.antweb.org/specimen/CASENT0429965" xlink:type="simple">CASENT0429965</ext-link>) <bold>D</bold> <italic><tp:taxon-name>Mystrium janovitzi</tp:taxon-name></italic> (<ext-link xmlns:xlink="http://www.w3.org/1999/xlink" ext-link-type="uri" xlink:href="http://data.antweb.org/specimen/CASENT0482696" xlink:type="simple">CASENT0482696</ext-link>). <bold>A, B, C</bold> worker <bold>D</bold> ergatoid queen. <bold>A</bold> clypeus and mandible in oblique anterior view <bold>B</bold> mouthparts in oblique anterior view (left galea is omitted) <bold>C</bold> mandible in oblique lateral view <bold>D</bold> head in lateral view.</p></caption><graphic xmlns:xlink="http://www.w3.org/1999/xlink" xlink:href="zookeys-394-001-g004.jpg" position="float" orientation="portrait" xlink:type="simple"/></fig><fig id="F7" position="float" orientation="portrait"><label>Figure 7.</label><caption><p>Female castes of <italic><tp:taxon-name>Mystrium mysticum</tp:taxon-name></italic>. <bold>A, C</bold> alate queen (<ext-link xmlns:xlink="http://www.w3.org/1999/xlink" ext-link-type="uri" xlink:href="http://data.antweb.org/specimen/CASENT0429962" xlink:type="simple">CASENT0429962</ext-link>) <bold>B</bold> worker (<ext-link xmlns:xlink="http://www.w3.org/1999/xlink" ext-link-type="uri" xlink:href="http://data.antweb.org/specimen/CASENT0429955" xlink:type="simple">CASENT0429955</ext-link>) <bold>D</bold> intercaste (<ext-link xmlns:xlink="http://www.w3.org/1999/xlink" ext-link-type="uri" xlink:href="http://data.antweb.org/specimen/CASENT0429959" xlink:type="simple">CASENT0429959</ext-link>). <bold>A, B</bold> mesosoma in dorsal view <bold>C, D</bold> head in full-face view.</p></caption><graphic xmlns:xlink="http://www.w3.org/1999/xlink" xlink:href="zookeys-394-001-g007.jpg" position="float" orientation="portrait" xlink:type="simple"/></fig><fig id="F8" position="float" orientation="portrait"><label>Figure 8.</label><caption><p>Female diagnostic characters of <italic>mysticum</italic> species group. <bold>A</bold> <italic><tp:taxon-name>Mystrium rogeri</tp:taxon-name></italic> (<ext-link xmlns:xlink="http://www.w3.org/1999/xlink" ext-link-type="uri" xlink:href="http://data.antweb.org/specimen/CASENT0001069" xlink:type="simple">CASENT0001069</ext-link>) <bold>B</bold> <italic><tp:taxon-name>Mystrium barrybressleri</tp:taxon-name></italic> (<ext-link xmlns:xlink="http://www.w3.org/1999/xlink" ext-link-type="uri" xlink:href="http://data.antweb.org/specimen/CASENT0045009" xlink:type="simple">CASENT0045009</ext-link>) <bold>C</bold> <italic><tp:taxon-name>Mystrium mysticum</tp:taxon-name></italic> (<ext-link xmlns:xlink="http://www.w3.org/1999/xlink" ext-link-type="uri" xlink:href="http://data.antweb.org/specimen/CASENT0003808" xlink:type="simple">CASENT0003808</ext-link>) <bold>D</bold> <italic><tp:taxon-name>Mystrium mirror</tp:taxon-name></italic> (<ext-link xmlns:xlink="http://www.w3.org/1999/xlink" ext-link-type="uri" xlink:href="http://data.antweb.org/specimen/CASENT0317582" xlink:type="simple">CASENT0317582</ext-link>). <bold>A–D</bold> worker. <bold>A, B</bold> mandible in oblique anterior view <bold>C, D</bold> abdominal segment VII in lateral view.</p></caption><graphic xmlns:xlink="http://www.w3.org/1999/xlink" xlink:href="zookeys-394-001-g008.jpg" position="float" orientation="portrait" xlink:type="simple"/></fig><fig id="F9" position="float" orientation="portrait"><label>Figure 9.</label><caption><p>Queens of <italic>mysticum</italic> species group. <bold>A, C</bold> <italic><tp:taxon-name>Mystrium mysticum</tp:taxon-name></italic> (<ext-link xmlns:xlink="http://www.w3.org/1999/xlink" ext-link-type="uri" xlink:href="http://data.antweb.org/specimen/CASENT0429983" xlink:type="simple">CASENT0429983</ext-link>) <bold>B, D</bold> <italic><tp:taxon-name>Mystrium rogeri</tp:taxon-name></italic> (<ext-link xmlns:xlink="http://www.w3.org/1999/xlink" ext-link-type="uri" xlink:href="http://data.antweb.org/specimen/CASENT0001070" xlink:type="simple">CASENT0001070</ext-link>). <bold>A, B</bold> head to mesonotum in oblique lateral view <bold>C, D</bold> clypeus in oblique full-face view. </p></caption><graphic xmlns:xlink="http://www.w3.org/1999/xlink" xlink:href="zookeys-394-001-g009.jpg" position="float" orientation="portrait" xlink:type="simple"/></fig><fig id="F11" position="float" orientation="portrait"><label>Figure 11.</label><caption><p>Vertex of <italic><tp:taxon-name>Mystrium</tp:taxon-name></italic> workers. <bold>A</bold> <italic><tp:taxon-name>Mystrium mysticum</tp:taxon-name></italic> (<ext-link xmlns:xlink="http://www.w3.org/1999/xlink" ext-link-type="uri" xlink:href="http://data.antweb.org/specimen/CASENT0429965" xlink:type="simple">CASENT0429965</ext-link>) <bold>B</bold> <italic><tp:taxon-name>Mystrium voeltzkowi</tp:taxon-name></italic> (<ext-link xmlns:xlink="http://www.w3.org/1999/xlink" ext-link-type="uri" xlink:href="http://data.antweb.org/specimen/CASENT0002075" xlink:type="simple">CASENT0002075</ext-link>).</p></caption><graphic xmlns:xlink="http://www.w3.org/1999/xlink" xlink:href="zookeys-394-001-g011.jpg" position="float" orientation="portrait" xlink:type="simple"/></fig><fig id="F12" position="float" orientation="portrait"><label>Figure 12.</label><caption><p>Mandible of females of <italic>mysticum</italic> species group. <bold>A</bold> <italic><tp:taxon-name>Mystrium mysticum</tp:taxon-name></italic> (<ext-link xmlns:xlink="http://www.w3.org/1999/xlink" ext-link-type="uri" xlink:href="http://data.antweb.org/specimen/CASENT0429965" xlink:type="simple">CASENT0429965</ext-link>) <bold>B</bold> <italic><tp:taxon-name>Mystrium rogeri</tp:taxon-name></italic> (<ext-link xmlns:xlink="http://www.w3.org/1999/xlink" ext-link-type="uri" xlink:href="http://data.antweb.org/specimen/CASENT0001069" xlink:type="simple">CASENT0001069</ext-link>).</p></caption><graphic xmlns:xlink="http://www.w3.org/1999/xlink" xlink:href="zookeys-394-001-g012.jpg" position="float" orientation="portrait" xlink:type="simple"/></fig><fig id="F26" position="float" orientation="portrait"><label>Figure 26.</label><caption><p>Head of <italic><tp:taxon-name>Mystrium</tp:taxon-name></italic> males. <bold>A, C</bold> <italic><tp:taxon-name>Mystrium mirror</tp:taxon-name></italic> (<ext-link xmlns:xlink="http://www.w3.org/1999/xlink" ext-link-type="uri" xlink:href="http://data.antweb.org/specimen/CASENT0318941" xlink:type="simple">CASENT0318941</ext-link>) <bold>B</bold> <italic><tp:taxon-name>Mystrium mysticum</tp:taxon-name></italic> (<ext-link xmlns:xlink="http://www.w3.org/1999/xlink" ext-link-type="uri" xlink:href="http://data.antweb.org/specimen/CASENT0429983" xlink:type="simple">CASENT0429983</ext-link>) <bold>D</bold> <italic><tp:taxon-name>Mystrium janovitzi</tp:taxon-name></italic> (<ext-link xmlns:xlink="http://www.w3.org/1999/xlink" ext-link-type="uri" xlink:href="http://data.antweb.org/specimen/CASENT0007820" xlink:type="simple">CASENT0007820</ext-link>). <bold>A, B</bold> in oblique dorsal view <bold>C, D</bold> full-face view.</p></caption><graphic xmlns:xlink="http://www.w3.org/1999/xlink" xlink:href="zookeys-394-001-g026.jpg" position="float" orientation="portrait" xlink:type="simple"/></fig><fig id="F28" position="float" orientation="portrait"><label>Figure 28.</label><caption><p>Abdomen of <italic><tp:taxon-name>Mystrium</tp:taxon-name></italic> males. <bold>A</bold> <italic><tp:taxon-name>Mystrium mysticum</tp:taxon-name></italic> (<ext-link xmlns:xlink="http://www.w3.org/1999/xlink" ext-link-type="uri" xlink:href="http://data.antweb.org/specimen/CASENT0318027" xlink:type="simple">CASENT0318027</ext-link>) <bold>B</bold> <italic><tp:taxon-name>Mystrium janovitzi</tp:taxon-name></italic> (<ext-link xmlns:xlink="http://www.w3.org/1999/xlink" ext-link-type="uri" xlink:href="http://data.antweb.org/specimen/CASENT0007820" xlink:type="simple">CASENT0007820</ext-link>) <bold>C</bold> <italic><tp:taxon-name>Mystrium mysticum</tp:taxon-name></italic> (<ext-link xmlns:xlink="http://www.w3.org/1999/xlink" ext-link-type="uri" xlink:href="http://data.antweb.org/specimen/CASENT0429983" xlink:type="simple">CASENT0429983</ext-link>) <bold>D</bold> <italic><tp:taxon-name>Mystrium shadow</tp:taxon-name></italic> (<ext-link xmlns:xlink="http://www.w3.org/1999/xlink" ext-link-type="uri" xlink:href="http://data.antweb.org/specimen/CASENT0303561" xlink:type="simple">CASENT0303561</ext-link>). <bold>A, B</bold> abdominal segment VIII in oblique lateral view <bold>C, D</bold> petiole in dorsal view.</p></caption><graphic xmlns:xlink="http://www.w3.org/1999/xlink" xlink:href="zookeys-394-001-g028.jpg" position="float" orientation="portrait" xlink:type="simple"/></fig><fig id="F29" position="float" orientation="portrait"><label>Figure 29.</label><caption><p>Differences in male genital characters between <italic><tp:taxon-name>Mystrium mysticum</tp:taxon-name></italic> and <italic><tp:taxon-name>Mystrium rogeri</tp:taxon-name></italic>. <bold>A</bold> <italic><tp:taxon-name>Mystrium mysticum</tp:taxon-name></italic> (<ext-link xmlns:xlink="http://www.w3.org/1999/xlink" ext-link-type="uri" xlink:href="http://data.antweb.org/specimen/CASENT0218102" xlink:type="simple">CASENT0218102</ext-link>) <bold>B</bold> <italic><tp:taxon-name>Mystrium rogeri</tp:taxon-name></italic> (<ext-link xmlns:xlink="http://www.w3.org/1999/xlink" ext-link-type="uri" xlink:href="http://data.antweb.org/specimen/CASENT0001152" xlink:type="simple">CASENT0001152</ext-link>). <bold>A, B</bold> aedeagus in lateral view.</p></caption><graphic xmlns:xlink="http://www.w3.org/1999/xlink" xlink:href="zookeys-394-001-g029.jpg" position="float" orientation="portrait" xlink:type="simple"/></fig><fig id="F37" position="float" orientation="portrait"><label>Figure 37.</label><caption><p>Males of <italic><tp:taxon-name>Mystrium</tp:taxon-name></italic> in lateral view. <bold>A</bold> <italic><tp:taxon-name>Mystrium barrybressleri</tp:taxon-name></italic> sp. n. (<ext-link xmlns:xlink="http://www.w3.org/1999/xlink" ext-link-type="uri" xlink:href="http://data.antweb.org/specimen/CASENT0135866" xlink:type="simple">CASENT0135866</ext-link>) <bold>B</bold> <italic><tp:taxon-name>Mystrium mysticum</tp:taxon-name></italic> (<ext-link xmlns:xlink="http://www.w3.org/1999/xlink" ext-link-type="uri" xlink:href="http://data.antweb.org/specimen/CASENT0318027" xlink:type="simple">CASENT0318027</ext-link>) <bold>C</bold> <italic><tp:taxon-name>Mystrium rogeri</tp:taxon-name></italic> (<ext-link xmlns:xlink="http://www.w3.org/1999/xlink" ext-link-type="uri" xlink:href="http://data.antweb.org/specimen/CASENT0001083" xlink:type="simple">CASENT0001083</ext-link>) <bold>D</bold> <italic><tp:taxon-name>Mystrium janovitzi</tp:taxon-name></italic> sp. n. (<ext-link xmlns:xlink="http://www.w3.org/1999/xlink" ext-link-type="uri" xlink:href="http://data.antweb.org/specimen/CASENT0007820" xlink:type="simple">CASENT0007820</ext-link>) <bold>E</bold> <italic><tp:taxon-name>Mystrium mirror</tp:taxon-name></italic> sp. n. (<ext-link xmlns:xlink="http://www.w3.org/1999/xlink" ext-link-type="uri" xlink:href="http://data.antweb.org/specimen/CASENT0318941" xlink:type="simple">CASENT0318941</ext-link>) <bold>F</bold> <italic><tp:taxon-name>Mystrium oberthueri</tp:taxon-name></italic> (<ext-link xmlns:xlink="http://www.w3.org/1999/xlink" ext-link-type="uri" xlink:href="http://data.antweb.org/specimen/CASENT0179499" xlink:type="simple">CASENT0179499</ext-link>) <bold>G</bold> <italic><tp:taxon-name>Mystrium shadow</tp:taxon-name></italic> sp. n. (<ext-link xmlns:xlink="http://www.w3.org/1999/xlink" ext-link-type="uri" xlink:href="http://data.antweb.org/specimen/CASENT0107647" xlink:type="simple">CASENT0107647</ext-link>) <bold>H</bold> <italic><tp:taxon-name>Mystrium voeltzkowi</tp:taxon-name></italic> (<ext-link xmlns:xlink="http://www.w3.org/1999/xlink" ext-link-type="uri" xlink:href="http://data.antweb.org/specimen/CASENT0101673" xlink:type="simple">CASENT0101673</ext-link>).</p></caption><graphic xmlns:xlink="http://www.w3.org/1999/xlink" xlink:href="zookeys-394-001-g037.jpg" position="float" orientation="portrait" xlink:type="simple"/></fig><fig id="F38" position="float" orientation="portrait"><label>Figure 38.</label><caption><p>Head of <italic><tp:taxon-name>Mystrium</tp:taxon-name></italic> males in full-face view. <bold>A</bold> <italic><tp:taxon-name>Mystrium barrybressleri</tp:taxon-name></italic> sp. n. (<ext-link xmlns:xlink="http://www.w3.org/1999/xlink" ext-link-type="uri" xlink:href="http://data.antweb.org/specimen/CASENT0135866" xlink:type="simple">CASENT0135866</ext-link>) <bold>B</bold> <italic><tp:taxon-name>Mystrium mysticum</tp:taxon-name></italic> (<ext-link xmlns:xlink="http://www.w3.org/1999/xlink" ext-link-type="uri" xlink:href="http://data.antweb.org/specimen/CASENT0318027" xlink:type="simple">CASENT0318027</ext-link>) <bold>C</bold> <italic><tp:taxon-name>Mystrium rogeri</tp:taxon-name></italic> (<ext-link xmlns:xlink="http://www.w3.org/1999/xlink" ext-link-type="uri" xlink:href="http://data.antweb.org/specimen/CASENT0001083" xlink:type="simple">CASENT0001083</ext-link>) <bold>D</bold> <italic><tp:taxon-name>Mystrium janovitzi</tp:taxon-name></italic> sp. n. (<ext-link xmlns:xlink="http://www.w3.org/1999/xlink" ext-link-type="uri" xlink:href="http://data.antweb.org/specimen/CASENT0007820" xlink:type="simple">CASENT0007820</ext-link>) <bold>E</bold> <italic><tp:taxon-name>Mystrium mirror</tp:taxon-name></italic> sp. n. (<ext-link xmlns:xlink="http://www.w3.org/1999/xlink" ext-link-type="uri" xlink:href="http://data.antweb.org/specimen/CASENT0318941" xlink:type="simple">CASENT0318941</ext-link>) <bold>F</bold> <italic><tp:taxon-name>Mystrium oberthueri</tp:taxon-name></italic> (<ext-link xmlns:xlink="http://www.w3.org/1999/xlink" ext-link-type="uri" xlink:href="http://data.antweb.org/specimen/CASENT0179499" xlink:type="simple">CASENT0179499</ext-link>) <bold>G</bold> <italic><tp:taxon-name>Mystrium shadow</tp:taxon-name></italic> sp. n. (<ext-link xmlns:xlink="http://www.w3.org/1999/xlink" ext-link-type="uri" xlink:href="http://data.antweb.org/specimen/CASENT0107647" xlink:type="simple">CASENT0107647</ext-link>) <bold>H</bold> <italic><tp:taxon-name>Mystrium voeltzkowi</tp:taxon-name></italic> (<ext-link xmlns:xlink="http://www.w3.org/1999/xlink" ext-link-type="uri" xlink:href="http://data.antweb.org/specimen/CASENT0101673" xlink:type="simple">CASENT0101673</ext-link>).</p></caption><graphic xmlns:xlink="http://www.w3.org/1999/xlink" xlink:href="zookeys-394-001-g038.jpg" position="float" orientation="portrait" xlink:type="simple"/></fig><fig id="F39" position="float" orientation="portrait"><label>Figure 39.</label><caption><p>Males of <italic><tp:taxon-name>Mystrium</tp:taxon-name></italic> in dorsal view. <bold>A</bold> <italic><tp:taxon-name>Mystrium barrybressleri</tp:taxon-name></italic> sp. n. (<ext-link xmlns:xlink="http://www.w3.org/1999/xlink" ext-link-type="uri" xlink:href="http://data.antweb.org/specimen/CASENT0135866" xlink:type="simple">CASENT0135866</ext-link>) <bold>B</bold> <italic><tp:taxon-name>Mystrium mysticum</tp:taxon-name></italic> (<ext-link xmlns:xlink="http://www.w3.org/1999/xlink" ext-link-type="uri" xlink:href="http://data.antweb.org/specimen/CASENT0318027" xlink:type="simple">CASENT0318027</ext-link>) <bold>C</bold> <italic><tp:taxon-name>Mystrium rogeri</tp:taxon-name></italic> (<ext-link xmlns:xlink="http://www.w3.org/1999/xlink" ext-link-type="uri" xlink:href="http://data.antweb.org/specimen/CASENT0001083" xlink:type="simple">CASENT0001083</ext-link>) <bold>D</bold> <italic><tp:taxon-name>Mystrium janovitzi</tp:taxon-name></italic> sp. n. (<ext-link xmlns:xlink="http://www.w3.org/1999/xlink" ext-link-type="uri" xlink:href="http://data.antweb.org/specimen/CASENT0007820" xlink:type="simple">CASENT0007820</ext-link>) <bold>E</bold> <italic><tp:taxon-name>Mystrium mirror</tp:taxon-name></italic> sp. n. (<ext-link xmlns:xlink="http://www.w3.org/1999/xlink" ext-link-type="uri" xlink:href="http://data.antweb.org/specimen/CASENT0318941" xlink:type="simple">CASENT0318941</ext-link>) <bold>F</bold> <italic><tp:taxon-name>Mystrium oberthueri</tp:taxon-name></italic> (<ext-link xmlns:xlink="http://www.w3.org/1999/xlink" ext-link-type="uri" xlink:href="http://data.antweb.org/specimen/CASENT0179499" xlink:type="simple">CASENT0179499</ext-link>) <bold>G</bold> <italic><tp:taxon-name>Mystrium shadow</tp:taxon-name></italic> sp. n. (<ext-link xmlns:xlink="http://www.w3.org/1999/xlink" ext-link-type="uri" xlink:href="http://data.antweb.org/specimen/CASENT0107647" xlink:type="simple">CASENT0107647</ext-link>) <bold>H</bold> <italic><tp:taxon-name>Mystrium voeltzkowi</tp:taxon-name></italic> (<ext-link xmlns:xlink="http://www.w3.org/1999/xlink" ext-link-type="uri" xlink:href="http://data.antweb.org/specimen/CASENT0101673" xlink:type="simple">CASENT0101673</ext-link>).</p></caption><graphic xmlns:xlink="http://www.w3.org/1999/xlink" xlink:href="zookeys-394-001-g039.jpg" position="float" orientation="portrait" xlink:type="simple"/></fig><fig id="F40" position="float" orientation="portrait"><label>Figure 40.</label><caption><p>Genital capsule of <italic><tp:taxon-name>Mystrium</tp:taxon-name></italic> males in lateral view. <bold>A</bold> <italic><tp:taxon-name>Mystrium barrybressleri</tp:taxon-name></italic> sp. n. (<ext-link xmlns:xlink="http://www.w3.org/1999/xlink" ext-link-type="uri" xlink:href="http://data.antweb.org/specimen/CASENT0078803" xlink:type="simple">CASENT0078803</ext-link>) <bold>B</bold> <italic><tp:taxon-name>Mystrium mysticum</tp:taxon-name></italic> (<ext-link xmlns:xlink="http://www.w3.org/1999/xlink" ext-link-type="uri" xlink:href="http://data.antweb.org/specimen/CASENT0218102" xlink:type="simple">CASENT0218102</ext-link>) <bold>C</bold> <italic><tp:taxon-name>Mystrium rogeri</tp:taxon-name></italic> (<ext-link xmlns:xlink="http://www.w3.org/1999/xlink" ext-link-type="uri" xlink:href="http://data.antweb.org/specimen/CASENT0001152" xlink:type="simple">CASENT0001152</ext-link>) <bold>D</bold> <italic><tp:taxon-name>Mystrium janovitzi</tp:taxon-name></italic> sp. n. (<ext-link xmlns:xlink="http://www.w3.org/1999/xlink" ext-link-type="uri" xlink:href="http://data.antweb.org/specimen/CASENT0080644" xlink:type="simple">CASENT0080644</ext-link>) <bold>E</bold> <italic><tp:taxon-name>Mystrium mirror</tp:taxon-name></italic> sp. n. (<ext-link xmlns:xlink="http://www.w3.org/1999/xlink" ext-link-type="uri" xlink:href="http://data.antweb.org/specimen/CASENT0317444" xlink:type="simple">CASENT0317444</ext-link>) <bold>F</bold> <italic><tp:taxon-name>Mystrium oberthueri</tp:taxon-name></italic> (<ext-link xmlns:xlink="http://www.w3.org/1999/xlink" ext-link-type="uri" xlink:href="http://data.antweb.org/specimen/CASENT0317422" xlink:type="simple">CASENT0317422</ext-link>) <bold>G</bold> <italic><tp:taxon-name>Mystrium shadow</tp:taxon-name></italic> sp. n. (<ext-link xmlns:xlink="http://www.w3.org/1999/xlink" ext-link-type="uri" xlink:href="http://data.antweb.org/specimen/CASENT0107647" xlink:type="simple">CASENT0107647</ext-link>) <bold>H</bold> <italic><tp:taxon-name>Mystrium voeltzkowi</tp:taxon-name></italic> (<ext-link xmlns:xlink="http://www.w3.org/1999/xlink" ext-link-type="uri" xlink:href="http://data.antweb.org/specimen/CASENT0317583" xlink:type="simple">CASENT0317583</ext-link>).</p></caption><graphic xmlns:xlink="http://www.w3.org/1999/xlink" xlink:href="zookeys-394-001-g040.jpg" position="float" orientation="portrait" xlink:type="simple"/></fig><fig id="F41" position="float" orientation="portrait"><label>Figure 41.</label><caption><p>Aedeagus of <italic><tp:taxon-name>Mystrium</tp:taxon-name></italic> males in lateral view. <bold>A</bold> <italic><tp:taxon-name>Mystrium barrybressleri</tp:taxon-name></italic> sp. n. (<ext-link xmlns:xlink="http://www.w3.org/1999/xlink" ext-link-type="uri" xlink:href="http://data.antweb.org/specimen/CASENT0078803" xlink:type="simple">CASENT0078803</ext-link>) <bold>B</bold> <italic><tp:taxon-name>Mystrium mysticum</tp:taxon-name></italic> (<ext-link xmlns:xlink="http://www.w3.org/1999/xlink" ext-link-type="uri" xlink:href="http://data.antweb.org/specimen/CASENT0218102" xlink:type="simple">CASENT0218102</ext-link>) <bold>C</bold> <italic><tp:taxon-name>Mystrium rogeri</tp:taxon-name></italic> (<ext-link xmlns:xlink="http://www.w3.org/1999/xlink" ext-link-type="uri" xlink:href="http://data.antweb.org/specimen/CASENT0001152" xlink:type="simple">CASENT0001152</ext-link>) <bold>D</bold> <italic><tp:taxon-name>Mystrium janovitzi</tp:taxon-name></italic> sp. n. (<ext-link xmlns:xlink="http://www.w3.org/1999/xlink" ext-link-type="uri" xlink:href="http://data.antweb.org/specimen/CASENT0080644" xlink:type="simple">CASENT0080644</ext-link>) <bold>E</bold> <italic><tp:taxon-name>Mystrium mirror</tp:taxon-name></italic> sp. n. (<ext-link xmlns:xlink="http://www.w3.org/1999/xlink" ext-link-type="uri" xlink:href="http://data.antweb.org/specimen/CASENT0317444" xlink:type="simple">CASENT0317444</ext-link>) <bold>F</bold> <italic><tp:taxon-name>Mystrium oberthueri</tp:taxon-name></italic> (<ext-link xmlns:xlink="http://www.w3.org/1999/xlink" ext-link-type="uri" xlink:href="http://data.antweb.org/specimen/CASENT0317422" xlink:type="simple">CASENT0317422</ext-link>) <bold>G</bold> <italic><tp:taxon-name>Mystrium shadow</tp:taxon-name></italic> sp. n. (<ext-link xmlns:xlink="http://www.w3.org/1999/xlink" ext-link-type="uri" xlink:href="http://data.antweb.org/specimen/CASENT0107647" xlink:type="simple">CASENT0107647</ext-link>) <bold>H</bold> <italic><tp:taxon-name>Mystrium voeltzkowi</tp:taxon-name></italic> (<ext-link xmlns:xlink="http://www.w3.org/1999/xlink" ext-link-type="uri" xlink:href="http://data.antweb.org/specimen/CASENT0317583" xlink:type="simple">CASENT0317583</ext-link>).</p></caption><graphic xmlns:xlink="http://www.w3.org/1999/xlink" xlink:href="zookeys-394-001-g041.jpg" position="float" orientation="portrait" xlink:type="simple"/></fig><fig id="F56" position="float" orientation="portrait"><label>Figure 56.</label><caption><p>Distribution maps for <italic>voeltzkowi</italic> species group. <bold>A</bold> <italic><tp:taxon-name>Mystrium eques</tp:taxon-name></italic> sp. n. <bold>B</bold> <italic><tp:taxon-name>Mystrium janovitzi</tp:taxon-name></italic> sp. n. <bold>C</bold> <italic><tp:taxon-name>Mystrium mirror</tp:taxon-name></italic> sp. n. <bold>D</bold> <italic><tp:taxon-name>Mystrium oberthueri</tp:taxon-name></italic> <bold>E</bold> <italic><tp:taxon-name>Mystrium shadow</tp:taxon-name></italic> sp. n. <bold>F</bold> <italic><tp:taxon-name>Mystrium voeltzkowi</tp:taxon-name></italic>. Star symbols represent the type locality: the localities for <italic><tp:taxon-name>Mystrium oberthueri</tp:taxon-name></italic> and <italic><tp:taxon-name>Mystrium voeltzkowi</tp:taxon-name></italic> are approximate, which are assumed from the original descriptions.</p></caption><graphic xmlns:xlink="http://www.w3.org/1999/xlink" xlink:href="zookeys-394-001-g056.jpg" position="float" orientation="portrait" xlink:type="simple"/></fig></tp:treatment-sec><ref-list><ref id="B14"><mixed-citation xmlns:xlink="http://www.w3.org/1999/xlink" xlink:type="simple"><person-group><name name-style="western"><surname>Forel</surname><given-names>A</given-names></name></person-group> (<year>1892</year>)<article-title> Nouvelles espèces de Formicides de Madagascar (récoltées par M. Sikora). Première série.</article-title><source>Annales de la Société Entomologique de Belgique </source><volume>36</volume>: <fpage>516</fpage>-<lpage>535</lpage>.</mixed-citation></ref><ref id="B27"><mixed-citation xmlns:xlink="http://www.w3.org/1999/xlink" xlink:type="simple"><person-group><name name-style="western"><surname>Menozzi</surname><given-names>C</given-names></name></person-group> (<year>1929</year>)<article-title> Revisione delle formiche del genere <italic>Mystrium</italic> Roger.</article-title><source>Zoologischer Anzeiger </source><volume>82</volume>: <fpage>518</fpage>-<lpage>536</lpage>.</mixed-citation></ref><ref id="B13"><mixed-citation xmlns:xlink="http://www.w3.org/1999/xlink" xlink:type="simple"><person-group><name name-style="western"><surname>Forel</surname><given-names>A</given-names></name></person-group> (<year>1891</year>)<article-title> Les Formicides.</article-title> In: <person-group><name name-style="western"><surname>Grandidier</surname><given-names>A</given-names></name></person-group> (<role>Ed</role>) <source>Histoire physique, naturelle, et politique de Madagascar Histoire naturelle des Hyménoptères Deuxième partie.</source><publisher-name>Hachette et Cie</publisher-name>, <publisher-loc>Paris</publisher-loc>, v + <lpage>280</lpage>, pl. I-VII.</mixed-citation></ref><ref id="B16"><mixed-citation xmlns:xlink="http://www.w3.org/1999/xlink" xlink:type="simple"><person-group><name name-style="western"><surname>Forel</surname><given-names>A</given-names></name></person-group> (<year>1895</year>)<article-title> Nouvelles fourmis de l’Imerina oriental (Moramanga etc.).</article-title><source>Annales de la Société Entomologique de Belgique </source><volume>39</volume>: <fpage>243</fpage>-<lpage>251</lpage>.</mixed-citation></ref><ref id="B18"><mixed-citation xmlns:xlink="http://www.w3.org/1999/xlink" xlink:type="simple"><person-group><name name-style="western"><surname>Forel</surname><given-names>A</given-names></name></person-group> (<year>1899</year>)<article-title> Trois notices myrmécologiques.</article-title><source>Annales de la Société Entomologique de Belgique </source><volume>43</volume>: <fpage>303</fpage>-<lpage>310</lpage>.</mixed-citation></ref><ref id="B31"><mixed-citation xmlns:xlink="http://www.w3.org/1999/xlink" xlink:type="simple"><person-group><name name-style="western"><surname>Molet</surname><given-names>M</given-names></name><name name-style="western"><surname>Wheeler</surname><given-names>DE</given-names></name><name name-style="western"><surname>Peeters</surname><given-names>C</given-names></name></person-group> (<year>2012</year>)<article-title> Evolution of novel mosaic castes in ants: modularity, phenotypic plasticity, and colonial buffering.</article-title><source>American Naturalist </source><volume>180</volume>: <fpage>328</fpage>-<lpage>341</lpage>. doi: <ext-link ext-link-type="uri" xlink:href="http://dx.doi.org/10.1086/667368" xlink:type="simple">10.1086/667368</ext-link></mixed-citation></ref><ref id="B9"><mixed-citation xmlns:xlink="http://www.w3.org/1999/xlink" xlink:type="simple"><person-group><name name-style="western"><surname>Emery</surname><given-names>C</given-names></name></person-group> (<year>1899</year>)<article-title> Formiche di Madagascar raccolte dal Sig. A. Mocquerys nei pressi della Baia di Antongil (1897–1898).</article-title><source>Bullettino della Societa Entomologica Italiana </source><volume>31</volume>: <fpage>263</fpage>-<lpage>290</lpage>.</mixed-citation></ref><ref id="B35"><mixed-citation xmlns:xlink="http://www.w3.org/1999/xlink" xlink:type="simple"><person-group><name name-style="western"><surname>Roger</surname><given-names>J</given-names></name></person-group> (<year>1862</year>)<article-title> Einige neue exotische Ameisen-Gattungen und Arten.</article-title><source>Berliner Entomologische Zeitschrift </source><volume>6</volume>: <fpage>233</fpage>-<lpage>254</lpage>.</mixed-citation></ref><ref id="B36"><mixed-citation xmlns:xlink="http://www.w3.org/1999/xlink" xlink:type="simple"><person-group><name name-style="western"><surname>Santschi</surname><given-names>F</given-names></name></person-group> (<year>1914</year>)<article-title> Formicides de l’Afrique occidentale et australe du voyage de M. le Professeur F. Silvestri.</article-title><source>Bollettino del Laboratorio di Zoologia Generale ed Agraria, Portici</source><volume>8</volume>: <fpage>309</fpage>–<lpage>385</lpage>.</mixed-citation></ref><ref id="B28"><mixed-citation xmlns:xlink="http://www.w3.org/1999/xlink" xlink:type="simple"><person-group><name name-style="western"><surname>Molet</surname><given-names>M</given-names></name><name name-style="western"><surname>Fisher</surname><given-names>BL</given-names></name><name name-style="western"><surname>Ito</surname><given-names>F</given-names></name><name name-style="western"><surname>Peeters</surname><given-names>C</given-names></name></person-group> (<year>2009</year>)<article-title> Shift from independent to dependent colony foundation and evolution of ‘multi-purpose’ ergatoid queens in <italic>Mystrium</italic> ants (subfamily Amblyoponinae).</article-title><source>Biological journal of the Linnean Society </source><volume>98</volume>: <fpage>198</fpage>-<lpage>207</lpage>. doi: <ext-link ext-link-type="uri" xlink:href="http://dx.doi.org/10.1111/j.1095-8312.2009.01257.x" xlink:type="simple">10.1111/j.1095-8312.2009.01257.x</ext-link></mixed-citation></ref><ref id="B29"><mixed-citation xmlns:xlink="http://www.w3.org/1999/xlink" xlink:type="simple"><person-group><name name-style="western"><surname>Molet</surname><given-names>M</given-names></name><name name-style="western"><surname>Peeters</surname><given-names>C</given-names></name><name name-style="western"><surname>Fisher</surname><given-names>BL</given-names></name></person-group> (<year>2007a</year>)<article-title> Winged queens replaced by reproductives smaller than workers in <italic>Mystrium</italic> ants.</article-title><source>Naturwissenschaften </source><volume>94</volume>: <fpage>280</fpage>-<lpage>287</lpage>. doi: <ext-link ext-link-type="uri" xlink:href="http://dx.doi.org/10.1007/s00114-006-0190-2" xlink:type="simple">10.1007/s00114-006-0190-2</ext-link></mixed-citation></ref><ref id="B5"><mixed-citation xmlns:xlink="http://www.w3.org/1999/xlink" xlink:type="simple"><person-group><name name-style="western"><surname>Brady</surname><given-names>SG</given-names></name><name name-style="western"><surname>Schultz</surname><given-names>TR</given-names></name><name name-style="western"><surname>Fisher</surname><given-names>BL</given-names></name></person-group> (<year>2006</year>)<article-title> Evaluating alternative hypotheses for the early evolution and diversification of ants.</article-title><source>Proceedings of the National Academy of Sciences of the United States of America </source><volume>103</volume>: <fpage>18172</fpage>-<lpage>18177</lpage>. doi: <ext-link ext-link-type="uri" xlink:href="http://dx.doi.org/10.1073/pnas.0605858103" xlink:type="simple">10.1073/pnas.0605858103</ext-link></mixed-citation></ref><ref id="B25"><mixed-citation xmlns:xlink="http://www.w3.org/1999/xlink" xlink:type="simple"><person-group><name name-style="western"><surname>Kück</surname><given-names>P</given-names></name><name name-style="western"><surname>Hita</surname><given-names>Garcia F</given-names></name><name name-style="western"><surname>Misof</surname><given-names>B</given-names></name><name name-style="western"><surname>Meusemann</surname><given-names>K</given-names></name></person-group> (<year>2011</year>)<source> Improved phylogenetic analyses corroborate a plausible position of <italic>Martialis heureka</italic> in the ant tree of life.</source><publisher-name>PLoS ONE</publisher-name><volume>6</volume>(<lpage>6</lpage>): <fpage>e21031</fpage>: 15 p. doi: <ext-link ext-link-type="uri" xlink:href="http://dx.doi.org/10.1371/journal.pone.0021031" xlink:type="simple">10.1371/journal.pone.0021031</ext-link></mixed-citation></ref><ref id="B32"><mixed-citation xmlns:xlink="http://www.w3.org/1999/xlink" xlink:type="simple"><person-group><name name-style="western"><surname>Moreau</surname><given-names>CS</given-names></name><name name-style="western"><surname>Bell</surname><given-names>CD</given-names></name></person-group> (<year>2013</year>)<article-title> Testing the museum versus cradle tropical biological diversity hypothesis: phylogeny, diversification, and ancestral biogeographic range evolution of the ants.</article-title><source>Evolution </source><volume>67</volume>: <fpage>2240</fpage>-<lpage>2257</lpage>. doi: <ext-link ext-link-type="uri" xlink:href="http://dx.doi.org/10.1111/evo.12105" xlink:type="simple">10.1111/evo.12105</ext-link></mixed-citation></ref><ref id="B34"><mixed-citation xmlns:xlink="http://www.w3.org/1999/xlink" xlink:type="simple"><person-group><name name-style="western"><surname>Ouellette</surname><given-names>GD</given-names></name><name name-style="western"><surname>Fisher</surname><given-names>BL</given-names></name><name name-style="western"><surname>Girman</surname><given-names>DJ</given-names></name></person-group> (<year>2006</year>)<article-title> Molecular systematics of basal subfamilies of ants using 28S rRNA (Hymenoptera: Formicidae).</article-title><source>Molecular Phylogenetics and Evolution</source><volume>40</volume>: <fpage>359</fpage>–<lpage>369</lpage>. doi: <ext-link ext-link-type="uri" xlink:href="http://dx.doi.org/10.1016/j.ympev.2006.03.017" xlink:type="simple">10.1016/j.ympev.2006.03.017</ext-link></mixed-citation></ref></ref-list></tp:taxon-treatment>
