# Supplementary material for: A revision of the ant genus Mystrium in the Malagasy region with description of six new species and remarks on Amblyopone and Stigmatomma (Hymenoptera, Formicidae, Amblyoponinae)
Source: Zookeys. 2014 Mar 31;(394):1–99. doi: 10.3897/zookeys.394.6446 (PMC3978267; doi:10.3897/zookeys.394.6446)
Supplement: XML Treatment for Mystrium rogeri [file zookeys.394.6446-treatment6.xml]

<!DOCTYPE tp:taxon-treatment
  PUBLIC "-//TaxonX//DTD Taxonomic Treatment Publishing DTD v0 20100105//EN" "tax-treatment-NSO.dtd">
<tp:taxon-treatment xmlns:tp="http://www.plazi.org/taxpub"><tp:treatment-meta><mixed-citation publication-type="journal"><person-group><name><surname>Yoshimura</surname><given-names>Masashi</given-names></name><name><surname>Fisher</surname><given-names>Brian L.</given-names></name></person-group><article-title>A revision of the ant genus <italic>Mystrium</italic> in the Malagasy region with description of six new species and remarks on <italic>Amblyopone</italic> and <italic>Stigmatomma</italic> (Hymenoptera, Formicidae, Amblyoponinae)</article-title><source>Zookeys</source><day>31</day><month>3</month><year>2014</year><volume>2014</volume><issue>394</issue><fpage>1</fpage><lpage>99</lpage><pub-id pub-id-type="doi">10.3897/zookeys.394.6446</pub-id></mixed-citation></tp:treatment-meta><tp:nomenclature><tp:taxon-name>
                                <tp:taxon-name-part taxon-name-part-type="genus">Mystrium</tp:taxon-name-part>
                                <tp:taxon-name-part taxon-name-part-type="species">rogeri</tp:taxon-name-part>
                                <object-id xmlns:xlink="http://www.w3.org/1999/xlink" xlink:type="simple">http://species-id.net/wiki/Mystrium_rogeri</object-id>
                            </tp:taxon-name><tp:taxon-authority>Forel, 1899</tp:taxon-authority><xref ref-type="fig" rid="F4">Figs 4A</xref><xref ref-type="fig" rid="F8">, 8A</xref><xref ref-type="fig" rid="F9">, 9B, 9D</xref><xref ref-type="fig" rid="F12">, 12B</xref><xref ref-type="fig" rid="F29">, 29B</xref><xref ref-type="fig" rid="F37">, 37C</xref><xref ref-type="fig" rid="F38">, 38C</xref><xref ref-type="fig" rid="F39">, 39C</xref><xref ref-type="fig" rid="F40">, 40C</xref><xref ref-type="fig" rid="F41">, 41C</xref><xref ref-type="fig" rid="F43">, 43B, 43D</xref><xref ref-type="fig" rid="F44">, 44B, 44D</xref><xref ref-type="fig" rid="F45">, 45B, 45D</xref><xref ref-type="fig" rid="F46">, 46B, 46D</xref><xref ref-type="fig" rid="F47">, 47B, 47D</xref><xref ref-type="fig" rid="F48">, 48B, 48D</xref><xref ref-type="fig" rid="F49">, 49B</xref><tp:nomenclature-citation-list><tp:nomenclature-citation><tp:taxon-name>Mystrium rogeri</tp:taxon-name><comment> Forel, 1899 (in part: worker only, not male). MADAGASCAR. Syntypes: worker and male [The lectotype is designated below].</comment></tp:nomenclature-citation><tp:nomenclature-citation><tp:taxon-name>Mystrium rogeri</tp:taxon-name><comment>: <xref ref-type="bibr" rid="B27">Menozzi 1929</xref>.</comment></tp:nomenclature-citation><tp:nomenclature-citation><tp:taxon-name>Mystrium mysticum</tp:taxon-name><comment> [Not Roger, 1862]: <xref ref-type="bibr" rid="B14">Forel 1892</xref>, in part (worker only).</comment></tp:nomenclature-citation><tp:nomenclature-citation><tp:taxon-name>Mystrium stadelmanni</tp:taxon-name><comment>: <xref ref-type="bibr" rid="B16">Forel 1895</xref>, in part.</comment></tp:nomenclature-citation><!--PageBreak--></tp:nomenclature-citation-list></tp:nomenclature><tp:treatment-sec sec-type="Lectotype"><title>Lectotype</title><p><bold>[here designated].</bold> Worker: <ext-link xmlns:xlink="http://www.w3.org/1999/xlink" ext-link-type="uri" xlink:href="http://data.antweb.org/specimen/CASENT0101670" xlink:type="simple">CASENT0101670</ext-link>, MADAGASCAR, Amparafaravantsiv Moramangoufer [MHNG: examined].</p></tp:treatment-sec><tp:treatment-sec sec-type="Worker"><title>Worker.</title><p><bold>Description.</bold> Measurements: lectotype. HL 1.87, HW 1.85, SL 1.13, ML 1.72, HD 1.24, WL 2.09, PnW 1.14, PpW 0.98, PtW 0.92, PtL 0.53, CI 98.7, SI 61.4, MI 93.3, PpI 86.5, PtI 174.6.</p><p>HL 1.19–2.27, HW 1.12–2.28, SL 0.70–1.37, ML 1.18–2.38, HD 0.83–1.47, WL 0.18–2.52, PnW 0.67–1.23, PpW 0.57–1.05, PtW 0.51–1.04, PtL 0.33–0.65, CI 93.9–101.4, SI 59.2–64.6, MI 90.9–105.7, PpI 79.3–90.1, PtI 153.1–182.6 (10 specimens measured).</p><p>Posterolateral corner of head strongly expanding posteriorly. Posterior face of vertex forming slightly blunt angle with dorsal face on median line of head, so that declivity of vertex on lateral part slightly steeper than on median part. Ventral half of vertex smooth and not sculptured. Eye small to moderately small. Anterior margin of clypeus straight or weakly concave and with small conical setae. Genal tooth of head undeveloped, but anterolateral corner of head angulate. Masticatory margin of mandible narrowly visible in full-face view, and difference in width of dorsal surface of mandible relatively small between mandibular shaft and distal portion. Second maxillary palpomere longer than third. First flagellomere (third antennal segment) as long as pedicel (second antennal segment). Shallow and fine longitudinal striae irregularly impressed on central part of pronotal dorsum, and sometimes shallowly reticulated around those striae. On lateral surface of pronotum, deep, fine longitudinal striae impressed and wide and deep punctures arranged on central horizontal line. Mesonotum differentiated from propodeum in dorsal view, length as long as that of propodeum in large individuals, shorter than propodeum in small individuals. Metanotal groove shallowly impressed, mesonotum in lateral view as high as pronotum in large individuals, higher than pronotum in small individuals. Metanotum weakly developed in largest individuals. Metapleural gland bulla developed, so that propodeal declivity in lateral view weakly convex posteriorly on ventral portion. Petiole in dorsal view moderately narrow, relatively narrower than that of <italic><tp:taxon-name>Mystrium mysticum</tp:taxon-name></italic>.</p><p>Body color brown to black.</p></tp:treatment-sec><tp:treatment-sec sec-type="Queen"><title>Queen. </title><p><bold>Description.</bold> Measurements: HL 1.94–2.31, HW 1.99–2.40, SL 1.20–1.42, ML 1.87–2.48, HD 1.29–1.51, WL 2.78–3.31, MnW 1.42–1.83, PtW 1.03–1.32, PtL 0.61–0.78, CI 99.8–104.2, SI 58.1–62.8, MI 90.4–103.1, MnI 68.1–76.1, PtI 155.3–185.1 (10 specimens measured).</p><p>Wings usually present and well developed; but lacking in intercaste. Wing sclerites fully developed even if wings have dropped off in queen; developed to undeveloped in variable degrees in intercaste. Posterolateral corner of head strongly expanding posteriorly, expansion not differentiated from that of workers. Posterior face of vertex forming slightly blunt angle with dorsal face on median line of head, so that declivity of vertex on lateral part slightly steeper than on median part. Ventral half of vertex smooth and not sculptured. Eye well developed. Both anterior and lateral ocelli clearly present in queen; ocelli varied from absent to developed in intercaste. Anterior margin of clypeus straight or weakly concave with small conical setae. Anterolateral portion of <!--PageBreak-->head weakly to strongly angulate or with short spine. Masticatory margin of mandible narrowly, slightly visible in full-face view, dorsal surface on distal portion moderately wider than on mandibular shaft, difference in width much smaller than that in <italic><tp:taxon-name>Mystrium mysticum</tp:taxon-name></italic>. Teeth always present on whole mandibular shaft. Spatulate seta present on basal side of each basal denticle on masticatory margin of mandible. First flagellar segment on antenna as long as pedicel. Setae on pronotum spatulate, widened distally with sharp or blunt apex. Propodeal declivity in lateral view almost straight and forming right to slightly obtuse angle with its dorsal margin, of which ventral portion with small convexity by metapleural gland. Petiole relatively long in dorsal view, about 0.6× length of abdominal segment III.</p><p>Body color black.</p></tp:treatment-sec><tp:treatment-sec sec-type="Male"><title>Male.</title><p><bold>Description.</bold> Measurements: HL 1.10–1.41, HW 1.43–1.85, SL 0.25–0.34, EL 0.59–0.76, WL 2.27–3.03, MnW 1.46–1.96, CI 127.9–132.0, SI 16.2–20.0, EI 49.9–54.1, MnI 101.4-107.6 (6 specimens measured).</p><p>Eye relatively small, occupying about half of head length. Ocelli relatively distant from dorsal margin of head in full-face view, or just failing to reach dorsal margin. Dorsal margin of head in full-face view rounded. Both anterior and lateral ocelli small. Distance between lateral ocellus and eye long, 3× longer than diameter of lateral ocellus. Posterior half of vertex clearly differentiated from dorsal half, dorsal face almost as long as posterior face. Palpal formula 4,3. First segment of maxillary palp flattened and distinctly wider than second segment. Second maxillary palpomere longer than third. Notauli clearly impressed on mesoscutum. Petiole in dorsal view thin, its length about 0.5-0.65× that of abdominal tergite III. Petiolar dorsum covered with rough, deep punctures. Abdominal tergum VIII roughly and deeply punctured.</p><p>Abdominal sternum IX punctured on its distal portion. Basal ring short, not extending basally. Telomere extending slightly further distally than digitus. Basoventral expansion of aedeagus less developed basoventrally, as long as dorsal extension. Ventral margin of aedeagus gently curved ventrally in lateral view. Aedeagus weakly narrowing distally, its distal portion widely rounded.</p><p>On forewing, cu-a located at junction of Media (M) and Cubitus (Cu).</p><p>Body color reddish brown to black.</p></tp:treatment-sec><tp:treatment-sec sec-type="Distribution"><title>Distribution.</title><p>MADAGASCAR and COMOROS: as in <xref ref-type="fig" rid="F49">Figure 49B</xref>.</p></tp:treatment-sec><tp:treatment-sec sec-type="Additional material examined"><title>Additional material examined.</title><p>In addition to the type material, specimens from the following localities were examined in this study: MADAGASCAR. Diego-Suarez. Sakalava Beach [vegetated beach dunes] (<named-content xmlns:xlink="http://www.w3.org/1999/xlink" content-type="dwc:verbatimCoordinates" xlink:type="simple">-12.26278°, 49.3975°</named-content>), across sandy trail in dwarf littoral forest, 10 m alt.; 7 km N Joffreville [camp 2 of Fisher] (<named-content xmlns:xlink="http://www.w3.org/1999/xlink" content-type="dwc:verbatimCoordinates" xlink:type="simple">-12.33333°, 49.25°</named-content>), in dry forest, 360 m alt.; Parc National Montagne d’Ambre [lemur trail] (<named-content xmlns:xlink="http://www.w3.org/1999/xlink" content-type="dwc:verbatimCoordinates" xlink:type="simple">-12.51667°, 49.18333°</named-content>), rainforest, 975 m alt.; Parc National Montagne d’Ambre [Petit Lac road] (<named-content xmlns:xlink="http://www.w3.org/1999/xlink" content-type="dwc:verbatimCoordinates" xlink:type="simple">-12.52028°, 49.17917°</named-content>), rainforest, 1125 m alt.; Antsiranana. Parc National Montagne d’Ambre, Antomboka (<named-content xmlns:xlink="http://www.w3.org/1999/xlink" content-type="dwc:verbatimCoordinates" xlink:type="simple">-12.51269°, 49.17807°</named-content>), montane rainforest, 970 m alt.; Parc National Montagne d’Ambre (<named-content xmlns:xlink="http://www.w3.org/1999/xlink" content-type="dwc:verbatimCoordinates" xlink:type="simple">-12.51389°, 49.17784°</named-content>), montane rainforest, 984 m alt.; Pic Bades (<named-content xmlns:xlink="http://www.w3.org/1999/xlink" content-type="dwc:verbatimCoordinates" xlink:type="simple">-12.5186°, 49.18625°</named-content>), montane rainforest, 900 m alt.; (<named-content xmlns:xlink="http://www.w3.org/1999/xlink" content-type="dwc:verbatimCoordinates" xlink:type="simple">-12.52306°, 49.17901°</named-content>), montane rainforest, 1100 m alt.; Roussettes (<named-content xmlns:xlink="http://www.w3.org/1999/xlink" content-type="dwc:verbatimCoordinates" xlink:type="simple">-12.52574°, 49.17238°</named-content>)<!--PageBreak-->, montane rainforest, 1025 m alt.; Roussettes Camp 7 km SW Park entrance (<named-content xmlns:xlink="http://www.w3.org/1999/xlink" content-type="dwc:verbatimCoordinates" xlink:type="simple">-12.51444°, 49.18139°</named-content>), rainforest, 960 m alt.; Mahasarika (<named-content xmlns:xlink="http://www.w3.org/1999/xlink" content-type="dwc:verbatimCoordinates" xlink:type="simple">-12.53176°, 49.17662°</named-content>), montane rainforest, 1135 m alt.; (<named-content xmlns:xlink="http://www.w3.org/1999/xlink" content-type="dwc:verbatimCoordinates" xlink:type="simple">-12.53417°, 49.17607°</named-content>), montane rainforest, 1325 m alt.; 3.6 km 235° SW Joffreville (<named-content xmlns:xlink="http://www.w3.org/1999/xlink" content-type="dwc:verbatimCoordinates" xlink:type="simple">-12.53444°, 49.1795°</named-content>), montane rainforest, 925 m alt.; Petit lac (<named-content xmlns:xlink="http://www.w3.org/1999/xlink" content-type="dwc:verbatimCoordinates" xlink:type="simple">-12.53664°, 49.17412°</named-content>), montane rainforest, 1130 m alt.; Lac Maudit (<named-content xmlns:xlink="http://www.w3.org/1999/xlink" content-type="dwc:verbatimCoordinates" xlink:type="simple">-12.58502°, 49.15147°</named-content>), montane rainforest, 1250 m alt.; 12.2 km 211° SSW Joffreville (<named-content xmlns:xlink="http://www.w3.org/1999/xlink" content-type="dwc:verbatimCoordinates" xlink:type="simple">-12.59639°, 49.1595°</named-content>), montane rainforest, 1300 m alt.; Forêt de Binara, 9.1 km 233° SW Daraina (<named-content xmlns:xlink="http://www.w3.org/1999/xlink" content-type="dwc:verbatimCoordinates" xlink:type="simple">-13.26333°, 49.60333°</named-content>), rainforest, 800 m alt.; (<named-content xmlns:xlink="http://www.w3.org/1999/xlink" content-type="dwc:verbatimCoordinates" xlink:type="simple">-13.26333°, 49.6°</named-content>), montane rainforest, 1100 m alt.; Nosy Faly (<named-content xmlns:xlink="http://www.w3.org/1999/xlink" content-type="dwc:verbatimCoordinates" xlink:type="simple">-13.3624°, 48.49101°</named-content>), open secondary vegetation, 15 m alt.; Galoko chain, Mont Galoko (<named-content xmlns:xlink="http://www.w3.org/1999/xlink" content-type="dwc:verbatimCoordinates" xlink:type="simple">-13.58487°, 48.71818°</named-content>), rainforest, 520 m alt.; Ampasindava, Forêt d’Ambilanivy, 3.9 km 181° S Ambaliha (<named-content xmlns:xlink="http://www.w3.org/1999/xlink" content-type="dwc:verbatimCoordinates" xlink:type="simple">-13.79861°, 48.16167°</named-content>), rainforest, 600 m alt.; R.S. Manongarivo, 12.8 km 228° SW Antanambao (<named-content xmlns:xlink="http://www.w3.org/1999/xlink" content-type="dwc:verbatimCoordinates" xlink:type="simple">-13.97667°, 48.42333°</named-content>), rainforest, 780 m alt.; 14.5 km 220° SW Antanambao (<named-content xmlns:xlink="http://www.w3.org/1999/xlink" content-type="dwc:verbatimCoordinates" xlink:type="simple">-13.99833°, 48.42833°</named-content>), montane rainforest, 1175 m alt.; Parc National de Marojejy, Manantenina River, 27.6 km 35° NE Andapa, 9.6 km 327° NNW Manantenina (<named-content xmlns:xlink="http://www.w3.org/1999/xlink" content-type="dwc:verbatimCoordinates" xlink:type="simple">-14.435°, 49.76°</named-content>), rainforest, 775 m alt.; 28.0 km 38° NE Andapa, 8.2 km 333° NNW Manantenina (<named-content xmlns:xlink="http://www.w3.org/1999/xlink" content-type="dwc:verbatimCoordinates" xlink:type="simple">-14.43667°, 49.775°</named-content>), rainforest, 450 m alt.; Antranohofa, 26.6 km 31° NNE Andapa, 10.7 km 318° NW Manantenina (<named-content xmlns:xlink="http://www.w3.org/1999/xlink" content-type="dwc:verbatimCoordinates" xlink:type="simple">-14.44333°, 49.74333°</named-content>), montane rainforest, 1325 m alt.; Betaolana Forest, along Bekona River (<named-content xmlns:xlink="http://www.w3.org/1999/xlink" content-type="dwc:verbatimCoordinates" xlink:type="simple">-14.52996°, 49.44039°</named-content>), rainforest, 880 m alt.; Forêt Ambanitaza, 26.1 km 347° Antalaha (<named-content xmlns:xlink="http://www.w3.org/1999/xlink" content-type="dwc:verbatimCoordinates" xlink:type="simple">-14.67933°, 50.18367°</named-content>), rainforest, 240 m alt.; Toamasina. Montagne d’Anjanaharibe, 18.0 km 21° NNE Ambinanitelo (<named-content xmlns:xlink="http://www.w3.org/1999/xlink" content-type="dwc:verbatimCoordinates" xlink:type="simple">-15.18833°, 49.615°</named-content>), rainforest, 470 m alt.; Res. Ambodiriana, 4.8 km 306°Manompana, along Manompana river (<named-content xmlns:xlink="http://www.w3.org/1999/xlink" content-type="dwc:verbatimCoordinates" xlink:type="simple">-16.67233°, 49.70117°</named-content>), rainforest, 125 m alt.; Réserve Spéciale Ambatovaky, Sandrangato river (<named-content xmlns:xlink="http://www.w3.org/1999/xlink" content-type="dwc:verbatimCoordinates" xlink:type="simple">-16.7633°, 49.26692°</named-content>), rainforest, 520 m alt.; (<named-content xmlns:xlink="http://www.w3.org/1999/xlink" content-type="dwc:verbatimCoordinates" xlink:type="simple">-16.7702°, 49.26638°</named-content>), rainforest, 470 m alt.; (<named-content xmlns:xlink="http://www.w3.org/1999/xlink" content-type="dwc:verbatimCoordinates" xlink:type="simple">-16.77274°, 49.26551°</named-content>), rainforest, 450 m alt.; Manakambahiny, near Vavatenina Forest (<named-content xmlns:xlink="http://www.w3.org/1999/xlink" content-type="dwc:verbatimCoordinates" xlink:type="simple">-17.46667°, 49.35°</named-content>), alt.; Parc National de Zahamena (<named-content xmlns:xlink="http://www.w3.org/1999/xlink" content-type="dwc:verbatimCoordinates" xlink:type="simple">-17.73359°, 48.72625°</named-content>), rainforest, 950 m alt.; Tetezambatana forest, near junction of Nosivola and Manakambahiny Rivers (<named-content xmlns:xlink="http://www.w3.org/1999/xlink" content-type="dwc:verbatimCoordinates" xlink:type="simple">-17.74298°, 48.72936°</named-content>), rainforest, 860 m alt.; Onibe River (<named-content xmlns:xlink="http://www.w3.org/1999/xlink" content-type="dwc:verbatimCoordinates" xlink:type="simple">-17.75908°, 48.85468°</named-content>), rainforest, 780 m alt.; Reserve Betampona, Camp Vohitsivalana, 37.1 km 338° Toamasina (<named-content xmlns:xlink="http://www.w3.org/1999/xlink" content-type="dwc:verbatimCoordinates" xlink:type="simple">-17.88667°, 49.2025°</named-content>), rainforest, 520 m alt.; Réserve Nationale Intégrale Betampona, Betampona 35.1 km NW Toamasina (<named-content xmlns:xlink="http://www.w3.org/1999/xlink" content-type="dwc:verbatimCoordinates" xlink:type="simple">-17.91801°, 49.20074°</named-content>), rainforest, 500 m alt.; Réserve Naturelle Betampona, 34.08 km 332° Toamasina (<named-content xmlns:xlink="http://www.w3.org/1999/xlink" content-type="dwc:verbatimCoordinates" xlink:type="simple">-17.91977°, 49.20039°</named-content>), rainforest, 525 m alt.; Reserve Betampona, Camp Rendrirendry 34.1 km 332° Toamasina (<named-content xmlns:xlink="http://www.w3.org/1999/xlink" content-type="dwc:verbatimCoordinates" xlink:type="simple">-17.924°, 49.19967°</named-content>), rainforest, 390 m alt.; F.C. Sandranantitra (<named-content xmlns:xlink="http://www.w3.org/1999/xlink" content-type="dwc:verbatimCoordinates" xlink:type="simple">-18.04833°, 49.09167°</named-content>), rainforest, 450 m alt.; Station forestière Analamazaotra, Analamazaotra 1.3 km S Andasibe (<named-content xmlns:xlink="http://www.w3.org/1999/xlink" content-type="dwc:verbatimCoordinates" xlink:type="simple">-18.38466°, 48.41271°</named-content>), montane rainforest, 980 m alt.; Ankerana (<named-content xmlns:xlink="http://www.w3.org/1999/xlink" content-type="dwc:verbatimCoordinates" xlink:type="simple">-18.40062°, 48.81311°</named-content>), rainforest, 865 m alt.; Ankerana (<named-content xmlns:xlink="http://www.w3.org/1999/xlink" content-type="dwc:verbatimCoordinates" xlink:type="simple">-18.4017°, 48.80605°</named-content>), montane forest, 1035 m alt.; (<named-content xmlns:xlink="http://www.w3.org/1999/xlink" content-type="dwc:verbatimCoordinates" xlink:type="simple">-18.4061°, 48.82029°</named-content>), rainforest, 725 m alt.; (<named-content xmlns:xlink="http://www.w3.org/1999/xlink" content-type="dwc:verbatimCoordinates" xlink:type="simple">-18.40829°, 48.82107°</named-content>), rainforest, 750 m alt.; (<named-content xmlns:xlink="http://www.w3.org/1999/xlink" content-type="dwc:verbatimCoordinates" xlink:type="simple">-18.4104°, 48.8189°</named-content>), rainforest, 855 m alt.; F.C. Andriantantely (<named-content xmlns:xlink="http://www.w3.org/1999/xlink" content-type="dwc:verbatimCoordinates" xlink:type="simple">-18.695°, 48.81333°</named-content>), rainforest, 530 m alt.; Corridor Forestier Analamay-Mantadia, Tsaravoniana (<named-content xmlns:xlink="http://www.w3.org/1999/xlink" content-type="dwc:verbatimCoordinates" xlink:type="simple">-18.75641°, 48.42195°</named-content>), rainforest, 1036 m alt.; (<named-content xmlns:xlink="http://www.w3.org/1999/xlink" content-type="dwc:verbatimCoordinates" xlink:type="simple">-18.75737°, 48.42302°</named-content>), rainforest, 1018 m alt.; (-18.76124°, <!--PageBreak-->48.42134°), rainforest, 939 m alt.; (<named-content xmlns:xlink="http://www.w3.org/1999/xlink" content-type="dwc:verbatimCoordinates" xlink:type="simple">-18.76465°, 48.41938°</named-content>), rainforest, 1039 m alt.; Ambohibolakely (<named-content xmlns:xlink="http://www.w3.org/1999/xlink" content-type="dwc:verbatimCoordinates" xlink:type="simple">-18.76087°, 48.37128°</named-content>), rainforest, 1044 m alt.; (<named-content xmlns:xlink="http://www.w3.org/1999/xlink" content-type="dwc:verbatimCoordinates" xlink:type="simple">-18.76131°, 48.36437°</named-content>), rainforest, 983 m alt.; (<named-content xmlns:xlink="http://www.w3.org/1999/xlink" content-type="dwc:verbatimCoordinates" xlink:type="simple">-18.77898°, 48.36375°</named-content>), rainforest, 918 m alt.; Ambohibolakely (<named-content xmlns:xlink="http://www.w3.org/1999/xlink" content-type="dwc:verbatimCoordinates" xlink:type="simple">-18.77908°, 48.36628°</named-content>), rainforest, 1014 m alt.; Ambatoharanana (<named-content xmlns:xlink="http://www.w3.org/1999/xlink" content-type="dwc:verbatimCoordinates" xlink:type="simple">-18.79956°, 48.4028°</named-content>), rainforest, 1058 m alt.; (<named-content xmlns:xlink="http://www.w3.org/1999/xlink" content-type="dwc:verbatimCoordinates" xlink:type="simple">-18.80388°, 48.40506°</named-content>), rainforest, 1013 m alt.; (<named-content xmlns:xlink="http://www.w3.org/1999/xlink" content-type="dwc:verbatimCoordinates" xlink:type="simple">-18.80398°, 48.40358°</named-content>), rainforest, 1064 m alt.; (<named-content xmlns:xlink="http://www.w3.org/1999/xlink" content-type="dwc:verbatimCoordinates" xlink:type="simple">-18.80424°, 48.40081°</named-content>), rainforest, 968 m alt.; (<named-content xmlns:xlink="http://www.w3.org/1999/xlink" content-type="dwc:verbatimCoordinates" xlink:type="simple">-18.80438°, 48.40735°</named-content>), rainforest, 960 m alt.; Bevolota 17.1 km N Andasibe (<named-content xmlns:xlink="http://www.w3.org/1999/xlink" content-type="dwc:verbatimCoordinates" xlink:type="simple">-18.77071°, 48.43164°</named-content>), montane rainforest, 995 m alt.; Analamay (<named-content xmlns:xlink="http://www.w3.org/1999/xlink" content-type="dwc:verbatimCoordinates" xlink:type="simple">-18.80623°, 48.33707°</named-content>), montane rainforest, 1068 m alt.; Parc National d´ Andasibe-Mantadia, Forêt de Mantadia, 25.7 km 248° Moramanga (<named-content xmlns:xlink="http://www.w3.org/1999/xlink" content-type="dwc:verbatimCoordinates" xlink:type="simple">-18.81402°, 48.43028°</named-content>), rainforest, 1040 m alt.; Ambatovy, 12.4 km NE Moramanga (<named-content xmlns:xlink="http://www.w3.org/1999/xlink" content-type="dwc:verbatimCoordinates" xlink:type="simple">-18.83937°, 48.30842°</named-content>), montane rainforest, 1080 m alt.; Forêt Ambatovy, 14.3 km 57° Moramanga (<named-content xmlns:xlink="http://www.w3.org/1999/xlink" content-type="dwc:verbatimCoordinates" xlink:type="simple">-18.85083°, 48.32°</named-content>), montane rainforest, 1075 m alt.; Torotorofotsy (<named-content xmlns:xlink="http://www.w3.org/1999/xlink" content-type="dwc:verbatimCoordinates" xlink:type="simple">-18.87082°, 48.34737°</named-content>), montane rainforest, marsh edge, 1070 m alt.; Toliara. Réserve Spéciale d’Ambohijanahary, Forêt d’Ankazotsihitafototra, 35.2 km 312° NW Ambaravaranala (<named-content xmlns:xlink="http://www.w3.org/1999/xlink" content-type="dwc:verbatimCoordinates" xlink:type="simple">-18.26667°, 45.40667°</named-content>), montane rainforest, 1050 m alt.; Makay Mts. (<named-content xmlns:xlink="http://www.w3.org/1999/xlink" content-type="dwc:verbatimCoordinates" xlink:type="simple">-21.20978°, 45.34184°</named-content>), Gallery forest on sandy soil, 525 m alt.; (<named-content xmlns:xlink="http://www.w3.org/1999/xlink" content-type="dwc:verbatimCoordinates" xlink:type="simple">-21.21013°, 45.35462°</named-content>), Gallery forest with bamboo, 540 m alt.; (<named-content xmlns:xlink="http://www.w3.org/1999/xlink" content-type="dwc:verbatimCoordinates" xlink:type="simple">-21.22336°, 45.32628°</named-content>), Gallery forest on sandy soil, 480 m alt.; (<named-content xmlns:xlink="http://www.w3.org/1999/xlink" content-type="dwc:verbatimCoordinates" xlink:type="simple">-21.227°, 45.33222°</named-content>), gallery forest on sandy soil, 475 m alt.; Forêt Ivohibe 55.6 km N Tolagnaro (<named-content xmlns:xlink="http://www.w3.org/1999/xlink" content-type="dwc:verbatimCoordinates" xlink:type="simple">-24.56167°, 47.20017°</named-content>), rainforest, 650 m alt.; 11 km NW Enkara, Rés Andohahela (<named-content xmlns:xlink="http://www.w3.org/1999/xlink" content-type="dwc:verbatimCoordinates" xlink:type="simple">-24.56667°, 46.81667°</named-content>), rainforest, 950 m alt.; Forêt Ivohibe 55.0 km N Tolagnaro (<named-content xmlns:xlink="http://www.w3.org/1999/xlink" content-type="dwc:verbatimCoordinates" xlink:type="simple">-24.569°, 47.204°</named-content>), rainforest, 200 m alt.; 6 km SSW Eminiminy, Res. Andohahela (<named-content xmlns:xlink="http://www.w3.org/1999/xlink" content-type="dwc:verbatimCoordinates" xlink:type="simple">-24.73333°, 46.8°</named-content>), wet forest, 330 m alt.; Rés. Andohahela, 6 km SSW Eminiminy (<named-content xmlns:xlink="http://www.w3.org/1999/xlink" content-type="dwc:verbatimCoordinates" xlink:type="simple">-24.73333°, 46.8°</named-content>), rainforest, 330 m alt.; Parc National Andohahela, Col de Tanatana, 33.3 km NW Tolagnaro (<named-content xmlns:xlink="http://www.w3.org/1999/xlink" content-type="dwc:verbatimCoordinates" xlink:type="simple">-24.7585°, 46.85367°</named-content>), rainforest, 275 m alt.; Manampanihy River, 5.4 km 113° ESE Mahamavo, 36.7 km 343° NNW Tolagnaro (<named-content xmlns:xlink="http://www.w3.org/1999/xlink" content-type="dwc:verbatimCoordinates" xlink:type="simple">-24.76389°, 46.76683°</named-content>), rainforest, 650 m alt.; Col du Sedro, 3.8 km 113° ESE Mahamavo, 37.6 km 341° NNW Tolagnaro (<named-content xmlns:xlink="http://www.w3.org/1999/xlink" content-type="dwc:verbatimCoordinates" xlink:type="simple">-24.76389°, 46.75167°</named-content>), montane rainforest, 900 m alt.; Forêt Mandena 8.5 km N Tolagnaro (<named-content xmlns:xlink="http://www.w3.org/1999/xlink" content-type="dwc:verbatimCoordinates" xlink:type="simple">-24.95267°, 47.0025°</named-content>), littoral rainforest, 20 m alt.; Grand Lavasoa, 25.9 km W Tolagnaro (<named-content xmlns:xlink="http://www.w3.org/1999/xlink" content-type="dwc:verbatimCoordinates" xlink:type="simple">-25.08767°, 46.749°</named-content>), rainforest, 450 m alt.; Toamasina. Res. Ambodiriana, 4.8 km 306° Manompana, along Manompana river (<named-content xmlns:xlink="http://www.w3.org/1999/xlink" content-type="dwc:verbatimCoordinates" xlink:type="simple">-16.67233°, 49.70117°</named-content>), rainforest, 125 m alt.; Réserve Spéciale Ambatovaky, Sandrangato river (<named-content xmlns:xlink="http://www.w3.org/1999/xlink" content-type="dwc:verbatimCoordinates" xlink:type="simple">-16.7633°, 49.26692°</named-content>), rainforest, 520 m alt.; (<named-content xmlns:xlink="http://www.w3.org/1999/xlink" content-type="dwc:verbatimCoordinates" xlink:type="simple">-16.7702°, 49.26638°</named-content>), rainforest, 470 m alt.; (<named-content xmlns:xlink="http://www.w3.org/1999/xlink" content-type="dwc:verbatimCoordinates" xlink:type="simple">-16.77274°, 49.26551°</named-content>), rainforest, 450 m alt.; Manakambahiny, near Vavatenina Forest (<named-content xmlns:xlink="http://www.w3.org/1999/xlink" content-type="dwc:verbatimCoordinates" xlink:type="simple">-17.46667°, 49.35°</named-content>), alt.; Parc National de Zahamena (<named-content xmlns:xlink="http://www.w3.org/1999/xlink" content-type="dwc:verbatimCoordinates" xlink:type="simple">-17.73359°, 48.72625°</named-content>), rainforest, 950 m alt.; Tetezambatana forest, near junction of Nosivola and Manakambahiny Rivers (<named-content xmlns:xlink="http://www.w3.org/1999/xlink" content-type="dwc:verbatimCoordinates" xlink:type="simple">-17.74298°, 48.72936°</named-content>), rainforest, 860 m alt.; Onibe River (<named-content xmlns:xlink="http://www.w3.org/1999/xlink" content-type="dwc:verbatimCoordinates" xlink:type="simple">-17.75908°, 48.85468°</named-content>), rainforest, 780 m alt.; Reserve Betampona, Camp Vohitsivalana, 37.1 km 338° Toamasina (<named-content xmlns:xlink="http://www.w3.org/1999/xlink" content-type="dwc:verbatimCoordinates" xlink:type="simple">-17.88667°, 49.2025°</named-content>), rainforest, 520 m alt.; Réserve Nationale Intégrale Betampona, Betampona 35.1 km NW Toamasina (<named-content xmlns:xlink="http://www.w3.org/1999/xlink" content-type="dwc:verbatimCoordinates" xlink:type="simple">-17.91801°, 49.20074°</named-content>), rainforest, 500 m alt.; Réserve Naturelle Betampona, 34.08 km 332° Toamasina (<named-content xmlns:xlink="http://www.w3.org/1999/xlink" content-type="dwc:verbatimCoordinates" xlink:type="simple">-17.91977°, 49.20039°</named-content>), rainforest, 525 m alt.; Reserve Betampona, Camp Rendrirendry 34.1 km 332° Toamasina <!--PageBreak-->(<named-content xmlns:xlink="http://www.w3.org/1999/xlink" content-type="dwc:verbatimCoordinates" xlink:type="simple">-17.924°, 49.19967°</named-content>), rainforest, 390 m alt.; F.C. Sandranantitra (<named-content xmlns:xlink="http://www.w3.org/1999/xlink" content-type="dwc:verbatimCoordinates" xlink:type="simple">-18.04833°, 49.09167°</named-content>), rainforest, 450 m alt.; Station forestière Analamazaotra, Analamazaotra 1.3 km S Andasibe (<named-content xmlns:xlink="http://www.w3.org/1999/xlink" content-type="dwc:verbatimCoordinates" xlink:type="simple">-18.38466°, 48.41271°</named-content>), montane rainforest, 980 m alt.; Ankerana (<named-content xmlns:xlink="http://www.w3.org/1999/xlink" content-type="dwc:verbatimCoordinates" xlink:type="simple">-18.40062°, 48.81311°</named-content>), rainforest, 865 m alt.; Ankerana (<named-content xmlns:xlink="http://www.w3.org/1999/xlink" content-type="dwc:verbatimCoordinates" xlink:type="simple">-18.4017°, 48.80605°</named-content>), montane forest, 1035 m alt.; (<named-content xmlns:xlink="http://www.w3.org/1999/xlink" content-type="dwc:verbatimCoordinates" xlink:type="simple">-18.4061°, 48.82029°</named-content>), rainforest, 725 m alt.; (<named-content xmlns:xlink="http://www.w3.org/1999/xlink" content-type="dwc:verbatimCoordinates" xlink:type="simple">-18.40829°, 48.82107°</named-content>), rainforest, 750 m alt.; (<named-content xmlns:xlink="http://www.w3.org/1999/xlink" content-type="dwc:verbatimCoordinates" xlink:type="simple">-18.4104°, 48.8189°</named-content>), rainforest, 855 m alt.; F.C. Andriantantely (<named-content xmlns:xlink="http://www.w3.org/1999/xlink" content-type="dwc:verbatimCoordinates" xlink:type="simple">-18.695°, 48.81333°</named-content>), rainforest, 530 m alt.; Corridor Forestier Analamay-Mantadia, Tsaravoniana (<named-content xmlns:xlink="http://www.w3.org/1999/xlink" content-type="dwc:verbatimCoordinates" xlink:type="simple">-18.75641°, 48.42195°</named-content>), rainforest, 1036 m alt.; (<named-content xmlns:xlink="http://www.w3.org/1999/xlink" content-type="dwc:verbatimCoordinates" xlink:type="simple">-18.75737°, 48.42302°</named-content>), rainforest, 1018 m alt.; (<named-content xmlns:xlink="http://www.w3.org/1999/xlink" content-type="dwc:verbatimCoordinates" xlink:type="simple">-18.76124°, 48.42134°</named-content>), rainforest, 939 m alt.; (<named-content xmlns:xlink="http://www.w3.org/1999/xlink" content-type="dwc:verbatimCoordinates" xlink:type="simple">-18.76465°, 48.41938°</named-content>), rainforest, 1039 m alt.; Ambohibolakely (<named-content xmlns:xlink="http://www.w3.org/1999/xlink" content-type="dwc:verbatimCoordinates" xlink:type="simple">-18.76087°, 48.37128°</named-content>), rainforest, 1044 m alt.; (<named-content xmlns:xlink="http://www.w3.org/1999/xlink" content-type="dwc:verbatimCoordinates" xlink:type="simple">-18.76131°, 48.36437°</named-content>), rainforest, 983 m alt.; (<named-content xmlns:xlink="http://www.w3.org/1999/xlink" content-type="dwc:verbatimCoordinates" xlink:type="simple">-18.77898°, 48.36375°</named-content>), rainforest, 918 m alt.; Ambohibolakely (<named-content xmlns:xlink="http://www.w3.org/1999/xlink" content-type="dwc:verbatimCoordinates" xlink:type="simple">-18.77908°, 48.36628°</named-content>), rainforest, 1014 m alt.; Ambatoharanana (<named-content xmlns:xlink="http://www.w3.org/1999/xlink" content-type="dwc:verbatimCoordinates" xlink:type="simple">-18.79956°, 48.4028°</named-content>), rainforest, 1058 m alt.; (<named-content xmlns:xlink="http://www.w3.org/1999/xlink" content-type="dwc:verbatimCoordinates" xlink:type="simple">-18.80388°, 48.40506°</named-content>), rainforest, 1013 m alt.; (<named-content xmlns:xlink="http://www.w3.org/1999/xlink" content-type="dwc:verbatimCoordinates" xlink:type="simple">-18.80398°, 48.40358°</named-content>), rainforest, 1064 m alt.; (<named-content xmlns:xlink="http://www.w3.org/1999/xlink" content-type="dwc:verbatimCoordinates" xlink:type="simple">-18.80424°, 48.40081°</named-content>), rainforest, 968 m alt.; (<named-content xmlns:xlink="http://www.w3.org/1999/xlink" content-type="dwc:verbatimCoordinates" xlink:type="simple">-18.80438°, 48.40735°</named-content>), rainforest, 960 m alt.; Bevolota 17.1 km N Andasibe (<named-content xmlns:xlink="http://www.w3.org/1999/xlink" content-type="dwc:verbatimCoordinates" xlink:type="simple">-18.77071°, 48.43164°</named-content>), montane rainforest, 995 m alt.; Analamay (<named-content xmlns:xlink="http://www.w3.org/1999/xlink" content-type="dwc:verbatimCoordinates" xlink:type="simple">-18.80623°, 48.33707°</named-content>), montane rainforest, 1068 m alt.; Parc National d´ Andasibe-Mantadia, Forêt de Mantadia, 25.7 km 248° Moramanga (<named-content xmlns:xlink="http://www.w3.org/1999/xlink" content-type="dwc:verbatimCoordinates" xlink:type="simple">-18.81402°, 48.43028°</named-content>), rainforest, 1040 m alt.; Ambatovy, 12.4 km NE Moramanga (<named-content xmlns:xlink="http://www.w3.org/1999/xlink" content-type="dwc:verbatimCoordinates" xlink:type="simple">-18.83937°, 48.30842°</named-content>), montane rainforest, 1080 m alt.; Forêt Ambatovy, 14.3 km 57° Moramanga (<named-content xmlns:xlink="http://www.w3.org/1999/xlink" content-type="dwc:verbatimCoordinates" xlink:type="simple">-18.85083°, 48.32°</named-content>), montane rainforest, 1075 m alt.; Torotorofotsy (<named-content xmlns:xlink="http://www.w3.org/1999/xlink" content-type="dwc:verbatimCoordinates" xlink:type="simple">-18.87082°, 48.34737°</named-content>), montane rainforest, marsh edge, 1070 m alt.; Toliara. Réserve Spéciale d’Ambohijanahary, Forêt d’Ankazotsihitafototra, 35.2 km 312° NW Ambaravaranala (<named-content xmlns:xlink="http://www.w3.org/1999/xlink" content-type="dwc:verbatimCoordinates" xlink:type="simple">-18.26667°, 45.40667°</named-content>), montane rainforest, 1050 m alt.; Makay Mts. (<named-content xmlns:xlink="http://www.w3.org/1999/xlink" content-type="dwc:verbatimCoordinates" xlink:type="simple">-21.20978°, 45.34184°</named-content>), gallery forest on sandy soil, 525 m alt.; (<named-content xmlns:xlink="http://www.w3.org/1999/xlink" content-type="dwc:verbatimCoordinates" xlink:type="simple">-21.21013°, 45.35462°</named-content>), gallery forest with bamboo, 540 m alt.; (<named-content xmlns:xlink="http://www.w3.org/1999/xlink" content-type="dwc:verbatimCoordinates" xlink:type="simple">-21.22336°, 45.32628°</named-content>), gallery forest on sandy soil, 480 m alt.; (<named-content xmlns:xlink="http://www.w3.org/1999/xlink" content-type="dwc:verbatimCoordinates" xlink:type="simple">-21.227°, 45.33222°</named-content>), gallery forest on sandy soil, 475 m alt.; Forêt Ivohibe 55.6 km N Tolagnaro (<named-content xmlns:xlink="http://www.w3.org/1999/xlink" content-type="dwc:verbatimCoordinates" xlink:type="simple">-24.56167°, 47.20017°</named-content>), rainforest, 650 m alt.; 11 km NW Enkara, Rés Andohahela (<named-content xmlns:xlink="http://www.w3.org/1999/xlink" content-type="dwc:verbatimCoordinates" xlink:type="simple">-24.56667°, 46.81667°</named-content>), rainforest, 950 m alt.; Forêt Ivohibe 55.0 km N Tolagnaro (<named-content xmlns:xlink="http://www.w3.org/1999/xlink" content-type="dwc:verbatimCoordinates" xlink:type="simple">-24.569°, 47.204°</named-content>), rainforest, 200 m alt.; 6 km SSW Eminiminy, Res. Andohahela (<named-content xmlns:xlink="http://www.w3.org/1999/xlink" content-type="dwc:verbatimCoordinates" xlink:type="simple">-24.73333°, 46.8°</named-content>), wet forest, 330 m alt.; Rés. Andohahela, 6 km SSW Eminiminy (<named-content xmlns:xlink="http://www.w3.org/1999/xlink" content-type="dwc:verbatimCoordinates" xlink:type="simple">-24.73333°, 46.8°</named-content>), rainforest, 330 m alt.; Parc National Andohahela, Col de Tanatana, 33.3 km NW Tolagnaro (<named-content xmlns:xlink="http://www.w3.org/1999/xlink" content-type="dwc:verbatimCoordinates" xlink:type="simple">-24.7585°, 46.85367°</named-content>), rainforest, 275 m alt.; Manampanihy River, 5.4 km 113° ESE Mahamavo, 36.7 km 343° NNW Tolagnaro (<named-content xmlns:xlink="http://www.w3.org/1999/xlink" content-type="dwc:verbatimCoordinates" xlink:type="simple">-24.76389°, 46.76683°</named-content>), rainforest, 650 m alt.; Col du Sedro, 3.8 km 113° ESE Mahamavo, 37.6 km 341° NNW Tolagnaro (<named-content xmlns:xlink="http://www.w3.org/1999/xlink" content-type="dwc:verbatimCoordinates" xlink:type="simple">-24.76389°, 46.75167°</named-content>), montane rainforest, 900 m alt.; Forêt Mandena 8.5 km N Tolagnaro (<named-content xmlns:xlink="http://www.w3.org/1999/xlink" content-type="dwc:verbatimCoordinates" xlink:type="simple">-24.95267°, 47.0025°</named-content>), littoral rainforest, 20 m alt.; Grand Lavasoa, 25.9 km W Tolagnaro (<named-content xmlns:xlink="http://www.w3.org/1999/xlink" content-type="dwc:verbatimCoordinates" xlink:type="simple">-25.08767°, 46.749°</named-content>), rainforest, 450 m alt. Mahajanga. Réserve Spéciale Marotandrano, Marotandrano 48.3 km S Mandritsara (<named-content xmlns:xlink="http://www.w3.org/1999/xlink" content-type="dwc:verbatimCoordinates" xlink:type="simple">-16.28322°, 48.81443°</named-content>), transition humid forest, 865 m alt. Fianarantsoa. Ranomafana Nat. Park, Miaranony Forest (<named-content xmlns:xlink="http://www.w3.org/1999/xlink" content-type="dwc:verbatimCoordinates" xlink:type="simple">-21.25°, 47.41667°</named-content>), montane forest, 700 m alt.; 7 km W Ranomafana (<named-content xmlns:xlink="http://www.w3.org/1999/xlink" content-type="dwc:verbatimCoordinates" xlink:type="simple">-21.26667°, 47.41667°</named-content>), montane rainforest, 1000 <!--PageBreak-->m alt.; Parc National de Ranomafana, Vatoharanana River, 4.1 km 231° SW Ranomafana (<named-content xmlns:xlink="http://www.w3.org/1999/xlink" content-type="dwc:verbatimCoordinates" xlink:type="simple">-21.29°, 47.43333°</named-content>), montane rainforest, 1100 m alt.; 7.6 km 122° Kianjavato, Forêt Classée Vatovavy (<named-content xmlns:xlink="http://www.w3.org/1999/xlink" content-type="dwc:verbatimCoordinates" xlink:type="simple">-21.4°, 47.94°</named-content>), rainforest, 175 m alt.; Andrambovato along river Tatamaly (<named-content xmlns:xlink="http://www.w3.org/1999/xlink" content-type="dwc:verbatimCoordinates" xlink:type="simple">-21.50967°, 47.40762°</named-content>), cultivated land (tavy), 984 m alt.; (<named-content xmlns:xlink="http://www.w3.org/1999/xlink" content-type="dwc:verbatimCoordinates" xlink:type="simple">-21.51089°, 47.40987°</named-content>), rainforest, 994 m alt.; 2 km W Andrambovato, along river Tatamaly (<named-content xmlns:xlink="http://www.w3.org/1999/xlink" content-type="dwc:verbatimCoordinates" xlink:type="simple">-21.51167°, 47.41°</named-content>), montane rainforest, 1075 m alt.; 45 km S. Ambalavao (<named-content xmlns:xlink="http://www.w3.org/1999/xlink" content-type="dwc:verbatimCoordinates" xlink:type="simple">-22.21667°, 47.01667°</named-content>), rainforest, 785 m alt.; 43 km S Ambalavao, Rés. Andringitra (-22.23333°, 47°), rainforest, 825 m alt.; 9.0 km NE Ivohibe (<named-content xmlns:xlink="http://www.w3.org/1999/xlink" content-type="dwc:verbatimCoordinates" xlink:type="simple">-22.42667°, 46.93833°</named-content>), montane rainforest, 900 m alt.; Parc National d’Isalo, 9.1 km 354° N Ranohira (<named-content xmlns:xlink="http://www.w3.org/1999/xlink" content-type="dwc:verbatimCoordinates" xlink:type="simple">-22.48167°, 45.46167°</named-content>), gallery forest, 725 m alt.; R.S. Ivohibe 8.0 km E Ivohibe (<named-content xmlns:xlink="http://www.w3.org/1999/xlink" content-type="dwc:verbatimCoordinates" xlink:type="simple">-22.48333°, 46.96833°</named-content>), montane rainforest, 1200 m alt.; Forêt de Vevembe, 66.6 km 293° Farafangana (<named-content xmlns:xlink="http://www.w3.org/1999/xlink" content-type="dwc:verbatimCoordinates" xlink:type="simple">-22.791°, 47.18183°</named-content>), rainforest, transition to montane forest, 600 m alt.; Réserve Speciale Manombo 24.5 km 228° Farafangana (<named-content xmlns:xlink="http://www.w3.org/1999/xlink" content-type="dwc:verbatimCoordinates" xlink:type="simple">-23.01583°, 47.719°</named-content>), rainforest, 30 m alt.; Parc National Befotaka-Midongy, Papango 27.7 km S Midongy-Sud, Mount Papango (<named-content xmlns:xlink="http://www.w3.org/1999/xlink" content-type="dwc:verbatimCoordinates" xlink:type="simple">-23.83517°, 46.96367°</named-content>), rainforest, 940 m alt.</p><p>COMOROS. Mohéli, Ouallah (<named-content xmlns:xlink="http://www.w3.org/1999/xlink" content-type="dwc:verbatimCoordinates" xlink:type="simple">-12.32717°, 43.65952°</named-content>), coastal scrub, 10 m alt.</p></tp:treatment-sec><tp:treatment-sec sec-type="Remarks"><title>Remarks.</title><p>The females of <italic><tp:taxon-name>Mystrium rogeri</tp:taxon-name></italic> can be distinguished easily from other <italic><tp:taxon-name>Mystrium</tp:taxon-name></italic> females by the combination of a distinct longitudinal carina on the central portion of the labrum (<xref ref-type="fig" rid="F8">Fig. 8A</xref>) or a single lateral spine on abdominal sternum VII (<xref ref-type="fig" rid="F8">Fig. 8C</xref>), and the straight anterior margin of the clypeus (<xref ref-type="fig" rid="F9">Fig. 9D</xref>). In addition to these diagnostic characters, a combination of unsculptured and smooth areas on the ventral portion of the vertex (as in <xref ref-type="fig" rid="F11">Fig. 11A</xref>) and the straight anterior clypeal margin separates <italic><tp:taxon-name>Mystrium rogeri</tp:taxon-name></italic> from the other <italic><tp:taxon-name>Mystrium</tp:taxon-name></italic> species workers; and a larger-sized alate queen (HW&gt;1.99) with spatulate setae on the pronotal dorsum (<xref ref-type="fig" rid="F9">Fig. 9B</xref>) separate <italic><tp:taxon-name>Mystrium rogeri</tp:taxon-name></italic> from the queens of other species. For males, the small eye and small ocelli (as in <xref ref-type="fig" rid="F26">Fig. 26B</xref>) that are separated from each other by a distance of more than 3× the maximum diameter of lateral ocellus, petiolar dorsum (as in <xref ref-type="fig" rid="F28">Fig. 28C</xref>) and abdominal tergum VIII (as in <xref ref-type="fig" rid="F28">Fig. 28A</xref>) with rough and deep punctures, and less developed basoventral expansion of aedeagus (<xref ref-type="fig" rid="F29">Fig. 29B</xref>) separate <italic><tp:taxon-name>Mystrium rogeri</tp:taxon-name></italic> from the other <italic><tp:taxon-name>Mystrium</tp:taxon-name></italic> males in the Malagasy region.</p><p>We propose a new set of diagnostic characters in this study to correctly identify <italic><tp:taxon-name>Mystrium rogeri</tp:taxon-name></italic>. The diagnostic characters listed above are constant in females regardless of their body size. Because of the remarkable morphological variation in each species, most diagnostic characters for <italic><tp:taxon-name>Mystrium rogeri</tp:taxon-name></italic> proposed in previous papers (e.g. <xref ref-type="bibr" rid="B9">Emery 1899</xref>; <xref ref-type="bibr" rid="B27">Menozzi 1929</xref>) cannot separate <italic><tp:taxon-name>Mystrium rogeri</tp:taxon-name></italic> from the other <italic><tp:taxon-name>Mystrium</tp:taxon-name></italic> species, especially from <italic><tp:taxon-name>Mystrium mysticum</tp:taxon-name></italic>. <italic><tp:taxon-name>Mystrium rogeri</tp:taxon-name></italic> also displays distinct variation in body size, color, relative mandible length, and shape of the petiole. The difference in the petiolar shape (<xref ref-type="bibr" rid="B9">Emery 1899</xref>; <xref ref-type="bibr" rid="B27">Menozzi 1929</xref>) cannot be used for complete separation between <italic><tp:taxon-name>Mystrium rogeri</tp:taxon-name></italic> and <italic><tp:taxon-name>Mystrium mysticum</tp:taxon-name></italic> (PtI 153-183 vs. PtI 146-168). As mentioned in their discussion of <italic><tp:taxon-name>Mystrium mysticum</tp:taxon-name></italic>, <xref ref-type="bibr" rid="B31">Molet et al. (2012)</xref> reported “mosaic monster” intermediates between queen and worker. The existence of this intercaste is not unique to <italic><tp:taxon-name>Mystrium rogeri</tp:taxon-name></italic>, but rather a character of the <italic>mysticum</italic> species group that we confirmed in <italic><tp:taxon-name>Mystrium mysticum</tp:taxon-name></italic> as well. In this study, the intercastes are keyed out with either of the workers or queens of each species.</p><p><!--PageBreak-->As we discussed in <italic><tp:taxon-name>Mystrium mysticum</tp:taxon-name></italic>, further studies are necessary to better separate the males of <italic><tp:taxon-name>Mystrium rogeri</tp:taxon-name></italic> and <italic><tp:taxon-name>Mystrium mysticum</tp:taxon-name></italic>. Here we propose only an aedeagal character to separate these very similar males (<xref ref-type="fig" rid="F29">Fig. 29</xref>).</p><p>The lectotype for <italic><tp:taxon-name>Mystrium rogeri</tp:taxon-name></italic> is designated. <italic><tp:taxon-name>Mystrium rogeri</tp:taxon-name></italic> was described by Forel in 1899 using at least two workers and one male collected in Madagascar, and we confirm one worker and one male in his collection. Although we could not find any information to identify which type specimens were used in his original description (<xref ref-type="bibr" rid="B18">Forel 1899</xref>), Forel mentioned that the workers he determined as <italic><tp:taxon-name>Mystrium rogeri</tp:taxon-name></italic> were the same specimens he determined as <italic><tp:taxon-name>Mystrium mysticum</tp:taxon-name></italic> (<xref ref-type="bibr" rid="B14">Forel 1892</xref>), and which Emery had sent him. According to the description in <xref ref-type="bibr" rid="B14">Forel (1892)</xref>, the worker of <italic><tp:taxon-name>Mystrium rogeri</tp:taxon-name></italic> is smaller and stouter than the worker of <italic><tp:taxon-name>Mystrium mysticum</tp:taxon-name></italic>; however, we could not deduce how he determined the boundary of “<italic><tp:taxon-name>Mystrium mysticum</tp:taxon-name></italic>” in the worker caste. To further complicate the story, when Forel described <italic><tp:taxon-name>Mystrium rogeri</tp:taxon-name></italic> in 1899, he probably determined workers of actual <italic><tp:taxon-name>Mystrium mysticum</tp:taxon-name></italic> as <italic><tp:taxon-name>Mystrium stadelmanni</tp:taxon-name></italic> (see remarks for <italic><tp:taxon-name>Mystrium mysticum</tp:taxon-name></italic>). Moreover, once he determined Emery’s material as <italic><tp:taxon-name>Mystrium rogeri</tp:taxon-name></italic>, the worker caste of <italic><tp:taxon-name>Mystrium mysticum</tp:taxon-name></italic> should have been considered “unknown” once again. In addition to the misidentification of the worker caste, his description did not provide any details to identify which male specimens he studied. We also confirm Forel’s suspicions (<xref ref-type="bibr" rid="B18">Forel 1899</xref>) that the male described as <italic><tp:taxon-name>Mystrium rogeri</tp:taxon-name></italic> is not conspecific with the worker. We verify that the male specimen in his collection, which was probably used for the description of <italic><tp:taxon-name>Mystrium rogeri</tp:taxon-name></italic>, is <italic><tp:taxon-name>Mystrium oberthueri</tp:taxon-name></italic>.</p><p><italic><tp:taxon-name>Mystrium rogeri</tp:taxon-name></italic> is one of the most common <italic><tp:taxon-name>Mystrium</tp:taxon-name></italic> species used in recent ecological and phylogenetic studies (<xref ref-type="bibr" rid="B28">Molet et al. 2009</xref>; <xref ref-type="bibr" rid="B29">Molet et al. 2007a</xref>; <xref ref-type="bibr" rid="B31">Molet et al. 2012</xref>; <xref ref-type="bibr" rid="B33">Moreau et al. 2006</xref>; <xref ref-type="bibr" rid="B37">Saux et al. 2004</xref>). However, the identification of their voucher material is now reassessed: part of the material identified as <italic><tp:taxon-name>Mystrium rogeri</tp:taxon-name></italic> in Molet et al. (<xref ref-type="bibr" rid="B28">Molet et al. 2009</xref>; <xref ref-type="bibr" rid="B29">Molet et al. 2007a</xref>; <xref ref-type="bibr" rid="B31">Molet et al. 2012</xref>) is not <italic><tp:taxon-name>Mystrium rogeri</tp:taxon-name></italic> (see remarks under <italic><tp:taxon-name>Mystrium mysticum</tp:taxon-name></italic>).</p></tp:treatment-sec><tp:treatment-sec><!--Section generated to contain objects referenced in tp:taxon-treatment.--><fig id="F4" position="float" orientation="portrait"><label>Figure 4.</label><caption><p>Generic diagnostic characters of <italic><tp:taxon-name>Mystrium</tp:taxon-name></italic>. <bold>A</bold> <italic><tp:taxon-name>Mystrium rogeri</tp:taxon-name></italic> (<ext-link xmlns:xlink="http://www.w3.org/1999/xlink" ext-link-type="uri" xlink:href="http://data.antweb.org/specimen/CASENT0001069" xlink:type="simple">CASENT0001069</ext-link>) <bold>B</bold> <italic><tp:taxon-name>Mystrium voeltzkowi</tp:taxon-name></italic> (<ext-link xmlns:xlink="http://www.w3.org/1999/xlink" ext-link-type="uri" xlink:href="http://data.antweb.org/specimen/CASENT0317584" xlink:type="simple">CASENT0317584</ext-link>) <bold>C</bold> <italic><tp:taxon-name>Mystrium mysticum</tp:taxon-name></italic> (<ext-link xmlns:xlink="http://www.w3.org/1999/xlink" ext-link-type="uri" xlink:href="http://data.antweb.org/specimen/CASENT0429965" xlink:type="simple">CASENT0429965</ext-link>) <bold>D</bold> <italic><tp:taxon-name>Mystrium janovitzi</tp:taxon-name></italic> (<ext-link xmlns:xlink="http://www.w3.org/1999/xlink" ext-link-type="uri" xlink:href="http://data.antweb.org/specimen/CASENT0482696" xlink:type="simple">CASENT0482696</ext-link>). <bold>A, B, C</bold> worker <bold>D</bold> ergatoid queen. <bold>A</bold> clypeus and mandible in oblique anterior view <bold>B</bold> mouthparts in oblique anterior view (left galea is omitted) <bold>C</bold> mandible in oblique lateral view <bold>D</bold> head in lateral view.</p></caption><graphic xmlns:xlink="http://www.w3.org/1999/xlink" xlink:href="zookeys-394-001-g004.jpg" position="float" orientation="portrait" xlink:type="simple"/></fig><fig id="F8" position="float" orientation="portrait"><label>Figure 8.</label><caption><p>Female diagnostic characters of <italic>mysticum</italic> species group. <bold>A</bold> <italic><tp:taxon-name>Mystrium rogeri</tp:taxon-name></italic> (<ext-link xmlns:xlink="http://www.w3.org/1999/xlink" ext-link-type="uri" xlink:href="http://data.antweb.org/specimen/CASENT0001069" xlink:type="simple">CASENT0001069</ext-link>) <bold>B</bold> <italic><tp:taxon-name>Mystrium barrybressleri</tp:taxon-name></italic> (<ext-link xmlns:xlink="http://www.w3.org/1999/xlink" ext-link-type="uri" xlink:href="http://data.antweb.org/specimen/CASENT0045009" xlink:type="simple">CASENT0045009</ext-link>) <bold>C</bold> <italic><tp:taxon-name>Mystrium mysticum</tp:taxon-name></italic> (<ext-link xmlns:xlink="http://www.w3.org/1999/xlink" ext-link-type="uri" xlink:href="http://data.antweb.org/specimen/CASENT0003808" xlink:type="simple">CASENT0003808</ext-link>) <bold>D</bold> <italic><tp:taxon-name>Mystrium mirror</tp:taxon-name></italic> (<ext-link xmlns:xlink="http://www.w3.org/1999/xlink" ext-link-type="uri" xlink:href="http://data.antweb.org/specimen/CASENT0317582" xlink:type="simple">CASENT0317582</ext-link>). <bold>A–D</bold> worker. <bold>A, B</bold> mandible in oblique anterior view <bold>C, D</bold> abdominal segment VII in lateral view.</p></caption><graphic xmlns:xlink="http://www.w3.org/1999/xlink" xlink:href="zookeys-394-001-g008.jpg" position="float" orientation="portrait" xlink:type="simple"/></fig><fig id="F9" position="float" orientation="portrait"><label>Figure 9.</label><caption><p>Queens of <italic>mysticum</italic> species group. <bold>A, C</bold> <italic><tp:taxon-name>Mystrium mysticum</tp:taxon-name></italic> (<ext-link xmlns:xlink="http://www.w3.org/1999/xlink" ext-link-type="uri" xlink:href="http://data.antweb.org/specimen/CASENT0429983" xlink:type="simple">CASENT0429983</ext-link>) <bold>B, D</bold> <italic><tp:taxon-name>Mystrium rogeri</tp:taxon-name></italic> (<ext-link xmlns:xlink="http://www.w3.org/1999/xlink" ext-link-type="uri" xlink:href="http://data.antweb.org/specimen/CASENT0001070" xlink:type="simple">CASENT0001070</ext-link>). <bold>A, B</bold> head to mesonotum in oblique lateral view <bold>C, D</bold> clypeus in oblique full-face view. </p></caption><graphic xmlns:xlink="http://www.w3.org/1999/xlink" xlink:href="zookeys-394-001-g009.jpg" position="float" orientation="portrait" xlink:type="simple"/></fig><fig id="F12" position="float" orientation="portrait"><label>Figure 12.</label><caption><p>Mandible of females of <italic>mysticum</italic> species group. <bold>A</bold> <italic><tp:taxon-name>Mystrium mysticum</tp:taxon-name></italic> (<ext-link xmlns:xlink="http://www.w3.org/1999/xlink" ext-link-type="uri" xlink:href="http://data.antweb.org/specimen/CASENT0429965" xlink:type="simple">CASENT0429965</ext-link>) <bold>B</bold> <italic><tp:taxon-name>Mystrium rogeri</tp:taxon-name></italic> (<ext-link xmlns:xlink="http://www.w3.org/1999/xlink" ext-link-type="uri" xlink:href="http://data.antweb.org/specimen/CASENT0001069" xlink:type="simple">CASENT0001069</ext-link>).</p></caption><graphic xmlns:xlink="http://www.w3.org/1999/xlink" xlink:href="zookeys-394-001-g012.jpg" position="float" orientation="portrait" xlink:type="simple"/></fig><fig id="F29" position="float" orientation="portrait"><label>Figure 29.</label><caption><p>Differences in male genital characters between <italic><tp:taxon-name>Mystrium mysticum</tp:taxon-name></italic> and <italic><tp:taxon-name>Mystrium rogeri</tp:taxon-name></italic>. <bold>A</bold> <italic><tp:taxon-name>Mystrium mysticum</tp:taxon-name></italic> (<ext-link xmlns:xlink="http://www.w3.org/1999/xlink" ext-link-type="uri" xlink:href="http://data.antweb.org/specimen/CASENT0218102" xlink:type="simple">CASENT0218102</ext-link>) <bold>B</bold> <italic><tp:taxon-name>Mystrium rogeri</tp:taxon-name></italic> (<ext-link xmlns:xlink="http://www.w3.org/1999/xlink" ext-link-type="uri" xlink:href="http://data.antweb.org/specimen/CASENT0001152" xlink:type="simple">CASENT0001152</ext-link>). <bold>A, B</bold> aedeagus in lateral view.</p></caption><graphic xmlns:xlink="http://www.w3.org/1999/xlink" xlink:href="zookeys-394-001-g029.jpg" position="float" orientation="portrait" xlink:type="simple"/></fig><fig id="F37" position="float" orientation="portrait"><label>Figure 37.</label><caption><p>Males of <italic><tp:taxon-name>Mystrium</tp:taxon-name></italic> in lateral view. <bold>A</bold> <italic><tp:taxon-name>Mystrium barrybressleri</tp:taxon-name></italic> sp. n. (<ext-link xmlns:xlink="http://www.w3.org/1999/xlink" ext-link-type="uri" xlink:href="http://data.antweb.org/specimen/CASENT0135866" xlink:type="simple">CASENT0135866</ext-link>) <bold>B</bold> <italic><tp:taxon-name>Mystrium mysticum</tp:taxon-name></italic> (<ext-link xmlns:xlink="http://www.w3.org/1999/xlink" ext-link-type="uri" xlink:href="http://data.antweb.org/specimen/CASENT0318027" xlink:type="simple">CASENT0318027</ext-link>) <bold>C</bold> <italic><tp:taxon-name>Mystrium rogeri</tp:taxon-name></italic> (<ext-link xmlns:xlink="http://www.w3.org/1999/xlink" ext-link-type="uri" xlink:href="http://data.antweb.org/specimen/CASENT0001083" xlink:type="simple">CASENT0001083</ext-link>) <bold>D</bold> <italic><tp:taxon-name>Mystrium janovitzi</tp:taxon-name></italic> sp. n. (<ext-link xmlns:xlink="http://www.w3.org/1999/xlink" ext-link-type="uri" xlink:href="http://data.antweb.org/specimen/CASENT0007820" xlink:type="simple">CASENT0007820</ext-link>) <bold>E</bold> <italic><tp:taxon-name>Mystrium mirror</tp:taxon-name></italic> sp. n. (<ext-link xmlns:xlink="http://www.w3.org/1999/xlink" ext-link-type="uri" xlink:href="http://data.antweb.org/specimen/CASENT0318941" xlink:type="simple">CASENT0318941</ext-link>) <bold>F</bold> <italic><tp:taxon-name>Mystrium oberthueri</tp:taxon-name></italic> (<ext-link xmlns:xlink="http://www.w3.org/1999/xlink" ext-link-type="uri" xlink:href="http://data.antweb.org/specimen/CASENT0179499" xlink:type="simple">CASENT0179499</ext-link>) <bold>G</bold> <italic><tp:taxon-name>Mystrium shadow</tp:taxon-name></italic> sp. n. (<ext-link xmlns:xlink="http://www.w3.org/1999/xlink" ext-link-type="uri" xlink:href="http://data.antweb.org/specimen/CASENT0107647" xlink:type="simple">CASENT0107647</ext-link>) <bold>H</bold> <italic><tp:taxon-name>Mystrium voeltzkowi</tp:taxon-name></italic> (<ext-link xmlns:xlink="http://www.w3.org/1999/xlink" ext-link-type="uri" xlink:href="http://data.antweb.org/specimen/CASENT0101673" xlink:type="simple">CASENT0101673</ext-link>).</p></caption><graphic xmlns:xlink="http://www.w3.org/1999/xlink" xlink:href="zookeys-394-001-g037.jpg" position="float" orientation="portrait" xlink:type="simple"/></fig><fig id="F38" position="float" orientation="portrait"><label>Figure 38.</label><caption><p>Head of <italic><tp:taxon-name>Mystrium</tp:taxon-name></italic> males in full-face view. <bold>A</bold> <italic><tp:taxon-name>Mystrium barrybressleri</tp:taxon-name></italic> sp. n. (<ext-link xmlns:xlink="http://www.w3.org/1999/xlink" ext-link-type="uri" xlink:href="http://data.antweb.org/specimen/CASENT0135866" xlink:type="simple">CASENT0135866</ext-link>) <bold>B</bold> <italic><tp:taxon-name>Mystrium mysticum</tp:taxon-name></italic> (<ext-link xmlns:xlink="http://www.w3.org/1999/xlink" ext-link-type="uri" xlink:href="http://data.antweb.org/specimen/CASENT0318027" xlink:type="simple">CASENT0318027</ext-link>) <bold>C</bold> <italic><tp:taxon-name>Mystrium rogeri</tp:taxon-name></italic> (<ext-link xmlns:xlink="http://www.w3.org/1999/xlink" ext-link-type="uri" xlink:href="http://data.antweb.org/specimen/CASENT0001083" xlink:type="simple">CASENT0001083</ext-link>) <bold>D</bold> <italic><tp:taxon-name>Mystrium janovitzi</tp:taxon-name></italic> sp. n. (<ext-link xmlns:xlink="http://www.w3.org/1999/xlink" ext-link-type="uri" xlink:href="http://data.antweb.org/specimen/CASENT0007820" xlink:type="simple">CASENT0007820</ext-link>) <bold>E</bold> <italic><tp:taxon-name>Mystrium mirror</tp:taxon-name></italic> sp. n. (<ext-link xmlns:xlink="http://www.w3.org/1999/xlink" ext-link-type="uri" xlink:href="http://data.antweb.org/specimen/CASENT0318941" xlink:type="simple">CASENT0318941</ext-link>) <bold>F</bold> <italic><tp:taxon-name>Mystrium oberthueri</tp:taxon-name></italic> (<ext-link xmlns:xlink="http://www.w3.org/1999/xlink" ext-link-type="uri" xlink:href="http://data.antweb.org/specimen/CASENT0179499" xlink:type="simple">CASENT0179499</ext-link>) <bold>G</bold> <italic><tp:taxon-name>Mystrium shadow</tp:taxon-name></italic> sp. n. (<ext-link xmlns:xlink="http://www.w3.org/1999/xlink" ext-link-type="uri" xlink:href="http://data.antweb.org/specimen/CASENT0107647" xlink:type="simple">CASENT0107647</ext-link>) <bold>H</bold> <italic><tp:taxon-name>Mystrium voeltzkowi</tp:taxon-name></italic> (<ext-link xmlns:xlink="http://www.w3.org/1999/xlink" ext-link-type="uri" xlink:href="http://data.antweb.org/specimen/CASENT0101673" xlink:type="simple">CASENT0101673</ext-link>).</p></caption><graphic xmlns:xlink="http://www.w3.org/1999/xlink" xlink:href="zookeys-394-001-g038.jpg" position="float" orientation="portrait" xlink:type="simple"/></fig><fig id="F39" position="float" orientation="portrait"><label>Figure 39.</label><caption><p>Males of <italic><tp:taxon-name>Mystrium</tp:taxon-name></italic> in dorsal view. <bold>A</bold> <italic><tp:taxon-name>Mystrium barrybressleri</tp:taxon-name></italic> sp. n. (<ext-link xmlns:xlink="http://www.w3.org/1999/xlink" ext-link-type="uri" xlink:href="http://data.antweb.org/specimen/CASENT0135866" xlink:type="simple">CASENT0135866</ext-link>) <bold>B</bold> <italic><tp:taxon-name>Mystrium mysticum</tp:taxon-name></italic> (<ext-link xmlns:xlink="http://www.w3.org/1999/xlink" ext-link-type="uri" xlink:href="http://data.antweb.org/specimen/CASENT0318027" xlink:type="simple">CASENT0318027</ext-link>) <bold>C</bold> <italic><tp:taxon-name>Mystrium rogeri</tp:taxon-name></italic> (<ext-link xmlns:xlink="http://www.w3.org/1999/xlink" ext-link-type="uri" xlink:href="http://data.antweb.org/specimen/CASENT0001083" xlink:type="simple">CASENT0001083</ext-link>) <bold>D</bold> <italic><tp:taxon-name>Mystrium janovitzi</tp:taxon-name></italic> sp. n. (<ext-link xmlns:xlink="http://www.w3.org/1999/xlink" ext-link-type="uri" xlink:href="http://data.antweb.org/specimen/CASENT0007820" xlink:type="simple">CASENT0007820</ext-link>) <bold>E</bold> <italic><tp:taxon-name>Mystrium mirror</tp:taxon-name></italic> sp. n. (<ext-link xmlns:xlink="http://www.w3.org/1999/xlink" ext-link-type="uri" xlink:href="http://data.antweb.org/specimen/CASENT0318941" xlink:type="simple">CASENT0318941</ext-link>) <bold>F</bold> <italic><tp:taxon-name>Mystrium oberthueri</tp:taxon-name></italic> (<ext-link xmlns:xlink="http://www.w3.org/1999/xlink" ext-link-type="uri" xlink:href="http://data.antweb.org/specimen/CASENT0179499" xlink:type="simple">CASENT0179499</ext-link>) <bold>G</bold> <italic><tp:taxon-name>Mystrium shadow</tp:taxon-name></italic> sp. n. (<ext-link xmlns:xlink="http://www.w3.org/1999/xlink" ext-link-type="uri" xlink:href="http://data.antweb.org/specimen/CASENT0107647" xlink:type="simple">CASENT0107647</ext-link>) <bold>H</bold> <italic><tp:taxon-name>Mystrium voeltzkowi</tp:taxon-name></italic> (<ext-link xmlns:xlink="http://www.w3.org/1999/xlink" ext-link-type="uri" xlink:href="http://data.antweb.org/specimen/CASENT0101673" xlink:type="simple">CASENT0101673</ext-link>).</p></caption><graphic xmlns:xlink="http://www.w3.org/1999/xlink" xlink:href="zookeys-394-001-g039.jpg" position="float" orientation="portrait" xlink:type="simple"/></fig><fig id="F40" position="float" orientation="portrait"><label>Figure 40.</label><caption><p>Genital capsule of <italic><tp:taxon-name>Mystrium</tp:taxon-name></italic> males in lateral view. <bold>A</bold> <italic><tp:taxon-name>Mystrium barrybressleri</tp:taxon-name></italic> sp. n. (<ext-link xmlns:xlink="http://www.w3.org/1999/xlink" ext-link-type="uri" xlink:href="http://data.antweb.org/specimen/CASENT0078803" xlink:type="simple">CASENT0078803</ext-link>) <bold>B</bold> <italic><tp:taxon-name>Mystrium mysticum</tp:taxon-name></italic> (<ext-link xmlns:xlink="http://www.w3.org/1999/xlink" ext-link-type="uri" xlink:href="http://data.antweb.org/specimen/CASENT0218102" xlink:type="simple">CASENT0218102</ext-link>) <bold>C</bold> <italic><tp:taxon-name>Mystrium rogeri</tp:taxon-name></italic> (<ext-link xmlns:xlink="http://www.w3.org/1999/xlink" ext-link-type="uri" xlink:href="http://data.antweb.org/specimen/CASENT0001152" xlink:type="simple">CASENT0001152</ext-link>) <bold>D</bold> <italic><tp:taxon-name>Mystrium janovitzi</tp:taxon-name></italic> sp. n. (<ext-link xmlns:xlink="http://www.w3.org/1999/xlink" ext-link-type="uri" xlink:href="http://data.antweb.org/specimen/CASENT0080644" xlink:type="simple">CASENT0080644</ext-link>) <bold>E</bold> <italic><tp:taxon-name>Mystrium mirror</tp:taxon-name></italic> sp. n. (<ext-link xmlns:xlink="http://www.w3.org/1999/xlink" ext-link-type="uri" xlink:href="http://data.antweb.org/specimen/CASENT0317444" xlink:type="simple">CASENT0317444</ext-link>) <bold>F</bold> <italic><tp:taxon-name>Mystrium oberthueri</tp:taxon-name></italic> (<ext-link xmlns:xlink="http://www.w3.org/1999/xlink" ext-link-type="uri" xlink:href="http://data.antweb.org/specimen/CASENT0317422" xlink:type="simple">CASENT0317422</ext-link>) <bold>G</bold> <italic><tp:taxon-name>Mystrium shadow</tp:taxon-name></italic> sp. n. (<ext-link xmlns:xlink="http://www.w3.org/1999/xlink" ext-link-type="uri" xlink:href="http://data.antweb.org/specimen/CASENT0107647" xlink:type="simple">CASENT0107647</ext-link>) <bold>H</bold> <italic><tp:taxon-name>Mystrium voeltzkowi</tp:taxon-name></italic> (<ext-link xmlns:xlink="http://www.w3.org/1999/xlink" ext-link-type="uri" xlink:href="http://data.antweb.org/specimen/CASENT0317583" xlink:type="simple">CASENT0317583</ext-link>).</p></caption><graphic xmlns:xlink="http://www.w3.org/1999/xlink" xlink:href="zookeys-394-001-g040.jpg" position="float" orientation="portrait" xlink:type="simple"/></fig><fig id="F41" position="float" orientation="portrait"><label>Figure 41.</label><caption><p>Aedeagus of <italic><tp:taxon-name>Mystrium</tp:taxon-name></italic> males in lateral view. <bold>A</bold> <italic><tp:taxon-name>Mystrium barrybressleri</tp:taxon-name></italic> sp. n. (<ext-link xmlns:xlink="http://www.w3.org/1999/xlink" ext-link-type="uri" xlink:href="http://data.antweb.org/specimen/CASENT0078803" xlink:type="simple">CASENT0078803</ext-link>) <bold>B</bold> <italic><tp:taxon-name>Mystrium mysticum</tp:taxon-name></italic> (<ext-link xmlns:xlink="http://www.w3.org/1999/xlink" ext-link-type="uri" xlink:href="http://data.antweb.org/specimen/CASENT0218102" xlink:type="simple">CASENT0218102</ext-link>) <bold>C</bold> <italic><tp:taxon-name>Mystrium rogeri</tp:taxon-name></italic> (<ext-link xmlns:xlink="http://www.w3.org/1999/xlink" ext-link-type="uri" xlink:href="http://data.antweb.org/specimen/CASENT0001152" xlink:type="simple">CASENT0001152</ext-link>) <bold>D</bold> <italic><tp:taxon-name>Mystrium janovitzi</tp:taxon-name></italic> sp. n. (<ext-link xmlns:xlink="http://www.w3.org/1999/xlink" ext-link-type="uri" xlink:href="http://data.antweb.org/specimen/CASENT0080644" xlink:type="simple">CASENT0080644</ext-link>) <bold>E</bold> <italic><tp:taxon-name>Mystrium mirror</tp:taxon-name></italic> sp. n. (<ext-link xmlns:xlink="http://www.w3.org/1999/xlink" ext-link-type="uri" xlink:href="http://data.antweb.org/specimen/CASENT0317444" xlink:type="simple">CASENT0317444</ext-link>) <bold>F</bold> <italic><tp:taxon-name>Mystrium oberthueri</tp:taxon-name></italic> (<ext-link xmlns:xlink="http://www.w3.org/1999/xlink" ext-link-type="uri" xlink:href="http://data.antweb.org/specimen/CASENT0317422" xlink:type="simple">CASENT0317422</ext-link>) <bold>G</bold> <italic><tp:taxon-name>Mystrium shadow</tp:taxon-name></italic> sp. n. (<ext-link xmlns:xlink="http://www.w3.org/1999/xlink" ext-link-type="uri" xlink:href="http://data.antweb.org/specimen/CASENT0107647" xlink:type="simple">CASENT0107647</ext-link>) <bold>H</bold> <italic><tp:taxon-name>Mystrium voeltzkowi</tp:taxon-name></italic> (<ext-link xmlns:xlink="http://www.w3.org/1999/xlink" ext-link-type="uri" xlink:href="http://data.antweb.org/specimen/CASENT0317583" xlink:type="simple">CASENT0317583</ext-link>).</p></caption><graphic xmlns:xlink="http://www.w3.org/1999/xlink" xlink:href="zookeys-394-001-g041.jpg" position="float" orientation="portrait" xlink:type="simple"/></fig><fig id="F43" position="float" orientation="portrait"><label>Figure 43.</label><caption><p>Workers of <italic>mysticum</italic> species group in lateral view. <bold>A, C</bold> <italic><tp:taxon-name>Mystrium mysticum</tp:taxon-name></italic> <bold>B, C</bold> <italic><tp:taxon-name>Mystrium rogeri</tp:taxon-name></italic>. <bold>A</bold> major worker (<ext-link xmlns:xlink="http://www.w3.org/1999/xlink" ext-link-type="uri" xlink:href="http://data.antweb.org/specimen/CASENT0429955" xlink:type="simple">CASENT0429955</ext-link>) <bold>B</bold> major worker (<ext-link xmlns:xlink="http://www.w3.org/1999/xlink" ext-link-type="uri" xlink:href="http://data.antweb.org/specimen/CASENT0001069" xlink:type="simple">CASENT0001069</ext-link>) <bold>C</bold> minor worker (<ext-link xmlns:xlink="http://www.w3.org/1999/xlink" ext-link-type="uri" xlink:href="http://data.antweb.org/specimen/CASENT0429953" xlink:type="simple">CASENT0429953</ext-link>) <bold>D</bold> minor worker (<ext-link xmlns:xlink="http://www.w3.org/1999/xlink" ext-link-type="uri" xlink:href="http://data.antweb.org/specimen/CASENT0001154" xlink:type="simple">CASENT0001154</ext-link>).</p></caption><graphic xmlns:xlink="http://www.w3.org/1999/xlink" xlink:href="zookeys-394-001-g043.jpg" position="float" orientation="portrait" xlink:type="simple"/></fig><fig id="F44" position="float" orientation="portrait"><label>Figure 44.</label><caption><p>Head of the workers of <italic>mysticum</italic> species group in full-face view. <bold>A, C</bold> <italic><tp:taxon-name>Mystrium mysticum</tp:taxon-name></italic> <bold>B, D</bold> <italic><tp:taxon-name>Mystrium rogeri</tp:taxon-name></italic>. <bold>A</bold> major worker (<ext-link xmlns:xlink="http://www.w3.org/1999/xlink" ext-link-type="uri" xlink:href="http://data.antweb.org/specimen/CASENT0429955" xlink:type="simple">CASENT0429955</ext-link>) <bold>B</bold> major worker (<ext-link xmlns:xlink="http://www.w3.org/1999/xlink" ext-link-type="uri" xlink:href="http://data.antweb.org/specimen/CASENT0001069" xlink:type="simple">CASENT0001069</ext-link>) <bold>C</bold> minor worker (<ext-link xmlns:xlink="http://www.w3.org/1999/xlink" ext-link-type="uri" xlink:href="http://data.antweb.org/specimen/CASENT0429953" xlink:type="simple">CASENT0429953</ext-link>) <bold>D</bold> minor worker (<ext-link xmlns:xlink="http://www.w3.org/1999/xlink" ext-link-type="uri" xlink:href="http://data.antweb.org/specimen/CASENT0001154" xlink:type="simple">CASENT0001154</ext-link>).</p></caption><graphic xmlns:xlink="http://www.w3.org/1999/xlink" xlink:href="zookeys-394-001-g044.jpg" position="float" orientation="portrait" xlink:type="simple"/></fig><fig id="F45" position="float" orientation="portrait"><label>Figure 45.</label><caption><p>Workers of <italic>mysticum</italic> species group in dorsal view. <bold>A, C</bold> <italic><tp:taxon-name>Mystrium mysticum</tp:taxon-name></italic> <bold>B, D</bold> <italic><tp:taxon-name>Mystrium rogeri</tp:taxon-name></italic>. <bold>A</bold> major worker (<ext-link xmlns:xlink="http://www.w3.org/1999/xlink" ext-link-type="uri" xlink:href="http://data.antweb.org/specimen/CASENT0429955" xlink:type="simple">CASENT0429955</ext-link>) <bold>B</bold> major worker (<ext-link xmlns:xlink="http://www.w3.org/1999/xlink" ext-link-type="uri" xlink:href="http://data.antweb.org/specimen/CASENT0001069" xlink:type="simple">CASENT0001069</ext-link>) <bold>C</bold> minor worker (<ext-link xmlns:xlink="http://www.w3.org/1999/xlink" ext-link-type="uri" xlink:href="http://data.antweb.org/specimen/CASENT0429953" xlink:type="simple">CASENT0429953</ext-link>) <bold>D</bold> minor worker (<ext-link xmlns:xlink="http://www.w3.org/1999/xlink" ext-link-type="uri" xlink:href="http://data.antweb.org/specimen/CASENT0001154" xlink:type="simple">CASENT0001154</ext-link>).</p></caption><graphic xmlns:xlink="http://www.w3.org/1999/xlink" xlink:href="zookeys-394-001-g045.jpg" position="float" orientation="portrait" xlink:type="simple"/></fig><fig id="F46" position="float" orientation="portrait"><label>Figure 46.</label><caption><p>Queens and intercastes of <italic>mysticum</italic> species group in lateral view. <bold>A, C</bold> <italic><tp:taxon-name>Mystrium mysticum</tp:taxon-name></italic> <bold>B, D</bold> <italic><tp:taxon-name>Mystrium rogeri</tp:taxon-name></italic>. <bold>A</bold> alate queen (<ext-link xmlns:xlink="http://www.w3.org/1999/xlink" ext-link-type="uri" xlink:href="http://data.antweb.org/specimen/CASENT0429962" xlink:type="simple">CASENT0429962</ext-link>) <bold>B</bold> alate queen (<ext-link xmlns:xlink="http://www.w3.org/1999/xlink" ext-link-type="uri" xlink:href="http://data.antweb.org/specimen/CASENT0001079" xlink:type="simple">CASENT0001079</ext-link>) <bold>C</bold> intercaste (<ext-link xmlns:xlink="http://www.w3.org/1999/xlink" ext-link-type="uri" xlink:href="http://data.antweb.org/specimen/CASENT0429959" xlink:type="simple">CASENT0429959</ext-link>) <bold>D</bold> intercaste (<ext-link xmlns:xlink="http://www.w3.org/1999/xlink" ext-link-type="uri" xlink:href="http://data.antweb.org/specimen/CASENT0497221" xlink:type="simple">CASENT0497221</ext-link>).</p></caption><graphic xmlns:xlink="http://www.w3.org/1999/xlink" xlink:href="zookeys-394-001-g046.jpg" position="float" orientation="portrait" xlink:type="simple"/></fig><fig id="F47" position="float" orientation="portrait"><label>Figure 47.</label><caption><p>Head of the queens and intercastes of <italic>mysticum</italic> species group in full-face view. <bold>A, C</bold> <italic><tp:taxon-name>Mystrium mysticum</tp:taxon-name></italic> <bold>B, D</bold> <italic><tp:taxon-name>Mystrium rogeri</tp:taxon-name></italic>. <bold>A</bold> alate queen (<ext-link xmlns:xlink="http://www.w3.org/1999/xlink" ext-link-type="uri" xlink:href="http://data.antweb.org/specimen/CASENT0429962" xlink:type="simple">CASENT0429962</ext-link>) <bold>B</bold> alate queen (<ext-link xmlns:xlink="http://www.w3.org/1999/xlink" ext-link-type="uri" xlink:href="http://data.antweb.org/specimen/CASENT0001079" xlink:type="simple">CASENT0001079</ext-link>) <bold>C</bold> intercaste (<ext-link xmlns:xlink="http://www.w3.org/1999/xlink" ext-link-type="uri" xlink:href="http://data.antweb.org/specimen/CASENT0429959" xlink:type="simple">CASENT0429959</ext-link>) <bold>D</bold> intercaste (<ext-link xmlns:xlink="http://www.w3.org/1999/xlink" ext-link-type="uri" xlink:href="http://data.antweb.org/specimen/CASENT0497221" xlink:type="simple">CASENT0497221</ext-link>).</p></caption><graphic xmlns:xlink="http://www.w3.org/1999/xlink" xlink:href="zookeys-394-001-g047.jpg" position="float" orientation="portrait" xlink:type="simple"/></fig><fig id="F48" position="float" orientation="portrait"><label>Figure 48.</label><caption><p>Queens and intercastes of <italic>mysticum</italic> species group in dorsal view. <bold>A, C</bold> <italic><tp:taxon-name>Mystrium mysticum</tp:taxon-name></italic> <bold>B, D</bold> <italic><tp:taxon-name>Mystrium rogeri</tp:taxon-name></italic>. <bold>A</bold> alate queen (<ext-link xmlns:xlink="http://www.w3.org/1999/xlink" ext-link-type="uri" xlink:href="http://data.antweb.org/specimen/CASENT0429962" xlink:type="simple">CASENT0429962</ext-link>) <bold>B</bold> alate queen (<ext-link xmlns:xlink="http://www.w3.org/1999/xlink" ext-link-type="uri" xlink:href="http://data.antweb.org/specimen/CASENT0001079" xlink:type="simple">CASENT0001079</ext-link>) <bold>C</bold> intercaste (<ext-link xmlns:xlink="http://www.w3.org/1999/xlink" ext-link-type="uri" xlink:href="http://data.antweb.org/specimen/CASENT0429959" xlink:type="simple">CASENT0429959</ext-link>) <bold>D</bold> intercaste (<ext-link xmlns:xlink="http://www.w3.org/1999/xlink" ext-link-type="uri" xlink:href="http://data.antweb.org/specimen/CASENT0497221" xlink:type="simple">CASENT0497221</ext-link>).</p></caption><graphic xmlns:xlink="http://www.w3.org/1999/xlink" xlink:href="zookeys-394-001-g048.jpg" position="float" orientation="portrait" xlink:type="simple"/></fig><fig id="F49" position="float" orientation="portrait"><label>Figure 49.</label><caption><p>Distribution maps for <italic>mysticum</italic> species group. <bold>A</bold> <italic><tp:taxon-name>Mystrium mysticum</tp:taxon-name></italic> <bold>B</bold> <italic><tp:taxon-name>Mystrium rogeri</tp:taxon-name></italic>. Star symbols represent the type locality: the locality for <italic><tp:taxon-name>Mystrium mysticum</tp:taxon-name></italic> is that of the neotype, and for <italic><tp:taxon-name>Mystrium rogeri</tp:taxon-name></italic> is approximate, which is assumed from the original description.</p></caption><graphic xmlns:xlink="http://www.w3.org/1999/xlink" xlink:href="zookeys-394-001-g049.jpg" position="float" orientation="portrait" xlink:type="simple"/></fig><fig id="F11" position="float" orientation="portrait"><label>Figure 11.</label><caption><p>Vertex of <italic><tp:taxon-name>Mystrium</tp:taxon-name></italic> workers. <bold>A</bold> <italic><tp:taxon-name>Mystrium mysticum</tp:taxon-name></italic> (<ext-link xmlns:xlink="http://www.w3.org/1999/xlink" ext-link-type="uri" xlink:href="http://data.antweb.org/specimen/CASENT0429965" xlink:type="simple">CASENT0429965</ext-link>) <bold>B</bold> <italic><tp:taxon-name>Mystrium voeltzkowi</tp:taxon-name></italic> (<ext-link xmlns:xlink="http://www.w3.org/1999/xlink" ext-link-type="uri" xlink:href="http://data.antweb.org/specimen/CASENT0002075" xlink:type="simple">CASENT0002075</ext-link>).</p></caption><graphic xmlns:xlink="http://www.w3.org/1999/xlink" xlink:href="zookeys-394-001-g011.jpg" position="float" orientation="portrait" xlink:type="simple"/></fig><fig id="F26" position="float" orientation="portrait"><label>Figure 26.</label><caption><p>Head of <italic><tp:taxon-name>Mystrium</tp:taxon-name></italic> males. <bold>A, C</bold> <italic><tp:taxon-name>Mystrium mirror</tp:taxon-name></italic> (<ext-link xmlns:xlink="http://www.w3.org/1999/xlink" ext-link-type="uri" xlink:href="http://data.antweb.org/specimen/CASENT0318941" xlink:type="simple">CASENT0318941</ext-link>) <bold>B</bold> <italic><tp:taxon-name>Mystrium mysticum</tp:taxon-name></italic> (<ext-link xmlns:xlink="http://www.w3.org/1999/xlink" ext-link-type="uri" xlink:href="http://data.antweb.org/specimen/CASENT0429983" xlink:type="simple">CASENT0429983</ext-link>) <bold>D</bold> <italic><tp:taxon-name>Mystrium janovitzi</tp:taxon-name></italic> (<ext-link xmlns:xlink="http://www.w3.org/1999/xlink" ext-link-type="uri" xlink:href="http://data.antweb.org/specimen/CASENT0007820" xlink:type="simple">CASENT0007820</ext-link>). <bold>A, B</bold> in oblique dorsal view <bold>C, D</bold> full-face view.</p></caption><graphic xmlns:xlink="http://www.w3.org/1999/xlink" xlink:href="zookeys-394-001-g026.jpg" position="float" orientation="portrait" xlink:type="simple"/></fig><fig id="F28" position="float" orientation="portrait"><label>Figure 28.</label><caption><p>Abdomen of <italic><tp:taxon-name>Mystrium</tp:taxon-name></italic> males. <bold>A</bold> <italic><tp:taxon-name>Mystrium mysticum</tp:taxon-name></italic> (<ext-link xmlns:xlink="http://www.w3.org/1999/xlink" ext-link-type="uri" xlink:href="http://data.antweb.org/specimen/CASENT0318027" xlink:type="simple">CASENT0318027</ext-link>) <bold>B</bold> <italic><tp:taxon-name>Mystrium janovitzi</tp:taxon-name></italic> (<ext-link xmlns:xlink="http://www.w3.org/1999/xlink" ext-link-type="uri" xlink:href="http://data.antweb.org/specimen/CASENT0007820" xlink:type="simple">CASENT0007820</ext-link>) <bold>C</bold> <italic><tp:taxon-name>Mystrium mysticum</tp:taxon-name></italic> (<ext-link xmlns:xlink="http://www.w3.org/1999/xlink" ext-link-type="uri" xlink:href="http://data.antweb.org/specimen/CASENT0429983" xlink:type="simple">CASENT0429983</ext-link>) <bold>D</bold> <italic><tp:taxon-name>Mystrium shadow</tp:taxon-name></italic> (<ext-link xmlns:xlink="http://www.w3.org/1999/xlink" ext-link-type="uri" xlink:href="http://data.antweb.org/specimen/CASENT0303561" xlink:type="simple">CASENT0303561</ext-link>). <bold>A, B</bold> abdominal segment VIII in oblique lateral view <bold>C, D</bold> petiole in dorsal view.</p></caption><graphic xmlns:xlink="http://www.w3.org/1999/xlink" xlink:href="zookeys-394-001-g028.jpg" position="float" orientation="portrait" xlink:type="simple"/></fig></tp:treatment-sec><ref-list><ref id="B27"><mixed-citation xmlns:xlink="http://www.w3.org/1999/xlink" xlink:type="simple"><person-group><name name-style="western"><surname>Menozzi</surname><given-names>C</given-names></name></person-group> (<year>1929</year>)<article-title> Revisione delle formiche del genere <italic>Mystrium</italic> Roger.</article-title><source>Zoologischer Anzeiger </source><volume>82</volume>: <fpage>518</fpage>-<lpage>536</lpage>.</mixed-citation></ref><ref id="B14"><mixed-citation xmlns:xlink="http://www.w3.org/1999/xlink" xlink:type="simple"><person-group><name name-style="western"><surname>Forel</surname><given-names>A</given-names></name></person-group> (<year>1892</year>)<article-title> Nouvelles espèces de Formicides de Madagascar (récoltées par M. Sikora). Première série.</article-title><source>Annales de la Société Entomologique de Belgique </source><volume>36</volume>: <fpage>516</fpage>-<lpage>535</lpage>.</mixed-citation></ref><ref id="B16"><mixed-citation xmlns:xlink="http://www.w3.org/1999/xlink" xlink:type="simple"><person-group><name name-style="western"><surname>Forel</surname><given-names>A</given-names></name></person-group> (<year>1895</year>)<article-title> Nouvelles fourmis de l’Imerina oriental (Moramanga etc.).</article-title><source>Annales de la Société Entomologique de Belgique </source><volume>39</volume>: <fpage>243</fpage>-<lpage>251</lpage>.</mixed-citation></ref><ref id="B9"><mixed-citation xmlns:xlink="http://www.w3.org/1999/xlink" xlink:type="simple"><person-group><name name-style="western"><surname>Emery</surname><given-names>C</given-names></name></person-group> (<year>1899</year>)<article-title> Formiche di Madagascar raccolte dal Sig. A. Mocquerys nei pressi della Baia di Antongil (1897–1898).</article-title><source>Bullettino della Societa Entomologica Italiana </source><volume>31</volume>: <fpage>263</fpage>-<lpage>290</lpage>.</mixed-citation></ref><ref id="B31"><mixed-citation xmlns:xlink="http://www.w3.org/1999/xlink" xlink:type="simple"><person-group><name name-style="western"><surname>Molet</surname><given-names>M</given-names></name><name name-style="western"><surname>Wheeler</surname><given-names>DE</given-names></name><name name-style="western"><surname>Peeters</surname><given-names>C</given-names></name></person-group> (<year>2012</year>)<article-title> Evolution of novel mosaic castes in ants: modularity, phenotypic plasticity, and colonial buffering.</article-title><source>American Naturalist </source><volume>180</volume>: <fpage>328</fpage>-<lpage>341</lpage>. doi: <ext-link ext-link-type="uri" xlink:href="http://dx.doi.org/10.1086/667368" xlink:type="simple">10.1086/667368</ext-link></mixed-citation></ref><ref id="B18"><mixed-citation xmlns:xlink="http://www.w3.org/1999/xlink" xlink:type="simple"><person-group><name name-style="western"><surname>Forel</surname><given-names>A</given-names></name></person-group> (<year>1899</year>)<article-title> Trois notices myrmécologiques.</article-title><source>Annales de la Société Entomologique de Belgique </source><volume>43</volume>: <fpage>303</fpage>-<lpage>310</lpage>.</mixed-citation></ref><ref id="B28"><mixed-citation xmlns:xlink="http://www.w3.org/1999/xlink" xlink:type="simple"><person-group><name name-style="western"><surname>Molet</surname><given-names>M</given-names></name><name name-style="western"><surname>Fisher</surname><given-names>BL</given-names></name><name name-style="western"><surname>Ito</surname><given-names>F</given-names></name><name name-style="western"><surname>Peeters</surname><given-names>C</given-names></name></person-group> (<year>2009</year>)<article-title> Shift from independent to dependent colony foundation and evolution of ‘multi-purpose’ ergatoid queens in <italic>Mystrium</italic> ants (subfamily Amblyoponinae).</article-title><source>Biological journal of the Linnean Society </source><volume>98</volume>: <fpage>198</fpage>-<lpage>207</lpage>. doi: <ext-link ext-link-type="uri" xlink:href="http://dx.doi.org/10.1111/j.1095-8312.2009.01257.x" xlink:type="simple">10.1111/j.1095-8312.2009.01257.x</ext-link></mixed-citation></ref><ref id="B29"><mixed-citation xmlns:xlink="http://www.w3.org/1999/xlink" xlink:type="simple"><person-group><name name-style="western"><surname>Molet</surname><given-names>M</given-names></name><name name-style="western"><surname>Peeters</surname><given-names>C</given-names></name><name name-style="western"><surname>Fisher</surname><given-names>BL</given-names></name></person-group> (<year>2007a</year>)<article-title> Winged queens replaced by reproductives smaller than workers in <italic>Mystrium</italic> ants.</article-title><source>Naturwissenschaften </source><volume>94</volume>: <fpage>280</fpage>-<lpage>287</lpage>. doi: <ext-link ext-link-type="uri" xlink:href="http://dx.doi.org/10.1007/s00114-006-0190-2" xlink:type="simple">10.1007/s00114-006-0190-2</ext-link></mixed-citation></ref><ref id="B33"><mixed-citation xmlns:xlink="http://www.w3.org/1999/xlink" xlink:type="simple"><person-group><name name-style="western"><surname>Moreau</surname><given-names>CS</given-names></name><name name-style="western"><surname>Bell</surname><given-names>CD</given-names></name><name name-style="western"><surname>Vila</surname><given-names>R</given-names></name><name name-style="western"><surname>Archibald</surname><given-names>SB</given-names></name><name name-style="western"><surname>Pierce</surname><given-names>NE</given-names></name></person-group> (<year>2006</year>)<article-title> Phylogeny of the ants: diversification in the age of angiosperms.</article-title><source>Science </source><volume>312</volume>: <fpage>101</fpage>-<lpage>104</lpage>. doi: <ext-link ext-link-type="uri" xlink:href="http://dx.doi.org/10.1126/science.1124891" xlink:type="simple">10.1126/science.1124891</ext-link></mixed-citation></ref><ref id="B37"><mixed-citation xmlns:xlink="http://www.w3.org/1999/xlink" xlink:type="simple"><person-group><name name-style="western"><surname>Saux</surname><given-names>C</given-names></name><name name-style="western"><surname>Fisher</surname><given-names>BL</given-names></name><name name-style="western"><surname>Spicer</surname><given-names>GS</given-names></name></person-group> (<year>2004</year>)<article-title> Dracula ant phylogeny as inferred by nuclear 28S rDNA sequences and implications for ant systematics (Hymenoptera: Formicidae: Amblyoponinae).</article-title><source>Molecular Phylogenetics and Evolution </source><volume>33</volume>: <fpage>457</fpage>-<lpage>468</lpage>. doi: <ext-link ext-link-type="uri" xlink:href="http://dx.doi.org/10.1016/j.ympev.2004.06.017" xlink:type="simple">10.1016/j.ympev.2004.06.017</ext-link></mixed-citation></ref></ref-list></tp:taxon-treatment>
