# Supplementary material for: A revision of the ant genus Mystrium in the Malagasy region with description of six new species and remarks on Amblyopone and Stigmatomma (Hymenoptera, Formicidae, Amblyoponinae)
Source: Zookeys. 2014 Mar 31;(394):1–99. doi: 10.3897/zookeys.394.6446 (PMC3978267; doi:10.3897/zookeys.394.6446)
Supplement: XML Treatment for Mystrium eques [file zookeys.394.6446-treatment7.xml]

<!DOCTYPE tp:taxon-treatment
  PUBLIC "-//TaxonX//DTD Taxonomic Treatment Publishing DTD v0 20100105//EN" "tax-treatment-NSO.dtd">
<tp:taxon-treatment xmlns:tp="http://www.plazi.org/taxpub"><tp:treatment-meta><mixed-citation publication-type="journal"><person-group><name><surname>Yoshimura</surname><given-names>Masashi</given-names></name><name><surname>Fisher</surname><given-names>Brian L.</given-names></name></person-group><article-title>A revision of the ant genus <italic>Mystrium</italic> in the Malagasy region with description of six new species and remarks on <italic>Amblyopone</italic> and <italic>Stigmatomma</italic> (Hymenoptera, Formicidae, Amblyoponinae)</article-title><source>Zookeys</source><day>31</day><month>3</month><year>2014</year><volume>2014</volume><issue>394</issue><fpage>1</fpage><lpage>99</lpage><pub-id pub-id-type="doi">10.3897/zookeys.394.6446</pub-id></mixed-citation></tp:treatment-meta><tp:nomenclature><tp:taxon-name>
                                <tp:taxon-name-part taxon-name-part-type="genus">Mystrium</tp:taxon-name-part>
                                <tp:taxon-name-part taxon-name-part-type="species">eques</tp:taxon-name-part>
                                <object-id xmlns:xlink="http://www.w3.org/1999/xlink" content-type="zoobank" xlink:type="simple">http://zoobank.org/0FF584D9-44A0-44C5-AF5E-BA17BF4ACE7B</object-id>
                                <object-id xmlns:xlink="http://www.w3.org/1999/xlink" xlink:type="simple">http://species-id.net/wiki/Mystrium_eques</object-id>
                            </tp:taxon-name><tp:taxon-authority>Yoshimura &amp; Fisher</tp:taxon-authority><tp:taxon-status xmlns:xlink="http://www.w3.org/1999/xlink" xlink:type="simple">sp. n.</tp:taxon-status><xref ref-type="fig" rid="F18">Figs 18B, 18D, 18F</xref><xref ref-type="fig" rid="F21">, 21A</xref><xref ref-type="fig" rid="F22">, 22A</xref><xref ref-type="fig" rid="F50">, 50A</xref><xref ref-type="fig" rid="F51">, 51A</xref><xref ref-type="fig" rid="F52">, 52A</xref><xref ref-type="fig" rid="F53">, 53A</xref><xref ref-type="fig" rid="F54">, 54A</xref><xref ref-type="fig" rid="F55">, 55A</xref><xref ref-type="fig" rid="F56">, 56A</xref></tp:nomenclature><tp:treatment-sec sec-type="Holotype"><title>Holotype.</title><p>Worker: <ext-link xmlns:xlink="http://www.w3.org/1999/xlink" ext-link-type="uri" xlink:href="http://data.antweb.org/specimen/CASENT0418314" xlink:type="simple">CASENT0418314</ext-link>, BLF04691, MADAGASCAR, Toamasina, Tampolo, Masoala Peninsula, 40.4 km 154° SSE Maroantsetra (<named-content xmlns:xlink="http://www.w3.org/1999/xlink" content-type="dwc:verbatimCoordinates" xlink:type="simple">-15.73°, 49.96°</named-content>), 30 m alt., 28.xi.–3.xii.2001, B.L.Fisher &amp; H.J.Ratsirarson leg. [CASC].</p></tp:treatment-sec><tp:treatment-sec sec-type="Paratypes"><title>Paratypes.</title><p>13 workers: <ext-link xmlns:xlink="http://www.w3.org/1999/xlink" ext-link-type="uri" xlink:href="http://data.antweb.org/specimen/CASENT0317390" xlink:type="simple">CASENT0317390</ext-link> [CASC], <ext-link xmlns:xlink="http://www.w3.org/1999/xlink" ext-link-type="uri" xlink:href="http://data.antweb.org/specimen/CASENT0317393" xlink:type="simple">CASENT0317393</ext-link> [CASC], <ext-link xmlns:xlink="http://www.w3.org/1999/xlink" ext-link-type="uri" xlink:href="http://data.antweb.org/specimen/CASENT0317394" xlink:type="simple">CASENT0317394</ext-link> [CASC], <ext-link xmlns:xlink="http://www.w3.org/1999/xlink" ext-link-type="uri" xlink:href="http://data.antweb.org/specimen/CASENT0317395" xlink:type="simple">CASENT0317395</ext-link> [CASC], <ext-link xmlns:xlink="http://www.w3.org/1999/xlink" ext-link-type="uri" xlink:href="http://data.antweb.org/specimen/CASENT0317396" xlink:type="simple">CASENT0317396</ext-link> [MSNG], <ext-link xmlns:xlink="http://www.w3.org/1999/xlink" ext-link-type="uri" xlink:href="http://data.antweb.org/specimen/CASENT0317397" xlink:type="simple">CASENT0317397</ext-link> [MHNG], <ext-link xmlns:xlink="http://www.w3.org/1999/xlink" ext-link-type="uri" xlink:href="http://data.antweb.org/specimen/CASENT0317398" xlink:type="simple">CASENT0317398</ext-link> [BMNH], <ext-link xmlns:xlink="http://www.w3.org/1999/xlink" ext-link-type="uri" xlink:href="http://data.antweb.org/specimen/CASENT0317399" xlink:type="simple">CASENT0317399</ext-link> [MCZC], <ext-link xmlns:xlink="http://www.w3.org/1999/xlink" ext-link-type="uri" xlink:href="http://data.antweb.org/specimen/CASENT0317443" xlink:type="simple">CASENT0317443</ext-link> [CASC], <ext-link xmlns:xlink="http://www.w3.org/1999/xlink" ext-link-type="uri" xlink:href="http://data.antweb.org/specimen/CASENT0418312" xlink:type="simple">CASENT0418312</ext-link> [MNHN], <ext-link xmlns:xlink="http://www.w3.org/1999/xlink" ext-link-type="uri" xlink:href="http://data.antweb.org/specimen/CASENT0418313" xlink:type="simple">CASENT0418313</ext-link> [CASC], <ext-link xmlns:xlink="http://www.w3.org/1999/xlink" ext-link-type="uri" xlink:href="http://data.antweb.org/specimen/CASENT0418316" xlink:type="simple">CASENT0418316</ext-link> [NHMB], <ext-link xmlns:xlink="http://www.w3.org/1999/xlink" ext-link-type="uri" xlink:href="http://data.antweb.org/specimen/CASENT0418318" xlink:type="simple">CASENT0418318</ext-link> [ZMHB]; 5 ergatoid queens: <ext-link xmlns:xlink="http://www.w3.org/1999/xlink" ext-link-type="uri" xlink:href="http://data.antweb.org/specimen/CASENT0418311" xlink:type="simple">CASENT0418311</ext-link> [CASC], <ext-link xmlns:xlink="http://www.w3.org/1999/xlink" ext-link-type="uri" xlink:href="http://data.antweb.org/specimen/CASENT0418315" xlink:type="simple">CASENT0418315</ext-link> [BMNH], <ext-link xmlns:xlink="http://www.w3.org/1999/xlink" ext-link-type="uri" xlink:href="http://data.antweb.org/specimen/CASENT0418317" xlink:type="simple">CASENT0418317</ext-link> [MHNG], <ext-link xmlns:xlink="http://www.w3.org/1999/xlink" ext-link-type="uri" xlink:href="http://data.antweb.org/specimen/CASENT0317391" xlink:type="simple">CASENT0317391</ext-link> [MCZC], <ext-link xmlns:xlink="http://www.w3.org/1999/xlink" ext-link-type="uri" xlink:href="http://data.antweb.org/specimen/CASENT0317392" xlink:type="simple">CASENT0317392</ext-link> [NHMB], with same data as holotype.</p></tp:treatment-sec><tp:treatment-sec sec-type="Worker"><title>Worker.</title><p><bold>Description.</bold> Measurements: holotype. HL 1.78, HW 1.65, SL 1.23, ML 1.87, HD 1.08, WL 2.01, PnW 0.94, PpW 0.83, PtW 0.85, PtL 0.57, CI 92.6, SI 74.4, MI 113.8, PpI 88.6, PtI 150.4.</p><p>HL 1.72–2.11, HW 1.59–2, SL 1.26–1.42, ML 1.81–2.18, HD 1.08–1.33, WL 2.07–2.34, PnW 0.92–1.1, PpW 0.83–1.02, PtW 0.83–1.03, PtL 0.54–0.67, CI 91.4–97.3, SI 70.4–78.9, MI 107.4–114.2, PpI 84.7–92.7, PtI 149.5–161.2 (10 specimens measured).</p><p>Posterolateral corner of head strongly to moderately expanding posteriorly. Posterior face of vertex forming almost a right angle with dorsal face on median line of head, so that declivity of vertex on lateral part as steep as that on median part. Whole region of vertex finely striated. Eye relatively smaller than that of <italic><tp:taxon-name>Mystrium oberthueri</tp:taxon-name></italic>. Anterior margin of clypeus strongly convex with long conical setae. Genal tooth of head relatively long, as long as lateral lobe of clypeus. Masticatory margin of mandible almost invisible in full-face view. Width of dorsal surface of mandible on distal portion slightly <!--PageBreak-->wider than that on mandibular shaft. Second maxillary palpomere longer than third. First flagellomere (third antennal segment) as long as pedicel (second antennal segment). Strong, deep and thick longitudinal striae regularly impressed on whole central part of pronotal dorsum. Strong, deep, and thick longitudinal striae impressed on lateral surface of pronotum. Mesonotum differentiated from propodeum in dorsal view, length slightly shorter than that of propodeum. Metanotal groove shallowly and gently <!--PageBreak--><!--PageBreak-->impressed, and mesonotum higher than pronotum in lateral view. Metapleural gland bulla moderately developed, and propodeal declivity in lateral view almost straight. Petiole widened on posterior 1/4 and gently narrowed anteriorly in dorsal view, anterior margin straight to gently rounded and sometimes edged by thin striae.</p><p>Body color blackish brown. Appendages brighter, and four distal segments of antennal club yellowish.</p></tp:treatment-sec><tp:treatment-sec sec-type="Ergatoid queen"><title>Ergatoid queen.</title><p><bold>Description.</bold> Measurements: HL 1.48–1.62, HW 1.41–1.57, SL 1.10–1.25, ML 1.38–1.56, HD 0.99–1.09, WL 1.95–2.10, PnW 0.85–0.95, PpW 0.83–0.94, PtW 0.87–0.97, PtL 0.52–0.56, CI 94.0–97.2, SI 77.7–83.9, MI 93.2–107.0, PpI 93.8–101.6, PtI 160.5–172.6 (7 specimens measured).</p><!--PageBreak--><p>Wings vestigial and forming small but distinct appendages. Wing sclerites undeveloped. Posterolateral corner of head strongly expanding posteriorly, expansion relatively weaker than that of workers. Posterior face of vertex forming almost a right angle with dorsal face on median line of head, so that declivity of vertex on lateral part as steep as on median part. Ventral half of vertex sculptured. Eye small but distinct. Ocelli absent. Anterior margin of clypeus distinctly convex with long to short conical <!--PageBreak--><!--PageBreak-->setae. Anterolateral portion of head with short spine. Masticatory margin of mandible almost invisible in full-face view. Dorsal surface of mandible on distal portion slightly wider than that on mandibular shaft. Spatulate or narrow spoon-shaped seta present on basal side of each basal denticle on masticatory margin of mandible. First flagellar segment on antenna about 1.0–1.2× length of pedicel. Setae on pronotum distinctly spatulate, widened distally with sharp or blunt apex. Metapleural gland bulla moderately developed, not expanding to dorsum of propodeal spiracle, so that propodeal declivity in lateral view weakly convex and rounded posteriorly on its ventral 1/3. Petiole relatively long in dorsal view, about 1.0–0.8× length of abdominal segment III.</p><p>Body color blackish to reddish brown.</p></tp:treatment-sec><tp:treatment-sec sec-type="Male"><title>Male</title><p>unknown.</p><fig id="F50" position="float" orientation="portrait"><label>Figure 50.</label><caption><p>Workers of <italic>voeltzkowi</italic> species group in lateral view. <bold>A</bold> <italic><tp:taxon-name>Mystrium eques</tp:taxon-name></italic> sp. n. (<ext-link xmlns:xlink="http://www.w3.org/1999/xlink" ext-link-type="uri" xlink:href="http://data.antweb.org/specimen/CASENT0418314" xlink:type="simple">CASENT0418314</ext-link>: holotype) <bold>B</bold> <italic><tp:taxon-name>Mystrium janovitzi</tp:taxon-name></italic> sp. n. (<ext-link xmlns:xlink="http://www.w3.org/1999/xlink" ext-link-type="uri" xlink:href="http://data.antweb.org/specimen/CASENT0482698" xlink:type="simple">CASENT0482698</ext-link>: holotype) <bold>C</bold> <italic><tp:taxon-name>Mystrium mirror</tp:taxon-name></italic> sp. n. (<ext-link xmlns:xlink="http://www.w3.org/1999/xlink" ext-link-type="uri" xlink:href="http://data.antweb.org/specimen/CASENT0429897" xlink:type="simple">CASENT0429897</ext-link>: holotype) <bold>D</bold> <italic><tp:taxon-name>Mystrium oberthueri</tp:taxon-name></italic> (<ext-link xmlns:xlink="http://www.w3.org/1999/xlink" ext-link-type="uri" xlink:href="http://data.antweb.org/specimen/CASENT0496066" xlink:type="simple">CASENT0496066</ext-link>) <bold>E</bold> <italic><tp:taxon-name>Mystrium shadow</tp:taxon-name></italic> sp. n. (<ext-link xmlns:xlink="http://www.w3.org/1999/xlink" ext-link-type="uri" xlink:href="http://data.antweb.org/specimen/CASENT0318933" xlink:type="simple">CASENT0318933</ext-link>: holotype) <bold>F</bold> <italic><tp:taxon-name>Mystrium voeltzkowi</tp:taxon-name></italic> (<ext-link xmlns:xlink="http://www.w3.org/1999/xlink" ext-link-type="uri" xlink:href="http://data.antweb.org/specimen/CASENT0002075" xlink:type="simple">CASENT0002075</ext-link>).</p></caption><graphic xmlns:xlink="http://www.w3.org/1999/xlink" xlink:href="zookeys-394-001-g050.jpg" position="float" orientation="portrait" xlink:type="simple"/></fig><fig id="F51" position="float" orientation="portrait"><label>Figure 51.</label><caption><p>Head of the workers of <italic>voeltzkowi</italic> species group in full-face view. <bold>A</bold> <italic><tp:taxon-name>Mystrium eques</tp:taxon-name></italic> sp. n. (<ext-link xmlns:xlink="http://www.w3.org/1999/xlink" ext-link-type="uri" xlink:href="http://data.antweb.org/specimen/CASENT0418314" xlink:type="simple">CASENT0418314</ext-link>: holotype) <bold>B</bold> <italic><tp:taxon-name>Mystrium janovitzi</tp:taxon-name></italic> sp. n. (<ext-link xmlns:xlink="http://www.w3.org/1999/xlink" ext-link-type="uri" xlink:href="http://data.antweb.org/specimen/CASENT0482698" xlink:type="simple">CASENT0482698</ext-link>: holotype) <bold>C</bold> <italic><tp:taxon-name>Mystrium mirror</tp:taxon-name></italic> sp. n. (<ext-link xmlns:xlink="http://www.w3.org/1999/xlink" ext-link-type="uri" xlink:href="http://data.antweb.org/specimen/CASENT0429897" xlink:type="simple">CASENT0429897</ext-link>: holotype) <bold>D</bold> <italic><tp:taxon-name>Mystrium oberthueri</tp:taxon-name></italic> (<ext-link xmlns:xlink="http://www.w3.org/1999/xlink" ext-link-type="uri" xlink:href="http://data.antweb.org/specimen/CASENT0496066" xlink:type="simple">CASENT0496066</ext-link>) <bold>E</bold> <italic><tp:taxon-name>Mystrium shadow</tp:taxon-name></italic> sp. n. (<ext-link xmlns:xlink="http://www.w3.org/1999/xlink" ext-link-type="uri" xlink:href="http://data.antweb.org/specimen/CASENT0318933" xlink:type="simple">CASENT0318933</ext-link>: holotype) <bold>F</bold> <italic><tp:taxon-name>Mystrium voeltzkowi</tp:taxon-name></italic> (<ext-link xmlns:xlink="http://www.w3.org/1999/xlink" ext-link-type="uri" xlink:href="http://data.antweb.org/specimen/CASENT0002075" xlink:type="simple">CASENT0002075</ext-link>).</p></caption><graphic xmlns:xlink="http://www.w3.org/1999/xlink" xlink:href="zookeys-394-001-g051.jpg" position="float" orientation="portrait" xlink:type="simple"/></fig><fig id="F52" position="float" orientation="portrait"><label>Figure 52.</label><caption><p>Workers of <italic>voeltzkowi</italic> species group in dorsal view. <bold>A</bold> <italic><tp:taxon-name>Mystrium eques</tp:taxon-name></italic> sp. n. (<ext-link xmlns:xlink="http://www.w3.org/1999/xlink" ext-link-type="uri" xlink:href="http://data.antweb.org/specimen/CASENT0418314" xlink:type="simple">CASENT0418314</ext-link>: holotype) <bold>B</bold> <italic><tp:taxon-name>Mystrium janovitzi</tp:taxon-name></italic> sp. n. (<ext-link xmlns:xlink="http://www.w3.org/1999/xlink" ext-link-type="uri" xlink:href="http://data.antweb.org/specimen/CASENT0482698" xlink:type="simple">CASENT0482698</ext-link>: holotype) <bold>C</bold> <italic><tp:taxon-name>Mystrium mirror</tp:taxon-name></italic> sp. n. (<ext-link xmlns:xlink="http://www.w3.org/1999/xlink" ext-link-type="uri" xlink:href="http://data.antweb.org/specimen/CASENT0429897" xlink:type="simple">CASENT0429897</ext-link>: holotype) <bold>D</bold> <italic><tp:taxon-name>Mystrium oberthueri</tp:taxon-name></italic> (<ext-link xmlns:xlink="http://www.w3.org/1999/xlink" ext-link-type="uri" xlink:href="http://data.antweb.org/specimen/CASENT0496066" xlink:type="simple">CASENT0496066</ext-link>) <bold>E</bold> <italic><tp:taxon-name>Mystrium shadow</tp:taxon-name></italic> sp. n. (<ext-link xmlns:xlink="http://www.w3.org/1999/xlink" ext-link-type="uri" xlink:href="http://data.antweb.org/specimen/CASENT0318933" xlink:type="simple">CASENT0318933</ext-link>: holotype) <bold>F</bold> <italic><tp:taxon-name>Mystrium voeltzkowi</tp:taxon-name></italic> (<ext-link xmlns:xlink="http://www.w3.org/1999/xlink" ext-link-type="uri" xlink:href="http://data.antweb.org/specimen/CASENT0002075" xlink:type="simple">CASENT0002075</ext-link>).</p></caption><graphic xmlns:xlink="http://www.w3.org/1999/xlink" xlink:href="zookeys-394-001-g052.jpg" position="float" orientation="portrait" xlink:type="simple"/></fig><fig id="F53" position="float" orientation="portrait"><label>Figure 53.</label><caption><p>Ergatoid queens of <italic>voeltzkowi</italic> species group in lateral view. <bold>A</bold> <italic><tp:taxon-name>Mystrium eques</tp:taxon-name></italic> sp. n. (<ext-link xmlns:xlink="http://www.w3.org/1999/xlink" ext-link-type="uri" xlink:href="http://data.antweb.org/specimen/CASENT0418317" xlink:type="simple">CASENT0418317</ext-link>: paratype) <bold>B</bold> <italic><tp:taxon-name>Mystrium janovitzi</tp:taxon-name></italic> sp. n. (<ext-link xmlns:xlink="http://www.w3.org/1999/xlink" ext-link-type="uri" xlink:href="http://data.antweb.org/specimen/CASENT0482696" xlink:type="simple">CASENT0482696</ext-link>) <bold>C</bold> <italic><tp:taxon-name>Mystrium mirror</tp:taxon-name></italic> sp. n. (<ext-link xmlns:xlink="http://www.w3.org/1999/xlink" ext-link-type="uri" xlink:href="http://data.antweb.org/specimen/CASENT0318940" xlink:type="simple">CASENT0318940</ext-link>: paratype) <bold>D</bold> <italic><tp:taxon-name>Mystrium oberthueri</tp:taxon-name></italic> (<ext-link xmlns:xlink="http://www.w3.org/1999/xlink" ext-link-type="uri" xlink:href="http://data.antweb.org/specimen/CASENT0496064" xlink:type="simple">CASENT0496064</ext-link>) <bold>E</bold> <italic><tp:taxon-name>Mystrium shadow</tp:taxon-name></italic> sp. n. (<ext-link xmlns:xlink="http://www.w3.org/1999/xlink" ext-link-type="uri" xlink:href="http://data.antweb.org/specimen/CASENT0077647" xlink:type="simple">CASENT0077647</ext-link>: paratype) <bold>F</bold> <italic><tp:taxon-name>Mystrium voeltzkowi</tp:taxon-name></italic> (<ext-link xmlns:xlink="http://www.w3.org/1999/xlink" ext-link-type="uri" xlink:href="http://data.antweb.org/specimen/CASENT0002092" xlink:type="simple">CASENT0002092</ext-link>).</p></caption><graphic xmlns:xlink="http://www.w3.org/1999/xlink" xlink:href="zookeys-394-001-g053.jpg" position="float" orientation="portrait" xlink:type="simple"/></fig><fig id="F54" position="float" orientation="portrait"><label>Figure 54.</label><caption><p>Head of the ergatoid queens of <italic>voeltzkowi</italic> species group in full-face view. <bold>A</bold> <italic><tp:taxon-name>Mystrium eques</tp:taxon-name></italic> sp. n. (<ext-link xmlns:xlink="http://www.w3.org/1999/xlink" ext-link-type="uri" xlink:href="http://data.antweb.org/specimen/CASENT0418317" xlink:type="simple">CASENT0418317</ext-link>: paratype) <bold>B</bold> <italic><tp:taxon-name>Mystrium janovitzi</tp:taxon-name></italic> sp. n. (<ext-link xmlns:xlink="http://www.w3.org/1999/xlink" ext-link-type="uri" xlink:href="http://data.antweb.org/specimen/CASENT0482696" xlink:type="simple">CASENT0482696</ext-link>) <bold>C</bold> <italic><tp:taxon-name>Mystrium mirror</tp:taxon-name></italic> sp. n. (<ext-link xmlns:xlink="http://www.w3.org/1999/xlink" ext-link-type="uri" xlink:href="http://data.antweb.org/specimen/CASENT0318940" xlink:type="simple">CASENT0318940</ext-link>: paratype) <bold>D</bold> <italic><tp:taxon-name>Mystrium oberthueri</tp:taxon-name></italic> (<ext-link xmlns:xlink="http://www.w3.org/1999/xlink" ext-link-type="uri" xlink:href="http://data.antweb.org/specimen/CASENT0496064" xlink:type="simple">CASENT0496064</ext-link>) <bold>E</bold> <italic><tp:taxon-name>Mystrium shadow</tp:taxon-name></italic> sp. n. (<ext-link xmlns:xlink="http://www.w3.org/1999/xlink" ext-link-type="uri" xlink:href="http://data.antweb.org/specimen/CASENT0077647" xlink:type="simple">CASENT0077647</ext-link>: paratype) <bold>F</bold> <italic><tp:taxon-name>Mystrium voeltzkowi</tp:taxon-name></italic> (<ext-link xmlns:xlink="http://www.w3.org/1999/xlink" ext-link-type="uri" xlink:href="http://data.antweb.org/specimen/CASENT0002092" xlink:type="simple">CASENT0002092</ext-link>).</p></caption><graphic xmlns:xlink="http://www.w3.org/1999/xlink" xlink:href="zookeys-394-001-g054.jpg" position="float" orientation="portrait" xlink:type="simple"/></fig><fig id="F55" position="float" orientation="portrait"><label>Figure 55.</label><caption><p>Ergatoid queens of <italic>voeltzkowi</italic> species group in dorsal view. <bold>A</bold> <italic><tp:taxon-name>Mystrium eques</tp:taxon-name></italic> sp. n. (<ext-link xmlns:xlink="http://www.w3.org/1999/xlink" ext-link-type="uri" xlink:href="http://data.antweb.org/specimen/CASENT0418317" xlink:type="simple">CASENT0418317</ext-link>: paratype) <bold>B</bold> <italic><tp:taxon-name>Mystrium janovitzi</tp:taxon-name></italic> sp. n. (<ext-link xmlns:xlink="http://www.w3.org/1999/xlink" ext-link-type="uri" xlink:href="http://data.antweb.org/specimen/CASENT0482696" xlink:type="simple">CASENT0482696</ext-link>) <bold>C</bold> <italic><tp:taxon-name>Mystrium mirror</tp:taxon-name></italic> sp. n. (<ext-link xmlns:xlink="http://www.w3.org/1999/xlink" ext-link-type="uri" xlink:href="http://data.antweb.org/specimen/CASENT0318940" xlink:type="simple">CASENT0318940</ext-link>: paratype) <bold>D</bold> <italic><tp:taxon-name>Mystrium oberthueri</tp:taxon-name></italic> (<ext-link xmlns:xlink="http://www.w3.org/1999/xlink" ext-link-type="uri" xlink:href="http://data.antweb.org/specimen/CASENT0496064" xlink:type="simple">CASENT0496064</ext-link>) <bold>E</bold> <italic><tp:taxon-name>Mystrium shadow</tp:taxon-name></italic> sp. n. (<ext-link xmlns:xlink="http://www.w3.org/1999/xlink" ext-link-type="uri" xlink:href="http://data.antweb.org/specimen/CASENT0077647" xlink:type="simple">CASENT0077647</ext-link>: paratype) <bold>F</bold> <italic><tp:taxon-name>Mystrium voeltzkowi</tp:taxon-name></italic> (<ext-link xmlns:xlink="http://www.w3.org/1999/xlink" ext-link-type="uri" xlink:href="http://data.antweb.org/specimen/CASENT0002092" xlink:type="simple">CASENT0002092</ext-link>).</p></caption><graphic xmlns:xlink="http://www.w3.org/1999/xlink" xlink:href="zookeys-394-001-g055.jpg" position="float" orientation="portrait" xlink:type="simple"/></fig><fig id="F56" position="float" orientation="portrait"><label>Figure 56.</label><caption><p>Distribution maps for <italic>voeltzkowi</italic> species group. <bold>A</bold> <italic><tp:taxon-name>Mystrium eques</tp:taxon-name></italic> sp. n. <bold>B</bold> <italic><tp:taxon-name>Mystrium janovitzi</tp:taxon-name></italic> sp. n. <bold>C</bold> <italic><tp:taxon-name>Mystrium mirror</tp:taxon-name></italic> sp. n. <bold>D</bold> <italic><tp:taxon-name>Mystrium oberthueri</tp:taxon-name></italic> <bold>E</bold> <italic><tp:taxon-name>Mystrium shadow</tp:taxon-name></italic> sp. n. <bold>F</bold> <italic><tp:taxon-name>Mystrium voeltzkowi</tp:taxon-name></italic>. Star symbols represent the type locality: the localities for <italic><tp:taxon-name>Mystrium oberthueri</tp:taxon-name></italic> and <italic><tp:taxon-name>Mystrium voeltzkowi</tp:taxon-name></italic> are approximate, which are assumed from the original descriptions.</p></caption><graphic xmlns:xlink="http://www.w3.org/1999/xlink" xlink:href="zookeys-394-001-g056.jpg" position="float" orientation="portrait" xlink:type="simple"/></fig><!--PageBreak--></tp:treatment-sec><tp:treatment-sec sec-type="Etymology"><title>Etymology.</title><p>This species name is the Latin word eques, inspired by the distinctly developed clypeus (shield) on the new species. The species epithet is a noun and invariant.</p></tp:treatment-sec><tp:treatment-sec sec-type="Distribution"><title>Distribution.</title><p>MADAGASCAR: as in <xref ref-type="fig" rid="F56">Figure 56A</xref>.</p></tp:treatment-sec><tp:treatment-sec sec-type="Additional material examined"><title>Additional material examined.</title><p>In addition to the type material, specimens from the following localities were examined in this study: MADAGASCAR. Toamasina. Montagne d’Akirindro 7.6 km 341° NNW Ambinanitelo (<named-content xmlns:xlink="http://www.w3.org/1999/xlink" content-type="dwc:verbatimCoordinates" xlink:type="simple">-15.28833°, 49.54833°</named-content>), rainforest, 600 m alt.; 5.3 km SSE Ambanizana, Andranobe (<named-content xmlns:xlink="http://www.w3.org/1999/xlink" content-type="dwc:verbatimCoordinates" xlink:type="simple">-15.66667°, 49.96667°</named-content>), rainforest, 425 m alt.; Tampolo, Masoala Peninsula, 40.4 km 154° SSE Maroantsetra (<named-content xmlns:xlink="http://www.w3.org/1999/xlink" content-type="dwc:verbatimCoordinates" xlink:type="simple">-15.73°, 49.96°</named-content>), rainforest, 30 m alt.; Res. Ambodiriana, 4.8 km 306° Manompana, along Manompana river (<named-content xmlns:xlink="http://www.w3.org/1999/xlink" content-type="dwc:verbatimCoordinates" xlink:type="simple">-16.67233°, 49.70117°</named-content>), rainforest, 125 m alt.;  <!--PageBreak-->Réserve Spéciale Ambatovaky, Sandrangato river (<named-content xmlns:xlink="http://www.w3.org/1999/xlink" content-type="dwc:verbatimCoordinates" xlink:type="simple">-16.77274°, 49.26551°</named-content>), rainforest, 450 m alt.; Ile Sainte Marie, Forêt Kalalao, 9.9 km 34° Ambodifotatra (<named-content xmlns:xlink="http://www.w3.org/1999/xlink" content-type="dwc:verbatimCoordinates" xlink:type="simple">-16.9225°, 49.88733°</named-content>), rainforest, 100 m alt.; Réserve Speciale Manombo 24.5 km 228° Farafangana (<named-content xmlns:xlink="http://www.w3.org/1999/xlink" content-type="dwc:verbatimCoordinates" xlink:type="simple">-23.01583°, 47.719°</named-content>), rainforest, 30 m alt.</p></tp:treatment-sec><tp:treatment-sec sec-type="Remarks"><title>Remarks.</title><p>The worker of <italic><tp:taxon-name>Mystrium eques</tp:taxon-name></italic> is easily distinguished from those of other <italic><tp:taxon-name>Mystrium</tp:taxon-name></italic> species by a combination of the following characters: strong and deep longitudinal sculpture on the dorsal and lateral surface of pronotum (as in <xref ref-type="fig" rid="F17">Fig. 17B</xref>); anteromedial portion of the clypeus strongly convex anteriorly (<xref ref-type="fig" rid="F18">Fig. 18B</xref>); and sharper angle between the posterior and dorsal faces of the vertex on the median line (as in <xref ref-type="fig" rid="F16">Fig. 16A</xref>). The queen of <italic><tp:taxon-name>Mystrium eques</tp:taxon-name></italic> is differentiated from other <italic><tp:taxon-name>Mystrium</tp:taxon-name></italic> queens by having vestigial wings reduced to small appendages (as in <xref ref-type="fig" rid="F25">Fig. 25D</xref>) with undeveloped wing sclerites (ergatoid), posterior face of the vertex forming approximately a right angle with its dorsal face on the median line (<xref ref-type="fig" rid="F21">Fig. 21A</xref>), and a strongly convex anterior clypeal margin (<xref ref-type="fig" rid="F22">Fig. 22A</xref>).</p><p>The worker of <italic><tp:taxon-name>Mystrium eques</tp:taxon-name></italic> is similar to that of <italic><tp:taxon-name>Mystrium oberthueri</tp:taxon-name></italic>, however, the strongly convex anterior clypeal margin separates <italic><tp:taxon-name>Mystrium eques</tp:taxon-name></italic> (<xref ref-type="fig" rid="F18">Fig. 18B</xref>) from <italic><tp:taxon-name>Mystrium oberthueri</tp:taxon-name></italic> (<xref ref-type="fig" rid="F18">Fig. 18A</xref>), in which the anterior margin of the clypeus is straight. The male of <italic><tp:taxon-name>Mystrium eques</tp:taxon-name></italic> is not yet known. Because of the similarity between the workers and queens of <italic><tp:taxon-name>Mystrium eques</tp:taxon-name></italic> and <italic><tp:taxon-name>Mystrium oberthueri</tp:taxon-name></italic>, we assume the male of <italic><tp:taxon-name>Mystrium eques</tp:taxon-name></italic> is also similar to that of <italic><tp:taxon-name>Mystrium oberthueri</tp:taxon-name></italic>. The most easily distinguishable character between workers of <italic><tp:taxon-name>Mystrium eques</tp:taxon-name></italic> and <italic><tp:taxon-name>Mystrium oberthueri</tp:taxon-name></italic>, the anterior margin of the clypeus (<xref ref-type="fig" rid="F18">Figs 18A, B</xref>), is unfortunately not useful for males because the anterior clypeal margin and the conical setae on it are less developed in males. <italic><tp:taxon-name>Mystrium eques</tp:taxon-name></italic> (<xref ref-type="fig" rid="F56">Fig. 56A</xref>) has a sympatric distribution with <italic><tp:taxon-name>Mystrium oberthueri</tp:taxon-name></italic> (<xref ref-type="fig" rid="F56">Fig. 56D</xref>), so collection locality does not separate these two similar species either. The current male specimens identified as <italic><tp:taxon-name>Mystrium oberthueri</tp:taxon-name></italic> may contain males of <italic><tp:taxon-name>Mystrium eques</tp:taxon-name></italic>. Further studies are necessary to resolve this issue.</p></tp:treatment-sec><tp:treatment-sec><!--Section generated to contain objects referenced in tp:taxon-treatment.--><fig id="F18" position="float" orientation="portrait"><label>Figure 18.</label><caption><p>Differences in worker morphology between <italic><tp:taxon-name>Mystrium oberthueri</tp:taxon-name></italic> and <italic><tp:taxon-name>Mystrium eques</tp:taxon-name></italic>. <bold>A</bold> <italic><tp:taxon-name>Mystrium oberthueri</tp:taxon-name></italic> (<ext-link xmlns:xlink="http://www.w3.org/1999/xlink" ext-link-type="uri" xlink:href="http://data.antweb.org/specimen/CASENT0496066" xlink:type="simple">CASENT0496066</ext-link>) <bold>B</bold> <italic><tp:taxon-name>Mystrium eques</tp:taxon-name></italic> (<ext-link xmlns:xlink="http://www.w3.org/1999/xlink" ext-link-type="uri" xlink:href="http://data.antweb.org/specimen/CASENT0418314" xlink:type="simple">CASENT0418314</ext-link>: holotype) <bold>C, E</bold> <italic><tp:taxon-name>Mystrium oberthueri</tp:taxon-name></italic> (<ext-link xmlns:xlink="http://www.w3.org/1999/xlink" ext-link-type="uri" xlink:href="http://data.antweb.org/specimen/CASENT0499569" xlink:type="simple">CASENT0499569</ext-link>) <bold>D, F</bold> <italic><tp:taxon-name>Mystrium eques</tp:taxon-name></italic> (<ext-link xmlns:xlink="http://www.w3.org/1999/xlink" ext-link-type="uri" xlink:href="http://data.antweb.org/specimen/CASENT0317399" xlink:type="simple">CASENT0317399</ext-link>). <bold>A, B</bold> head in full-face view <bold>C, D</bold> pedicel and flagellum in lateral view <bold>E, F</bold> mandible in dorsal view.</p></caption><graphic xmlns:xlink="http://www.w3.org/1999/xlink" xlink:href="zookeys-394-001-g018.jpg" position="float" orientation="portrait" xlink:type="simple"/></fig><fig id="F21" position="float" orientation="portrait"><label>Figure 21.</label><caption><p>Vertex of ergatoid queens in <italic>voeltzkowi</italic> species group. <bold>A</bold> <italic><tp:taxon-name>Mystrium eques</tp:taxon-name></italic> (<ext-link xmlns:xlink="http://www.w3.org/1999/xlink" ext-link-type="uri" xlink:href="http://data.antweb.org/specimen/CASENT0418311" xlink:type="simple">CASENT0418311</ext-link>) <bold>B</bold> <italic><tp:taxon-name>Mystrium shadow</tp:taxon-name></italic> (<ext-link xmlns:xlink="http://www.w3.org/1999/xlink" ext-link-type="uri" xlink:href="http://data.antweb.org/specimen/CASENT0077647" xlink:type="simple">CASENT0077647</ext-link>: paratype). <bold>A, B</bold> head in posterior view.</p></caption><graphic xmlns:xlink="http://www.w3.org/1999/xlink" xlink:href="zookeys-394-001-g021.jpg" position="float" orientation="portrait" xlink:type="simple"/></fig><fig id="F22" position="float" orientation="portrait"><label>Figure 22.</label><caption><p>Clypeus of ergatoid queens in <italic>voeltzkowi</italic> species group. <bold>A</bold> <italic><tp:taxon-name>Mystrium eques</tp:taxon-name></italic> (<ext-link xmlns:xlink="http://www.w3.org/1999/xlink" ext-link-type="uri" xlink:href="http://data.antweb.org/specimen/CASENT0418317" xlink:type="simple">CASENT0418317</ext-link>: paratype) <bold>B</bold> <italic><tp:taxon-name>Mystrium oberthueri</tp:taxon-name></italic> (<ext-link xmlns:xlink="http://www.w3.org/1999/xlink" ext-link-type="uri" xlink:href="http://data.antweb.org/specimen/CASENT0496064" xlink:type="simple">CASENT0496064</ext-link>). <bold>A, B</bold> head in full-face view.</p></caption><graphic xmlns:xlink="http://www.w3.org/1999/xlink" xlink:href="zookeys-394-001-g022.jpg" position="float" orientation="portrait" xlink:type="simple"/></fig><fig id="F17" position="float" orientation="portrait"><label>Figure 17.</label><caption><p>Differences in worker morphology between <italic><tp:taxon-name>Mystrium janovitzi</tp:taxon-name></italic> and <italic><tp:taxon-name>Mystrium oberthueri</tp:taxon-name></italic>. <bold>A</bold> <italic><tp:taxon-name>Mystrium janovitzi</tp:taxon-name></italic> (<ext-link xmlns:xlink="http://www.w3.org/1999/xlink" ext-link-type="uri" xlink:href="http://data.antweb.org/specimen/CASENT0006082" xlink:type="simple">CASENT0006082</ext-link>) <bold>B</bold> <italic><tp:taxon-name>Mystrium oberthueri</tp:taxon-name></italic> (<ext-link xmlns:xlink="http://www.w3.org/1999/xlink" ext-link-type="uri" xlink:href="http://data.antweb.org/specimen/CASENT0499569" xlink:type="simple">CASENT0499569</ext-link>) <bold>C</bold> <italic><tp:taxon-name>Mystrium janovitzi</tp:taxon-name></italic> (<ext-link xmlns:xlink="http://www.w3.org/1999/xlink" ext-link-type="uri" xlink:href="http://data.antweb.org/specimen/CASENT0482698" xlink:type="simple">CASENT0482698</ext-link>: holotype) <bold>D</bold> <italic><tp:taxon-name>Mystrium oberthueri</tp:taxon-name></italic> (<ext-link xmlns:xlink="http://www.w3.org/1999/xlink" ext-link-type="uri" xlink:href="http://data.antweb.org/specimen/CASENT0496066" xlink:type="simple">CASENT0496066</ext-link>). <bold>A, B</bold> mesosoma in dorsal view <bold>C, D</bold> clypeus and genal tooth in full-face view.</p></caption><graphic xmlns:xlink="http://www.w3.org/1999/xlink" xlink:href="zookeys-394-001-g017.jpg" position="float" orientation="portrait" xlink:type="simple"/></fig><fig id="F16" position="float" orientation="portrait"><label>Figure 16.</label><caption><p>Vertex of workers in <italic>voeltzkowi</italic> species group. <bold>A</bold> <italic><tp:taxon-name>Mystrium oberthueri</tp:taxon-name></italic> (<ext-link xmlns:xlink="http://www.w3.org/1999/xlink" ext-link-type="uri" xlink:href="http://data.antweb.org/specimen/CASENT0499569" xlink:type="simple">CASENT0499569</ext-link>) <bold>B</bold> <italic><tp:taxon-name>Mystrium voeltzkowi</tp:taxon-name></italic> (<ext-link xmlns:xlink="http://www.w3.org/1999/xlink" ext-link-type="uri" xlink:href="http://data.antweb.org/specimen/CASENT0002075" xlink:type="simple">CASENT0002075</ext-link>). <bold>A, B</bold> head in posterior view.</p></caption><graphic xmlns:xlink="http://www.w3.org/1999/xlink" xlink:href="zookeys-394-001-g016.jpg" position="float" orientation="portrait" xlink:type="simple"/></fig><fig id="F25" position="float" orientation="portrait"><label>Figure 25.</label><caption><p>Differences in ergatoid queen characters between <italic><tp:taxon-name>Mystrium mirror</tp:taxon-name></italic> and <italic><tp:taxon-name>Mystrium shadow</tp:taxon-name></italic>. <bold>A, C</bold> <italic><tp:taxon-name>Mystrium mirror</tp:taxon-name></italic> (<ext-link xmlns:xlink="http://www.w3.org/1999/xlink" ext-link-type="uri" xlink:href="http://data.antweb.org/specimen/CASENT0429899" xlink:type="simple">CASENT0429899</ext-link>) <bold>B, D</bold> <italic><tp:taxon-name>Mystrium shadow</tp:taxon-name></italic> (<ext-link xmlns:xlink="http://www.w3.org/1999/xlink" ext-link-type="uri" xlink:href="http://data.antweb.org/specimen/CASENT0077647" xlink:type="simple">CASENT0077647</ext-link>: paratype). <bold>A, B</bold> head and pronotum in oblique dorsal view <bold>C, D</bold> mesosoma in oblique dorsal view.</p></caption><graphic xmlns:xlink="http://www.w3.org/1999/xlink" xlink:href="zookeys-394-001-g025.jpg" position="float" orientation="portrait" xlink:type="simple"/></fig></tp:treatment-sec></tp:taxon-treatment>
