# Supplementary material for: A revision of the ant genus Mystrium in the Malagasy region with description of six new species and remarks on Amblyopone and Stigmatomma (Hymenoptera, Formicidae, Amblyoponinae)
Source: Zookeys. 2014 Mar 31;(394):1–99. doi: 10.3897/zookeys.394.6446 (PMC3978267; doi:10.3897/zookeys.394.6446)
Supplement: XML Treatment for Mystrium janovitzi [file zookeys.394.6446-treatment8.xml]

<!DOCTYPE tp:taxon-treatment
  PUBLIC "-//TaxonX//DTD Taxonomic Treatment Publishing DTD v0 20100105//EN" "tax-treatment-NSO.dtd">
<tp:taxon-treatment xmlns:tp="http://www.plazi.org/taxpub"><tp:treatment-meta><mixed-citation publication-type="journal"><person-group><name><surname>Yoshimura</surname><given-names>Masashi</given-names></name><name><surname>Fisher</surname><given-names>Brian L.</given-names></name></person-group><article-title>A revision of the ant genus <italic>Mystrium</italic> in the Malagasy region with description of six new species and remarks on <italic>Amblyopone</italic> and <italic>Stigmatomma</italic> (Hymenoptera, Formicidae, Amblyoponinae)</article-title><source>Zookeys</source><day>31</day><month>3</month><year>2014</year><volume>2014</volume><issue>394</issue><fpage>1</fpage><lpage>99</lpage><pub-id pub-id-type="doi">10.3897/zookeys.394.6446</pub-id></mixed-citation></tp:treatment-meta><tp:nomenclature><tp:taxon-name>
                                <tp:taxon-name-part taxon-name-part-type="genus">Mystrium</tp:taxon-name-part>
                                <tp:taxon-name-part taxon-name-part-type="species">janovitzi</tp:taxon-name-part>
                                <object-id xmlns:xlink="http://www.w3.org/1999/xlink" content-type="zoobank" xlink:type="simple">http://zoobank.org/B390A568-7F20-45E0-95AF-74706CEAC3AB</object-id>
                                <object-id xmlns:xlink="http://www.w3.org/1999/xlink" xlink:type="simple">http://species-id.net/wiki/Mystrium_janovitzi</object-id>
                            </tp:taxon-name><tp:taxon-authority>Yoshimura &amp; Fisher</tp:taxon-authority><tp:taxon-status xmlns:xlink="http://www.w3.org/1999/xlink" xlink:type="simple">sp. n.</tp:taxon-status><xref ref-type="fig" rid="F4">Figs 4D</xref><xref ref-type="fig" rid="F5">, 5D</xref><xref ref-type="fig" rid="F17">, 17A, 17C</xref><xref ref-type="fig" rid="F23">, 23A, 23C</xref><xref ref-type="fig" rid="F26">, 26D</xref><xref ref-type="fig" rid="F28">, 28D</xref><xref ref-type="fig" rid="F31">, 31B</xref><xref ref-type="fig" rid="F32">, 32B, 32D, 37D</xref><xref ref-type="fig" rid="F38">, 38D</xref><xref ref-type="fig" rid="F39">, 39D</xref><xref ref-type="fig" rid="F40">, 40D</xref><xref ref-type="fig" rid="F41">, 41D</xref><xref ref-type="fig" rid="F50">, 50B</xref><xref ref-type="fig" rid="F51">, 51B</xref><xref ref-type="fig" rid="F52">, 52B</xref><xref ref-type="fig" rid="F53">, 53B</xref><xref ref-type="fig" rid="F54">, 54B</xref><xref ref-type="fig" rid="F55">, 55B</xref><xref ref-type="fig" rid="F56">, 56B</xref></tp:nomenclature><tp:treatment-sec sec-type="Holotype"><title>Holotype.</title><p>Worker: <ext-link xmlns:xlink="http://www.w3.org/1999/xlink" ext-link-type="uri" xlink:href="http://data.antweb.org/specimen/CASENT0482698" xlink:type="simple">CASENT0482698</ext-link>, BLF04508, MADAGASCAR, Mahajanga, Forêt de Tsimembo, 11.0 km 346° NNW Soatana (<named-content xmlns:xlink="http://www.w3.org/1999/xlink" content-type="dwc:verbatimCoordinates" xlink:type="simple">-18.99528°, 44.4435°</named-content>), 50 m alt., 21–25.xi.2001, Fisher-Griswold Arthropod Team leg. [CASC].</p></tp:treatment-sec><tp:treatment-sec sec-type="Worker"><title>Worker.</title><p><bold>Description.</bold> Measurements: holotype. HL 1.74, HW 1.89, SL 1.13, ML 1.69, HD 1.25, WL 2.15, PnW 1.2, PpW 0.99, PtW 1.07, PtL 0.73, CI 108.5, SI 59.8, MI 89.5, PpI 82.5, PtI 146.</p><p>HL 1.40–2.27, HW 1.46–2.67, SL 0.90–1.61, ML 1.30–2.58, HD 1.01–1.79, WL 1.83–2.94, PnW 0.91–1.52, PpW 0.80–1.28, PtW 0.82–1.32, PtL 0.56–0.90, CI 101.6–117.5, SI 59.7–67.9, MI 67.0–103.1, PpI 84.3–94.6, PtI 138.7–160.3 (10 specimens measured).</p><p><!--PageBreak-->Posterolateral corner of head moderately expanding posteriorly. Posterior face of vertex forming almost right angle with dorsal face on median line of head, so that declivity of vertex on median part even steeper than on lateral part. Ventral half of vertex sculptured. Eye usually large, but sometimes small. Anterior margin of clypeus straight with small, extremely low conical setae. Genal tooth of head undeveloped, anterolateral corner of head angled. Masticatory margin of mandible almost invisible in full-face view, and width of dorsal surface of mandible almost identical from mandibular shaft to distal portion. Second maxillary palpomere longer than third. First flagellomere (third antennal segment) about as long as pedicel (second antennal segment). Shallow, rough, and fragmented longitudinal reticulation irregularly impressed along the entire pronotal dorsum. Shallow, rough, and fragmented longitudinal reticulation irregularly impressed on lateral surface of pronotum. Mesonotum often not differentiated from propodeum in dorsal view, length as long as that of propodeum. Metanotal groove indistinct in lateral view. Metapleural gland bulla moderately developed, and propodeal declivity in lateral view almost straight though sometimes weakly rounded. Petiole relatively long (PtI 138.7–160.3), with slightly widened posterior 1/4 to 1/3 in dorsal view, anterior margin gently rounded or almost straight, and never edged by striae.</p><p>Body color black. Four distal segments of antennal club brighter.</p></tp:treatment-sec><tp:treatment-sec sec-type="Ergatoid queen"><title>Ergatoid queen.</title><p><bold>Description.</bold> Measurements: HL 1.32–1.77, HW 1.37–2.04, SL 0.99–1.34, ML 1.31–1.80, HD 0.99–1.35, WL 1.86–2.43, PnW 0.88–1.92, PpW 0.83–1.08, PtW 0.81–1.19, PtL 0.58–0.69, CI 103.9–114.8, SI 65.7–74.5, MI 88.5–95.3, PpI 48.6–95.1, PtI 139.6–177.3 (10 specimens measured).</p><p>Wings vestigial and reduced to small appendages, which are sometimes indistinct. Wing sclerites undeveloped. Posterolateral corner of head moderately expanding posteriorly, expansion not differentiated from that of workers. Posterior face of vertex forming almost right or even slightly acute angle with dorsal face on median line of head, so that declivity of vertex on median part even steeper than on lateral part. Ventral half of vertex sculptured. Eye varied from well developed to small. Ocelli absent. Anterior margin of clypeus straight with extremely short and small conical setae. Genal tooth of head absent, corner usually unangled, sometimes angled into a small, short spine. Masticatory margin of mandible almost invisible in full-face view, and dorsal surface on distal portion as wide as that on mandibular shaft. Spatulate seta present on basal side of each basal denticle on masticatory margin of mandible. First flagellar segment on antenna as long as pedicel. Setae on pronotum usually narrowing distally, or sometimes widened distally, with strongly sharpened apex. Metapleural gland bulla less developed, not expanding to either dorsum of propodeal spiracle or propodeal declivity margin in lateral view, so that posterior margin of propodeum in lateral view almost straight. Petiole relatively long in dorsal view, about 0.8-1.0× length of abdominal segment III.</p><p>Body color black.</p></tp:treatment-sec><tp:treatment-sec sec-type="Male"><title>Male.</title><p><bold>Description.</bold> Measurements: HL 1.10–1.22, HW 1.52–1.72, SL 0.36–0.42, EL 0.62–0.71, WL 2.45–2.96, MnW 1.57–1.76, CI 135.2–141.0, SI 21.2–25.2, EI 54.1–58.1, MnI 99.3–103.9 (5 specimens measured).</p><p><!--PageBreak-->Eye moderately large, occupying 0.6× head length. Ocelli reaching to dorsal margin of head in full-face view, or just failing to reach dorsal margin. Dorsal margin of head in full-face view rounded. Both anterior and lateral ocelli small. Lateral ocellus small and distant from eye: distance between these more than 2× maximum diameter of lateral ocellus. Posterior face of vertex rising steeply from neck, dorsal face slightly shorter than posterior face. Palpal formula 4,3. First segment of maxillary palp flattened and distinctly wider than second segment. Second maxillary palpomere longer than third. Notauli deeply to shallowly impressed on mesoscutum, but often unclear. Petiole in dorsal view thin, length 0.8–0.65× that of abdominal tergite III. Petiolar dorsum covered with shallow, sparse, irregular punctures, or almost smooth. Abdominal tergum VIII without deep punctures, almost smooth.</p><p>Distal portion of abdominal sternum IX smooth and not punctured. Basal ring long, distinctly extending basally. Telomere distinctly extending farther distally than digitus. Basoventral expansion of aedeagus moderately developed basoventrally, longer than dorsal extension. Ventral margin of aedeagus gently curved ventrally in lateral view. Aedeagus moderately narrowing distally on distal half, distal portion widely rounded.</p><p>On forewing, cu-a located far basal from junction of Media (M) and Cubitus (Cu).</p><p>Body color reddish brown to black.</p></tp:treatment-sec><tp:treatment-sec sec-type="Etymology"><title>Etymology.</title><p>The specific epithet is the patronym of Dr. Tyler Janovitz in recognition of his interest in myrmecology and his support for research on ants.</p></tp:treatment-sec><tp:treatment-sec sec-type="Distribution"><title>Distribution.</title><p>MADAGASCAR: as in <xref ref-type="fig" rid="F56">Figure 56B</xref>.</p></tp:treatment-sec><tp:treatment-sec sec-type="Additional material examined"><title>Additional material examined.</title><p>In addition to the type material, specimens from the following localities were examined in this study: MADAGASCAR. Antsiranana. Ambohitra (Joffreville) (<named-content xmlns:xlink="http://www.w3.org/1999/xlink" content-type="dwc:verbatimCoordinates" xlink:type="simple">-12.53333°, 49.16667°</named-content>), rainforest, 1100 m alt.; Parc National Montagne d’Ambre, 3.6 km 235° SW Joffreville (<named-content xmlns:xlink="http://www.w3.org/1999/xlink" content-type="dwc:verbatimCoordinates" xlink:type="simple">-12.53444°, 49.1795°</named-content>), montane rainforest, 925 m alt.; Rés. Ankarana, 7 km SE Matsaborimanga (<named-content xmlns:xlink="http://www.w3.org/1999/xlink" content-type="dwc:verbatimCoordinates" xlink:type="simple">-12.9°, 49.11667°</named-content>), rainforst, 150 m alt.; Forêt de Binara, 9.1 km 233° SW Daraina (<named-content xmlns:xlink="http://www.w3.org/1999/xlink" content-type="dwc:verbatimCoordinates" xlink:type="simple">-13.26333°, 49.60333°</named-content>), rainforest, 800 m alt.; Nosy Be, Réserve Naturelle Intégrale de Lokobe, 6.3 km 112° ESE Hellville (<named-content xmlns:xlink="http://www.w3.org/1999/xlink" content-type="dwc:verbatimCoordinates" xlink:type="simple">-13.41933°, 48.33117°</named-content>), rainforest, 30 m alt.; Forêt Ambato, 26.6 km 33° Ambanja (<named-content xmlns:xlink="http://www.w3.org/1999/xlink" content-type="dwc:verbatimCoordinates" xlink:type="simple">-13.4645°, 48.55167°</named-content>), rainforest, 150 m alt.; Galoko chain, Mont Galoko (<named-content xmlns:xlink="http://www.w3.org/1999/xlink" content-type="dwc:verbatimCoordinates" xlink:type="simple">-13.58487°, 48.71818°</named-content>), rainforest, 520 m alt.; (<named-content xmlns:xlink="http://www.w3.org/1999/xlink" content-type="dwc:verbatimCoordinates" xlink:type="simple">-13.58745°, 48.71419°</named-content>), rainforest, 380 m alt.; Ampasindava, Forêt d’Ambilanivy, 3.9 km 181° S Ambaliha (<named-content xmlns:xlink="http://www.w3.org/1999/xlink" content-type="dwc:verbatimCoordinates" xlink:type="simple">-13.79861°, 48.16167°</named-content>), rainforest, 600 m alt.; R.S. Manongarivo, 10.8 km 229° SW Antanambao (<named-content xmlns:xlink="http://www.w3.org/1999/xlink" content-type="dwc:verbatimCoordinates" xlink:type="simple">-13.96167°, 48.43333°</named-content>), rainforest, 400 m alt.; Makirovana forest (<named-content xmlns:xlink="http://www.w3.org/1999/xlink" content-type="dwc:verbatimCoordinates" xlink:type="simple">-14.17066°, 49.95409°</named-content>), rainforest, 225 m alt.; Forêt d’Anabohazo, 21.6 km 247° WSW Maromandia (<named-content xmlns:xlink="http://www.w3.org/1999/xlink" content-type="dwc:verbatimCoordinates" xlink:type="simple">-14.30889°, 47.91433°</named-content>), tropical dry forest, 120 m alt.; 6.5 km SSW Befingotra, Rés. Anjanaharibe-Sud (<named-content xmlns:xlink="http://www.w3.org/1999/xlink" content-type="dwc:verbatimCoordinates" xlink:type="simple">-14.75°, 49.5°</named-content>), rainforest, 875 m alt. Toamasina. Montagne d’Anjanaharibe, 18.0 km 21° NNE Ambinanitelo (<named-content xmlns:xlink="http://www.w3.org/1999/xlink" content-type="dwc:verbatimCoordinates" xlink:type="simple">-15.18833°, 49.615°</named-content>), rainforest, 470 m alt.; Montagne d’Akirindro 7.6 km 341° NNW Ambinanitelo (<named-content xmlns:xlink="http://www.w3.org/1999/xlink" content-type="dwc:verbatimCoordinates" xlink:type="simple">-15.28833°, 49.54833°</named-content>), rainforest, 600 m alt.; 6.3 km S Ambanizana, Andranobe (<named-content xmlns:xlink="http://www.w3.org/1999/xlink" content-type="dwc:verbatimCoordinates" xlink:type="simple">-15.6813°, 49.958°</named-content>), rainforest, 5 m alt. Mahajanga. Forêt Ambohimanga, 26.1 <!--PageBreak-->km 314° Mampikony (<named-content xmlns:xlink="http://www.w3.org/1999/xlink" content-type="dwc:verbatimCoordinates" xlink:type="simple">-15.96267°, 47.43817°</named-content>), tropical dry forest, 250 m alt.; Parc National de Namoroka, 17.8 km 329° WNW Vilanandro (<named-content xmlns:xlink="http://www.w3.org/1999/xlink" content-type="dwc:verbatimCoordinates" xlink:type="simple">-16.37667°, 45.32667°</named-content>), tropical dry forest, 100 m alt.; Forêt de Tsimembo, 11.0 km 346° NNW Soatana (<named-content xmlns:xlink="http://www.w3.org/1999/xlink" content-type="dwc:verbatimCoordinates" xlink:type="simple">-18.99528°, 44.4435°</named-content>), tropical dry forest, 50 m alt.; 8.7 km 336° NNW Soatana (<named-content xmlns:xlink="http://www.w3.org/1999/xlink" content-type="dwc:verbatimCoordinates" xlink:type="simple">-19.02139°, 44.44067°</named-content>), tropical dry forest, 20 m alt. Toliara. 48 km ENE Morondava, Kirindy (<named-content xmlns:xlink="http://www.w3.org/1999/xlink" content-type="dwc:verbatimCoordinates" xlink:type="simple">-20.06667°, 44.65°</named-content>), tropical dry forest, 30 m alt.; Forêt de Kirindy, 15.5 km 64° ENE Marofandilia (<named-content xmlns:xlink="http://www.w3.org/1999/xlink" content-type="dwc:verbatimCoordinates" xlink:type="simple">-20.06915°, 44.66041667°</named-content>), tropical dry forest, 30 m alt.; Makay Mts. (<named-content xmlns:xlink="http://www.w3.org/1999/xlink" content-type="dwc:verbatimCoordinates" xlink:type="simple">-21.22284°, 45.32477°</named-content>), gallery forest on sandy soil, 490 m alt.; (<named-content xmlns:xlink="http://www.w3.org/1999/xlink" content-type="dwc:verbatimCoordinates" xlink:type="simple">-21.25864°, 45.16412°</named-content>), gallery forest with bamboo, 500 m alt.; Vohibasia Forest, 59 km NE Sakaraha (<named-content xmlns:xlink="http://www.w3.org/1999/xlink" content-type="dwc:verbatimCoordinates" xlink:type="simple">-22.46667°, 44.85°</named-content>), tropical dry forest, 780 m alt.; Fianarantsoa. Forêt d’Analalava, 29.6 km 280° W Ranohira (<named-content xmlns:xlink="http://www.w3.org/1999/xlink" content-type="dwc:verbatimCoordinates" xlink:type="simple">-22.59167°, 45.12833°</named-content>), tropical dry forest, 700 m alt.</p></tp:treatment-sec><tp:treatment-sec sec-type="Remarks"><title>Remarks.</title><p>The worker of <italic><tp:taxon-name>Mystrium janovitzi</tp:taxon-name></italic> is distinguished easily from that of the other <italic><tp:taxon-name>Mystrium</tp:taxon-name></italic> species by the combination of the following characters: the labrum lacking central longitudinal carina (as in <xref ref-type="fig" rid="F8">Fig. 8B</xref>); low clypeal conical setae (<xref ref-type="fig" rid="F17">Fig. 17C</xref>); the posterior face of the vertex forming a right angle with its dorsal face (as in <xref ref-type="fig" rid="F16">Fig. 16A</xref>); wide pronotum covered with fine sculpture that is neither longitudinal nor reticulate (<xref ref-type="fig" rid="F17">Fig. 17A</xref>). This combination of diagnostic characters for the worker is also useful for distinguishing ergatoid queens of <italic><tp:taxon-name>Mystrium janovitzi</tp:taxon-name></italic>. The ergatoid queen of <italic><tp:taxon-name>Mystrium janovitzi</tp:taxon-name></italic> is similar to conspecific workers in its sculpture and body color, but differs in having a narrower mandible with a straight apical tooth (as in <xref ref-type="fig" rid="F15">Fig. 15B</xref>) and distinct vestigial wings (as in <xref ref-type="fig" rid="F25">Fig. 25D</xref>). For the male, small ocelli not strongly protruding from posterior margin of head in full-face view (<xref ref-type="fig" rid="F31">Fig. 31B</xref>), rounded posterior margin of head in full-face view, smooth abdominal tergum VIII (<xref ref-type="fig" rid="F28">Fig. 28B</xref>), and vertex strongly rising from neck (<xref ref-type="fig" rid="F32">Fig. 32B</xref>) separate <italic><tp:taxon-name>Mystrium janovitzi</tp:taxon-name></italic> from other known <italic><tp:taxon-name>Mystrium</tp:taxon-name></italic> males in the Malagasy region.</p></tp:treatment-sec><tp:treatment-sec><!--Section generated to contain objects referenced in tp:taxon-treatment.--><fig id="F4" position="float" orientation="portrait"><label>Figure 4.</label><caption><p>Generic diagnostic characters of <italic><tp:taxon-name>Mystrium</tp:taxon-name></italic>. <bold>A</bold> <italic><tp:taxon-name>Mystrium rogeri</tp:taxon-name></italic> (<ext-link xmlns:xlink="http://www.w3.org/1999/xlink" ext-link-type="uri" xlink:href="http://data.antweb.org/specimen/CASENT0001069" xlink:type="simple">CASENT0001069</ext-link>) <bold>B</bold> <italic><tp:taxon-name>Mystrium voeltzkowi</tp:taxon-name></italic> (<ext-link xmlns:xlink="http://www.w3.org/1999/xlink" ext-link-type="uri" xlink:href="http://data.antweb.org/specimen/CASENT0317584" xlink:type="simple">CASENT0317584</ext-link>) <bold>C</bold> <italic><tp:taxon-name>Mystrium mysticum</tp:taxon-name></italic> (<ext-link xmlns:xlink="http://www.w3.org/1999/xlink" ext-link-type="uri" xlink:href="http://data.antweb.org/specimen/CASENT0429965" xlink:type="simple">CASENT0429965</ext-link>) <bold>D</bold> <italic><tp:taxon-name>Mystrium janovitzi</tp:taxon-name></italic> (<ext-link xmlns:xlink="http://www.w3.org/1999/xlink" ext-link-type="uri" xlink:href="http://data.antweb.org/specimen/CASENT0482696" xlink:type="simple">CASENT0482696</ext-link>). <bold>A, B, C</bold> worker <bold>D</bold> ergatoid queen. <bold>A</bold> clypeus and mandible in oblique anterior view <bold>B</bold> mouthparts in oblique anterior view (left galea is omitted) <bold>C</bold> mandible in oblique lateral view <bold>D</bold> head in lateral view.</p></caption><graphic xmlns:xlink="http://www.w3.org/1999/xlink" xlink:href="zookeys-394-001-g004.jpg" position="float" orientation="portrait" xlink:type="simple"/></fig><fig id="F5" position="float" orientation="portrait"><label>Figure 5.</label><caption><p>Generic diagnostic characters of <italic><tp:taxon-name>Mystrium</tp:taxon-name></italic> and the differences from <italic><tp:taxon-name>Stigmatomma</tp:taxon-name></italic>. <bold>A</bold> <italic><tp:taxon-name>Mystrium voeltzkowi</tp:taxon-name></italic> (<ext-link xmlns:xlink="http://www.w3.org/1999/xlink" ext-link-type="uri" xlink:href="http://data.antweb.org/specimen/CASENT0002075" xlink:type="simple">CASENT0002075</ext-link>) <bold>B</bold> <italic><tp:taxon-name>Stigmatomma mystriops</tp:taxon-name></italic> (INB0003690672) <bold>C</bold> <italic><tp:taxon-name>Mystrium mirror</tp:taxon-name></italic> (<ext-link xmlns:xlink="http://www.w3.org/1999/xlink" ext-link-type="uri" xlink:href="http://data.antweb.org/specimen/CASENT0317582" xlink:type="simple">CASENT0317582</ext-link>) <bold>D</bold> <italic><tp:taxon-name>Mystrium janovitzi</tp:taxon-name></italic> (<ext-link xmlns:xlink="http://www.w3.org/1999/xlink" ext-link-type="uri" xlink:href="http://data.antweb.org/specimen/CASENT0080644" xlink:type="simple">CASENT0080644</ext-link>). <bold>A, B, C</bold> worker <bold>D</bold> male <bold>A, B</bold> mandible in oblique mesal view <bold>C</bold> abdominal segment VII in lateral view <bold>D</bold> aedeagus in lateral view.</p></caption><graphic xmlns:xlink="http://www.w3.org/1999/xlink" xlink:href="zookeys-394-001-g005.jpg" position="float" orientation="portrait" xlink:type="simple"/></fig><fig id="F17" position="float" orientation="portrait"><label>Figure 17.</label><caption><p>Differences in worker morphology between <italic><tp:taxon-name>Mystrium janovitzi</tp:taxon-name></italic> and <italic><tp:taxon-name>Mystrium oberthueri</tp:taxon-name></italic>. <bold>A</bold> <italic><tp:taxon-name>Mystrium janovitzi</tp:taxon-name></italic> (<ext-link xmlns:xlink="http://www.w3.org/1999/xlink" ext-link-type="uri" xlink:href="http://data.antweb.org/specimen/CASENT0006082" xlink:type="simple">CASENT0006082</ext-link>) <bold>B</bold> <italic><tp:taxon-name>Mystrium oberthueri</tp:taxon-name></italic> (<ext-link xmlns:xlink="http://www.w3.org/1999/xlink" ext-link-type="uri" xlink:href="http://data.antweb.org/specimen/CASENT0499569" xlink:type="simple">CASENT0499569</ext-link>) <bold>C</bold> <italic><tp:taxon-name>Mystrium janovitzi</tp:taxon-name></italic> (<ext-link xmlns:xlink="http://www.w3.org/1999/xlink" ext-link-type="uri" xlink:href="http://data.antweb.org/specimen/CASENT0482698" xlink:type="simple">CASENT0482698</ext-link>: holotype) <bold>D</bold> <italic><tp:taxon-name>Mystrium oberthueri</tp:taxon-name></italic> (<ext-link xmlns:xlink="http://www.w3.org/1999/xlink" ext-link-type="uri" xlink:href="http://data.antweb.org/specimen/CASENT0496066" xlink:type="simple">CASENT0496066</ext-link>). <bold>A, B</bold> mesosoma in dorsal view <bold>C, D</bold> clypeus and genal tooth in full-face view.</p></caption><graphic xmlns:xlink="http://www.w3.org/1999/xlink" xlink:href="zookeys-394-001-g017.jpg" position="float" orientation="portrait" xlink:type="simple"/></fig><fig id="F23" position="float" orientation="portrait"><label>Figure 23.</label><caption><p>Differences in ergatoid queen characters between <italic><tp:taxon-name>Mystrium janovitzi</tp:taxon-name></italic> and <italic><tp:taxon-name>Mystrium oberthueri</tp:taxon-name></italic>. <bold>A</bold> <italic><tp:taxon-name>Mystrium janovitzi</tp:taxon-name></italic> (<ext-link xmlns:xlink="http://www.w3.org/1999/xlink" ext-link-type="uri" xlink:href="http://data.antweb.org/specimen/CASENT0482696" xlink:type="simple">CASENT0482696</ext-link>) <bold>B</bold> <italic><tp:taxon-name>Mystrium oberthueri</tp:taxon-name></italic> (<ext-link xmlns:xlink="http://www.w3.org/1999/xlink" ext-link-type="uri" xlink:href="http://data.antweb.org/specimen/CASENT0496064" xlink:type="simple">CASENT0496064</ext-link>) <bold>C</bold> <italic><tp:taxon-name>Mystrium janovitzi</tp:taxon-name></italic> (<ext-link xmlns:xlink="http://www.w3.org/1999/xlink" ext-link-type="uri" xlink:href="http://data.antweb.org/specimen/CASENT0003302" xlink:type="simple">CASENT0003302</ext-link>) <bold>D</bold> <italic><tp:taxon-name>Mystrium oberthueri</tp:taxon-name></italic> (<ext-link xmlns:xlink="http://www.w3.org/1999/xlink" ext-link-type="uri" xlink:href="http://data.antweb.org/specimen/CASENT0095743" xlink:type="simple">CASENT0095743</ext-link>). <bold>A, B</bold> head in full-face view <bold>C, D</bold> pedicel and flagellum in lateral view.</p></caption><graphic xmlns:xlink="http://www.w3.org/1999/xlink" xlink:href="zookeys-394-001-g023.jpg" position="float" orientation="portrait" xlink:type="simple"/></fig><fig id="F26" position="float" orientation="portrait"><label>Figure 26.</label><caption><p>Head of <italic><tp:taxon-name>Mystrium</tp:taxon-name></italic> males. <bold>A, C</bold> <italic><tp:taxon-name>Mystrium mirror</tp:taxon-name></italic> (<ext-link xmlns:xlink="http://www.w3.org/1999/xlink" ext-link-type="uri" xlink:href="http://data.antweb.org/specimen/CASENT0318941" xlink:type="simple">CASENT0318941</ext-link>) <bold>B</bold> <italic><tp:taxon-name>Mystrium mysticum</tp:taxon-name></italic> (<ext-link xmlns:xlink="http://www.w3.org/1999/xlink" ext-link-type="uri" xlink:href="http://data.antweb.org/specimen/CASENT0429983" xlink:type="simple">CASENT0429983</ext-link>) <bold>D</bold> <italic><tp:taxon-name>Mystrium janovitzi</tp:taxon-name></italic> (<ext-link xmlns:xlink="http://www.w3.org/1999/xlink" ext-link-type="uri" xlink:href="http://data.antweb.org/specimen/CASENT0007820" xlink:type="simple">CASENT0007820</ext-link>). <bold>A, B</bold> in oblique dorsal view <bold>C, D</bold> full-face view.</p></caption><graphic xmlns:xlink="http://www.w3.org/1999/xlink" xlink:href="zookeys-394-001-g026.jpg" position="float" orientation="portrait" xlink:type="simple"/></fig><fig id="F28" position="float" orientation="portrait"><label>Figure 28.</label><caption><p>Abdomen of <italic><tp:taxon-name>Mystrium</tp:taxon-name></italic> males. <bold>A</bold> <italic><tp:taxon-name>Mystrium mysticum</tp:taxon-name></italic> (<ext-link xmlns:xlink="http://www.w3.org/1999/xlink" ext-link-type="uri" xlink:href="http://data.antweb.org/specimen/CASENT0318027" xlink:type="simple">CASENT0318027</ext-link>) <bold>B</bold> <italic><tp:taxon-name>Mystrium janovitzi</tp:taxon-name></italic> (<ext-link xmlns:xlink="http://www.w3.org/1999/xlink" ext-link-type="uri" xlink:href="http://data.antweb.org/specimen/CASENT0007820" xlink:type="simple">CASENT0007820</ext-link>) <bold>C</bold> <italic><tp:taxon-name>Mystrium mysticum</tp:taxon-name></italic> (<ext-link xmlns:xlink="http://www.w3.org/1999/xlink" ext-link-type="uri" xlink:href="http://data.antweb.org/specimen/CASENT0429983" xlink:type="simple">CASENT0429983</ext-link>) <bold>D</bold> <italic><tp:taxon-name>Mystrium shadow</tp:taxon-name></italic> (<ext-link xmlns:xlink="http://www.w3.org/1999/xlink" ext-link-type="uri" xlink:href="http://data.antweb.org/specimen/CASENT0303561" xlink:type="simple">CASENT0303561</ext-link>). <bold>A, B</bold> abdominal segment VIII in oblique lateral view <bold>C, D</bold> petiole in dorsal view.</p></caption><graphic xmlns:xlink="http://www.w3.org/1999/xlink" xlink:href="zookeys-394-001-g028.jpg" position="float" orientation="portrait" xlink:type="simple"/></fig><fig id="F31" position="float" orientation="portrait"><label>Figure 31.</label><caption><p><italic><tp:taxon-name>Mystrium</tp:taxon-name></italic> males. <bold>A</bold> <italic><tp:taxon-name>Mystrium barrybressleri</tp:taxon-name></italic> (<ext-link xmlns:xlink="http://www.w3.org/1999/xlink" ext-link-type="uri" xlink:href="http://data.antweb.org/specimen/CASENT0135866" xlink:type="simple">CASENT0135866</ext-link>) <bold>B</bold> <italic><tp:taxon-name>Mystrium janovitzi</tp:taxon-name></italic> (<ext-link xmlns:xlink="http://www.w3.org/1999/xlink" ext-link-type="uri" xlink:href="http://data.antweb.org/specimen/CASENT0007820" xlink:type="simple">CASENT0007820</ext-link>) <bold>C</bold> <italic><tp:taxon-name>Mystrium barrybressleri</tp:taxon-name></italic> (<ext-link xmlns:xlink="http://www.w3.org/1999/xlink" ext-link-type="uri" xlink:href="http://data.antweb.org/specimen/CASENT0078803" xlink:type="simple">CASENT0078803</ext-link>) <bold>D</bold> <italic><tp:taxon-name>Mystrium shadow</tp:taxon-name></italic> (<ext-link xmlns:xlink="http://www.w3.org/1999/xlink" ext-link-type="uri" xlink:href="http://data.antweb.org/specimen/CASENT0107674" xlink:type="simple">CASENT0107674</ext-link>). <bold>A, B</bold> head in full-face view <bold>C, D</bold> right forewing in dorsal view.</p></caption><graphic xmlns:xlink="http://www.w3.org/1999/xlink" xlink:href="zookeys-394-001-g031.jpg" position="float" orientation="portrait" xlink:type="simple"/></fig><fig id="F32" position="float" orientation="portrait"><label>Figure 32.</label><caption><p>Differences in male characters between <italic><tp:taxon-name>Mystrium shadow</tp:taxon-name></italic> and <italic><tp:taxon-name>Mystrium janovitzi</tp:taxon-name></italic>. <bold>A</bold> <italic><tp:taxon-name>Mystrium shadow</tp:taxon-name></italic> (<ext-link xmlns:xlink="http://www.w3.org/1999/xlink" ext-link-type="uri" xlink:href="http://data.antweb.org/specimen/CASENT0303561" xlink:type="simple">CASENT0303561</ext-link>) <bold>B</bold> <italic><tp:taxon-name>Mystrium janovitzi</tp:taxon-name></italic> (<ext-link xmlns:xlink="http://www.w3.org/1999/xlink" ext-link-type="uri" xlink:href="http://data.antweb.org/specimen/CASENT0080292" xlink:type="simple">CASENT0080292</ext-link>) <bold>C</bold> <italic><tp:taxon-name>Mystrium shadow</tp:taxon-name></italic> (<ext-link xmlns:xlink="http://www.w3.org/1999/xlink" ext-link-type="uri" xlink:href="http://data.antweb.org/specimen/CASENT0107647" xlink:type="simple">CASENT0107647</ext-link>) <bold>D</bold> <italic><tp:taxon-name>Mystrium janovitzi</tp:taxon-name></italic> (<ext-link xmlns:xlink="http://www.w3.org/1999/xlink" ext-link-type="uri" xlink:href="http://data.antweb.org/specimen/CASENT0080644" xlink:type="simple">CASENT0080644</ext-link>). <bold>A, B</bold> head in posterior view <bold>C, D</bold> aedeagus in lateral view.</p></caption><graphic xmlns:xlink="http://www.w3.org/1999/xlink" xlink:href="zookeys-394-001-g032.jpg" position="float" orientation="portrait" xlink:type="simple"/></fig><fig id="F38" position="float" orientation="portrait"><label>Figure 38.</label><caption><p>Head of <italic><tp:taxon-name>Mystrium</tp:taxon-name></italic> males in full-face view. <bold>A</bold> <italic><tp:taxon-name>Mystrium barrybressleri</tp:taxon-name></italic> sp. n. (<ext-link xmlns:xlink="http://www.w3.org/1999/xlink" ext-link-type="uri" xlink:href="http://data.antweb.org/specimen/CASENT0135866" xlink:type="simple">CASENT0135866</ext-link>) <bold>B</bold> <italic><tp:taxon-name>Mystrium mysticum</tp:taxon-name></italic> (<ext-link xmlns:xlink="http://www.w3.org/1999/xlink" ext-link-type="uri" xlink:href="http://data.antweb.org/specimen/CASENT0318027" xlink:type="simple">CASENT0318027</ext-link>) <bold>C</bold> <italic><tp:taxon-name>Mystrium rogeri</tp:taxon-name></italic> (<ext-link xmlns:xlink="http://www.w3.org/1999/xlink" ext-link-type="uri" xlink:href="http://data.antweb.org/specimen/CASENT0001083" xlink:type="simple">CASENT0001083</ext-link>) <bold>D</bold> <italic><tp:taxon-name>Mystrium janovitzi</tp:taxon-name></italic> sp. n. (<ext-link xmlns:xlink="http://www.w3.org/1999/xlink" ext-link-type="uri" xlink:href="http://data.antweb.org/specimen/CASENT0007820" xlink:type="simple">CASENT0007820</ext-link>) <bold>E</bold> <italic><tp:taxon-name>Mystrium mirror</tp:taxon-name></italic> sp. n. (<ext-link xmlns:xlink="http://www.w3.org/1999/xlink" ext-link-type="uri" xlink:href="http://data.antweb.org/specimen/CASENT0318941" xlink:type="simple">CASENT0318941</ext-link>) <bold>F</bold> <italic><tp:taxon-name>Mystrium oberthueri</tp:taxon-name></italic> (<ext-link xmlns:xlink="http://www.w3.org/1999/xlink" ext-link-type="uri" xlink:href="http://data.antweb.org/specimen/CASENT0179499" xlink:type="simple">CASENT0179499</ext-link>) <bold>G</bold> <italic><tp:taxon-name>Mystrium shadow</tp:taxon-name></italic> sp. n. (<ext-link xmlns:xlink="http://www.w3.org/1999/xlink" ext-link-type="uri" xlink:href="http://data.antweb.org/specimen/CASENT0107647" xlink:type="simple">CASENT0107647</ext-link>) <bold>H</bold> <italic><tp:taxon-name>Mystrium voeltzkowi</tp:taxon-name></italic> (<ext-link xmlns:xlink="http://www.w3.org/1999/xlink" ext-link-type="uri" xlink:href="http://data.antweb.org/specimen/CASENT0101673" xlink:type="simple">CASENT0101673</ext-link>).</p></caption><graphic xmlns:xlink="http://www.w3.org/1999/xlink" xlink:href="zookeys-394-001-g038.jpg" position="float" orientation="portrait" xlink:type="simple"/></fig><fig id="F39" position="float" orientation="portrait"><label>Figure 39.</label><caption><p>Males of <italic><tp:taxon-name>Mystrium</tp:taxon-name></italic> in dorsal view. <bold>A</bold> <italic><tp:taxon-name>Mystrium barrybressleri</tp:taxon-name></italic> sp. n. (<ext-link xmlns:xlink="http://www.w3.org/1999/xlink" ext-link-type="uri" xlink:href="http://data.antweb.org/specimen/CASENT0135866" xlink:type="simple">CASENT0135866</ext-link>) <bold>B</bold> <italic><tp:taxon-name>Mystrium mysticum</tp:taxon-name></italic> (<ext-link xmlns:xlink="http://www.w3.org/1999/xlink" ext-link-type="uri" xlink:href="http://data.antweb.org/specimen/CASENT0318027" xlink:type="simple">CASENT0318027</ext-link>) <bold>C</bold> <italic><tp:taxon-name>Mystrium rogeri</tp:taxon-name></italic> (<ext-link xmlns:xlink="http://www.w3.org/1999/xlink" ext-link-type="uri" xlink:href="http://data.antweb.org/specimen/CASENT0001083" xlink:type="simple">CASENT0001083</ext-link>) <bold>D</bold> <italic><tp:taxon-name>Mystrium janovitzi</tp:taxon-name></italic> sp. n. (<ext-link xmlns:xlink="http://www.w3.org/1999/xlink" ext-link-type="uri" xlink:href="http://data.antweb.org/specimen/CASENT0007820" xlink:type="simple">CASENT0007820</ext-link>) <bold>E</bold> <italic><tp:taxon-name>Mystrium mirror</tp:taxon-name></italic> sp. n. (<ext-link xmlns:xlink="http://www.w3.org/1999/xlink" ext-link-type="uri" xlink:href="http://data.antweb.org/specimen/CASENT0318941" xlink:type="simple">CASENT0318941</ext-link>) <bold>F</bold> <italic><tp:taxon-name>Mystrium oberthueri</tp:taxon-name></italic> (<ext-link xmlns:xlink="http://www.w3.org/1999/xlink" ext-link-type="uri" xlink:href="http://data.antweb.org/specimen/CASENT0179499" xlink:type="simple">CASENT0179499</ext-link>) <bold>G</bold> <italic><tp:taxon-name>Mystrium shadow</tp:taxon-name></italic> sp. n. (<ext-link xmlns:xlink="http://www.w3.org/1999/xlink" ext-link-type="uri" xlink:href="http://data.antweb.org/specimen/CASENT0107647" xlink:type="simple">CASENT0107647</ext-link>) <bold>H</bold> <italic><tp:taxon-name>Mystrium voeltzkowi</tp:taxon-name></italic> (<ext-link xmlns:xlink="http://www.w3.org/1999/xlink" ext-link-type="uri" xlink:href="http://data.antweb.org/specimen/CASENT0101673" xlink:type="simple">CASENT0101673</ext-link>).</p></caption><graphic xmlns:xlink="http://www.w3.org/1999/xlink" xlink:href="zookeys-394-001-g039.jpg" position="float" orientation="portrait" xlink:type="simple"/></fig><fig id="F40" position="float" orientation="portrait"><label>Figure 40.</label><caption><p>Genital capsule of <italic><tp:taxon-name>Mystrium</tp:taxon-name></italic> males in lateral view. <bold>A</bold> <italic><tp:taxon-name>Mystrium barrybressleri</tp:taxon-name></italic> sp. n. (<ext-link xmlns:xlink="http://www.w3.org/1999/xlink" ext-link-type="uri" xlink:href="http://data.antweb.org/specimen/CASENT0078803" xlink:type="simple">CASENT0078803</ext-link>) <bold>B</bold> <italic><tp:taxon-name>Mystrium mysticum</tp:taxon-name></italic> (<ext-link xmlns:xlink="http://www.w3.org/1999/xlink" ext-link-type="uri" xlink:href="http://data.antweb.org/specimen/CASENT0218102" xlink:type="simple">CASENT0218102</ext-link>) <bold>C</bold> <italic><tp:taxon-name>Mystrium rogeri</tp:taxon-name></italic> (<ext-link xmlns:xlink="http://www.w3.org/1999/xlink" ext-link-type="uri" xlink:href="http://data.antweb.org/specimen/CASENT0001152" xlink:type="simple">CASENT0001152</ext-link>) <bold>D</bold> <italic><tp:taxon-name>Mystrium janovitzi</tp:taxon-name></italic> sp. n. (<ext-link xmlns:xlink="http://www.w3.org/1999/xlink" ext-link-type="uri" xlink:href="http://data.antweb.org/specimen/CASENT0080644" xlink:type="simple">CASENT0080644</ext-link>) <bold>E</bold> <italic><tp:taxon-name>Mystrium mirror</tp:taxon-name></italic> sp. n. (<ext-link xmlns:xlink="http://www.w3.org/1999/xlink" ext-link-type="uri" xlink:href="http://data.antweb.org/specimen/CASENT0317444" xlink:type="simple">CASENT0317444</ext-link>) <bold>F</bold> <italic><tp:taxon-name>Mystrium oberthueri</tp:taxon-name></italic> (<ext-link xmlns:xlink="http://www.w3.org/1999/xlink" ext-link-type="uri" xlink:href="http://data.antweb.org/specimen/CASENT0317422" xlink:type="simple">CASENT0317422</ext-link>) <bold>G</bold> <italic><tp:taxon-name>Mystrium shadow</tp:taxon-name></italic> sp. n. (<ext-link xmlns:xlink="http://www.w3.org/1999/xlink" ext-link-type="uri" xlink:href="http://data.antweb.org/specimen/CASENT0107647" xlink:type="simple">CASENT0107647</ext-link>) <bold>H</bold> <italic><tp:taxon-name>Mystrium voeltzkowi</tp:taxon-name></italic> (<ext-link xmlns:xlink="http://www.w3.org/1999/xlink" ext-link-type="uri" xlink:href="http://data.antweb.org/specimen/CASENT0317583" xlink:type="simple">CASENT0317583</ext-link>).</p></caption><graphic xmlns:xlink="http://www.w3.org/1999/xlink" xlink:href="zookeys-394-001-g040.jpg" position="float" orientation="portrait" xlink:type="simple"/></fig><fig id="F41" position="float" orientation="portrait"><label>Figure 41.</label><caption><p>Aedeagus of <italic><tp:taxon-name>Mystrium</tp:taxon-name></italic> males in lateral view. <bold>A</bold> <italic><tp:taxon-name>Mystrium barrybressleri</tp:taxon-name></italic> sp. n. (<ext-link xmlns:xlink="http://www.w3.org/1999/xlink" ext-link-type="uri" xlink:href="http://data.antweb.org/specimen/CASENT0078803" xlink:type="simple">CASENT0078803</ext-link>) <bold>B</bold> <italic><tp:taxon-name>Mystrium mysticum</tp:taxon-name></italic> (<ext-link xmlns:xlink="http://www.w3.org/1999/xlink" ext-link-type="uri" xlink:href="http://data.antweb.org/specimen/CASENT0218102" xlink:type="simple">CASENT0218102</ext-link>) <bold>C</bold> <italic><tp:taxon-name>Mystrium rogeri</tp:taxon-name></italic> (<ext-link xmlns:xlink="http://www.w3.org/1999/xlink" ext-link-type="uri" xlink:href="http://data.antweb.org/specimen/CASENT0001152" xlink:type="simple">CASENT0001152</ext-link>) <bold>D</bold> <italic><tp:taxon-name>Mystrium janovitzi</tp:taxon-name></italic> sp. n. (<ext-link xmlns:xlink="http://www.w3.org/1999/xlink" ext-link-type="uri" xlink:href="http://data.antweb.org/specimen/CASENT0080644" xlink:type="simple">CASENT0080644</ext-link>) <bold>E</bold> <italic><tp:taxon-name>Mystrium mirror</tp:taxon-name></italic> sp. n. (<ext-link xmlns:xlink="http://www.w3.org/1999/xlink" ext-link-type="uri" xlink:href="http://data.antweb.org/specimen/CASENT0317444" xlink:type="simple">CASENT0317444</ext-link>) <bold>F</bold> <italic><tp:taxon-name>Mystrium oberthueri</tp:taxon-name></italic> (<ext-link xmlns:xlink="http://www.w3.org/1999/xlink" ext-link-type="uri" xlink:href="http://data.antweb.org/specimen/CASENT0317422" xlink:type="simple">CASENT0317422</ext-link>) <bold>G</bold> <italic><tp:taxon-name>Mystrium shadow</tp:taxon-name></italic> sp. n. (<ext-link xmlns:xlink="http://www.w3.org/1999/xlink" ext-link-type="uri" xlink:href="http://data.antweb.org/specimen/CASENT0107647" xlink:type="simple">CASENT0107647</ext-link>) <bold>H</bold> <italic><tp:taxon-name>Mystrium voeltzkowi</tp:taxon-name></italic> (<ext-link xmlns:xlink="http://www.w3.org/1999/xlink" ext-link-type="uri" xlink:href="http://data.antweb.org/specimen/CASENT0317583" xlink:type="simple">CASENT0317583</ext-link>).</p></caption><graphic xmlns:xlink="http://www.w3.org/1999/xlink" xlink:href="zookeys-394-001-g041.jpg" position="float" orientation="portrait" xlink:type="simple"/></fig><fig id="F50" position="float" orientation="portrait"><label>Figure 50.</label><caption><p>Workers of <italic>voeltzkowi</italic> species group in lateral view. <bold>A</bold> <italic><tp:taxon-name>Mystrium eques</tp:taxon-name></italic> sp. n. (<ext-link xmlns:xlink="http://www.w3.org/1999/xlink" ext-link-type="uri" xlink:href="http://data.antweb.org/specimen/CASENT0418314" xlink:type="simple">CASENT0418314</ext-link>: holotype) <bold>B</bold> <italic><tp:taxon-name>Mystrium janovitzi</tp:taxon-name></italic> sp. n. (<ext-link xmlns:xlink="http://www.w3.org/1999/xlink" ext-link-type="uri" xlink:href="http://data.antweb.org/specimen/CASENT0482698" xlink:type="simple">CASENT0482698</ext-link>: holotype) <bold>C</bold> <italic><tp:taxon-name>Mystrium mirror</tp:taxon-name></italic> sp. n. (<ext-link xmlns:xlink="http://www.w3.org/1999/xlink" ext-link-type="uri" xlink:href="http://data.antweb.org/specimen/CASENT0429897" xlink:type="simple">CASENT0429897</ext-link>: holotype) <bold>D</bold> <italic><tp:taxon-name>Mystrium oberthueri</tp:taxon-name></italic> (<ext-link xmlns:xlink="http://www.w3.org/1999/xlink" ext-link-type="uri" xlink:href="http://data.antweb.org/specimen/CASENT0496066" xlink:type="simple">CASENT0496066</ext-link>) <bold>E</bold> <italic><tp:taxon-name>Mystrium shadow</tp:taxon-name></italic> sp. n. (<ext-link xmlns:xlink="http://www.w3.org/1999/xlink" ext-link-type="uri" xlink:href="http://data.antweb.org/specimen/CASENT0318933" xlink:type="simple">CASENT0318933</ext-link>: holotype) <bold>F</bold> <italic><tp:taxon-name>Mystrium voeltzkowi</tp:taxon-name></italic> (<ext-link xmlns:xlink="http://www.w3.org/1999/xlink" ext-link-type="uri" xlink:href="http://data.antweb.org/specimen/CASENT0002075" xlink:type="simple">CASENT0002075</ext-link>).</p></caption><graphic xmlns:xlink="http://www.w3.org/1999/xlink" xlink:href="zookeys-394-001-g050.jpg" position="float" orientation="portrait" xlink:type="simple"/></fig><fig id="F51" position="float" orientation="portrait"><label>Figure 51.</label><caption><p>Head of the workers of <italic>voeltzkowi</italic> species group in full-face view. <bold>A</bold> <italic><tp:taxon-name>Mystrium eques</tp:taxon-name></italic> sp. n. (<ext-link xmlns:xlink="http://www.w3.org/1999/xlink" ext-link-type="uri" xlink:href="http://data.antweb.org/specimen/CASENT0418314" xlink:type="simple">CASENT0418314</ext-link>: holotype) <bold>B</bold> <italic><tp:taxon-name>Mystrium janovitzi</tp:taxon-name></italic> sp. n. (<ext-link xmlns:xlink="http://www.w3.org/1999/xlink" ext-link-type="uri" xlink:href="http://data.antweb.org/specimen/CASENT0482698" xlink:type="simple">CASENT0482698</ext-link>: holotype) <bold>C</bold> <italic><tp:taxon-name>Mystrium mirror</tp:taxon-name></italic> sp. n. (<ext-link xmlns:xlink="http://www.w3.org/1999/xlink" ext-link-type="uri" xlink:href="http://data.antweb.org/specimen/CASENT0429897" xlink:type="simple">CASENT0429897</ext-link>: holotype) <bold>D</bold> <italic><tp:taxon-name>Mystrium oberthueri</tp:taxon-name></italic> (<ext-link xmlns:xlink="http://www.w3.org/1999/xlink" ext-link-type="uri" xlink:href="http://data.antweb.org/specimen/CASENT0496066" xlink:type="simple">CASENT0496066</ext-link>) <bold>E</bold> <italic><tp:taxon-name>Mystrium shadow</tp:taxon-name></italic> sp. n. (<ext-link xmlns:xlink="http://www.w3.org/1999/xlink" ext-link-type="uri" xlink:href="http://data.antweb.org/specimen/CASENT0318933" xlink:type="simple">CASENT0318933</ext-link>: holotype) <bold>F</bold> <italic><tp:taxon-name>Mystrium voeltzkowi</tp:taxon-name></italic> (<ext-link xmlns:xlink="http://www.w3.org/1999/xlink" ext-link-type="uri" xlink:href="http://data.antweb.org/specimen/CASENT0002075" xlink:type="simple">CASENT0002075</ext-link>).</p></caption><graphic xmlns:xlink="http://www.w3.org/1999/xlink" xlink:href="zookeys-394-001-g051.jpg" position="float" orientation="portrait" xlink:type="simple"/></fig><fig id="F52" position="float" orientation="portrait"><label>Figure 52.</label><caption><p>Workers of <italic>voeltzkowi</italic> species group in dorsal view. <bold>A</bold> <italic><tp:taxon-name>Mystrium eques</tp:taxon-name></italic> sp. n. (<ext-link xmlns:xlink="http://www.w3.org/1999/xlink" ext-link-type="uri" xlink:href="http://data.antweb.org/specimen/CASENT0418314" xlink:type="simple">CASENT0418314</ext-link>: holotype) <bold>B</bold> <italic><tp:taxon-name>Mystrium janovitzi</tp:taxon-name></italic> sp. n. (<ext-link xmlns:xlink="http://www.w3.org/1999/xlink" ext-link-type="uri" xlink:href="http://data.antweb.org/specimen/CASENT0482698" xlink:type="simple">CASENT0482698</ext-link>: holotype) <bold>C</bold> <italic><tp:taxon-name>Mystrium mirror</tp:taxon-name></italic> sp. n. (<ext-link xmlns:xlink="http://www.w3.org/1999/xlink" ext-link-type="uri" xlink:href="http://data.antweb.org/specimen/CASENT0429897" xlink:type="simple">CASENT0429897</ext-link>: holotype) <bold>D</bold> <italic><tp:taxon-name>Mystrium oberthueri</tp:taxon-name></italic> (<ext-link xmlns:xlink="http://www.w3.org/1999/xlink" ext-link-type="uri" xlink:href="http://data.antweb.org/specimen/CASENT0496066" xlink:type="simple">CASENT0496066</ext-link>) <bold>E</bold> <italic><tp:taxon-name>Mystrium shadow</tp:taxon-name></italic> sp. n. (<ext-link xmlns:xlink="http://www.w3.org/1999/xlink" ext-link-type="uri" xlink:href="http://data.antweb.org/specimen/CASENT0318933" xlink:type="simple">CASENT0318933</ext-link>: holotype) <bold>F</bold> <italic><tp:taxon-name>Mystrium voeltzkowi</tp:taxon-name></italic> (<ext-link xmlns:xlink="http://www.w3.org/1999/xlink" ext-link-type="uri" xlink:href="http://data.antweb.org/specimen/CASENT0002075" xlink:type="simple">CASENT0002075</ext-link>).</p></caption><graphic xmlns:xlink="http://www.w3.org/1999/xlink" xlink:href="zookeys-394-001-g052.jpg" position="float" orientation="portrait" xlink:type="simple"/></fig><fig id="F53" position="float" orientation="portrait"><label>Figure 53.</label><caption><p>Ergatoid queens of <italic>voeltzkowi</italic> species group in lateral view. <bold>A</bold> <italic><tp:taxon-name>Mystrium eques</tp:taxon-name></italic> sp. n. (<ext-link xmlns:xlink="http://www.w3.org/1999/xlink" ext-link-type="uri" xlink:href="http://data.antweb.org/specimen/CASENT0418317" xlink:type="simple">CASENT0418317</ext-link>: paratype) <bold>B</bold> <italic><tp:taxon-name>Mystrium janovitzi</tp:taxon-name></italic> sp. n. (<ext-link xmlns:xlink="http://www.w3.org/1999/xlink" ext-link-type="uri" xlink:href="http://data.antweb.org/specimen/CASENT0482696" xlink:type="simple">CASENT0482696</ext-link>) <bold>C</bold> <italic><tp:taxon-name>Mystrium mirror</tp:taxon-name></italic> sp. n. (<ext-link xmlns:xlink="http://www.w3.org/1999/xlink" ext-link-type="uri" xlink:href="http://data.antweb.org/specimen/CASENT0318940" xlink:type="simple">CASENT0318940</ext-link>: paratype) <bold>D</bold> <italic><tp:taxon-name>Mystrium oberthueri</tp:taxon-name></italic> (<ext-link xmlns:xlink="http://www.w3.org/1999/xlink" ext-link-type="uri" xlink:href="http://data.antweb.org/specimen/CASENT0496064" xlink:type="simple">CASENT0496064</ext-link>) <bold>E</bold> <italic><tp:taxon-name>Mystrium shadow</tp:taxon-name></italic> sp. n. (<ext-link xmlns:xlink="http://www.w3.org/1999/xlink" ext-link-type="uri" xlink:href="http://data.antweb.org/specimen/CASENT0077647" xlink:type="simple">CASENT0077647</ext-link>: paratype) <bold>F</bold> <italic><tp:taxon-name>Mystrium voeltzkowi</tp:taxon-name></italic> (<ext-link xmlns:xlink="http://www.w3.org/1999/xlink" ext-link-type="uri" xlink:href="http://data.antweb.org/specimen/CASENT0002092" xlink:type="simple">CASENT0002092</ext-link>).</p></caption><graphic xmlns:xlink="http://www.w3.org/1999/xlink" xlink:href="zookeys-394-001-g053.jpg" position="float" orientation="portrait" xlink:type="simple"/></fig><fig id="F54" position="float" orientation="portrait"><label>Figure 54.</label><caption><p>Head of the ergatoid queens of <italic>voeltzkowi</italic> species group in full-face view. <bold>A</bold> <italic><tp:taxon-name>Mystrium eques</tp:taxon-name></italic> sp. n. (<ext-link xmlns:xlink="http://www.w3.org/1999/xlink" ext-link-type="uri" xlink:href="http://data.antweb.org/specimen/CASENT0418317" xlink:type="simple">CASENT0418317</ext-link>: paratype) <bold>B</bold> <italic><tp:taxon-name>Mystrium janovitzi</tp:taxon-name></italic> sp. n. (<ext-link xmlns:xlink="http://www.w3.org/1999/xlink" ext-link-type="uri" xlink:href="http://data.antweb.org/specimen/CASENT0482696" xlink:type="simple">CASENT0482696</ext-link>) <bold>C</bold> <italic><tp:taxon-name>Mystrium mirror</tp:taxon-name></italic> sp. n. (<ext-link xmlns:xlink="http://www.w3.org/1999/xlink" ext-link-type="uri" xlink:href="http://data.antweb.org/specimen/CASENT0318940" xlink:type="simple">CASENT0318940</ext-link>: paratype) <bold>D</bold> <italic><tp:taxon-name>Mystrium oberthueri</tp:taxon-name></italic> (<ext-link xmlns:xlink="http://www.w3.org/1999/xlink" ext-link-type="uri" xlink:href="http://data.antweb.org/specimen/CASENT0496064" xlink:type="simple">CASENT0496064</ext-link>) <bold>E</bold> <italic><tp:taxon-name>Mystrium shadow</tp:taxon-name></italic> sp. n. (<ext-link xmlns:xlink="http://www.w3.org/1999/xlink" ext-link-type="uri" xlink:href="http://data.antweb.org/specimen/CASENT0077647" xlink:type="simple">CASENT0077647</ext-link>: paratype) <bold>F</bold> <italic><tp:taxon-name>Mystrium voeltzkowi</tp:taxon-name></italic> (<ext-link xmlns:xlink="http://www.w3.org/1999/xlink" ext-link-type="uri" xlink:href="http://data.antweb.org/specimen/CASENT0002092" xlink:type="simple">CASENT0002092</ext-link>).</p></caption><graphic xmlns:xlink="http://www.w3.org/1999/xlink" xlink:href="zookeys-394-001-g054.jpg" position="float" orientation="portrait" xlink:type="simple"/></fig><fig id="F55" position="float" orientation="portrait"><label>Figure 55.</label><caption><p>Ergatoid queens of <italic>voeltzkowi</italic> species group in dorsal view. <bold>A</bold> <italic><tp:taxon-name>Mystrium eques</tp:taxon-name></italic> sp. n. (<ext-link xmlns:xlink="http://www.w3.org/1999/xlink" ext-link-type="uri" xlink:href="http://data.antweb.org/specimen/CASENT0418317" xlink:type="simple">CASENT0418317</ext-link>: paratype) <bold>B</bold> <italic><tp:taxon-name>Mystrium janovitzi</tp:taxon-name></italic> sp. n. (<ext-link xmlns:xlink="http://www.w3.org/1999/xlink" ext-link-type="uri" xlink:href="http://data.antweb.org/specimen/CASENT0482696" xlink:type="simple">CASENT0482696</ext-link>) <bold>C</bold> <italic><tp:taxon-name>Mystrium mirror</tp:taxon-name></italic> sp. n. (<ext-link xmlns:xlink="http://www.w3.org/1999/xlink" ext-link-type="uri" xlink:href="http://data.antweb.org/specimen/CASENT0318940" xlink:type="simple">CASENT0318940</ext-link>: paratype) <bold>D</bold> <italic><tp:taxon-name>Mystrium oberthueri</tp:taxon-name></italic> (<ext-link xmlns:xlink="http://www.w3.org/1999/xlink" ext-link-type="uri" xlink:href="http://data.antweb.org/specimen/CASENT0496064" xlink:type="simple">CASENT0496064</ext-link>) <bold>E</bold> <italic><tp:taxon-name>Mystrium shadow</tp:taxon-name></italic> sp. n. (<ext-link xmlns:xlink="http://www.w3.org/1999/xlink" ext-link-type="uri" xlink:href="http://data.antweb.org/specimen/CASENT0077647" xlink:type="simple">CASENT0077647</ext-link>: paratype) <bold>F</bold> <italic><tp:taxon-name>Mystrium voeltzkowi</tp:taxon-name></italic> (<ext-link xmlns:xlink="http://www.w3.org/1999/xlink" ext-link-type="uri" xlink:href="http://data.antweb.org/specimen/CASENT0002092" xlink:type="simple">CASENT0002092</ext-link>).</p></caption><graphic xmlns:xlink="http://www.w3.org/1999/xlink" xlink:href="zookeys-394-001-g055.jpg" position="float" orientation="portrait" xlink:type="simple"/></fig><fig id="F56" position="float" orientation="portrait"><label>Figure 56.</label><caption><p>Distribution maps for <italic>voeltzkowi</italic> species group. <bold>A</bold> <italic><tp:taxon-name>Mystrium eques</tp:taxon-name></italic> sp. n. <bold>B</bold> <italic><tp:taxon-name>Mystrium janovitzi</tp:taxon-name></italic> sp. n. <bold>C</bold> <italic><tp:taxon-name>Mystrium mirror</tp:taxon-name></italic> sp. n. <bold>D</bold> <italic><tp:taxon-name>Mystrium oberthueri</tp:taxon-name></italic> <bold>E</bold> <italic><tp:taxon-name>Mystrium shadow</tp:taxon-name></italic> sp. n. <bold>F</bold> <italic><tp:taxon-name>Mystrium voeltzkowi</tp:taxon-name></italic>. Star symbols represent the type locality: the localities for <italic><tp:taxon-name>Mystrium oberthueri</tp:taxon-name></italic> and <italic><tp:taxon-name>Mystrium voeltzkowi</tp:taxon-name></italic> are approximate, which are assumed from the original descriptions.</p></caption><graphic xmlns:xlink="http://www.w3.org/1999/xlink" xlink:href="zookeys-394-001-g056.jpg" position="float" orientation="portrait" xlink:type="simple"/></fig><fig id="F8" position="float" orientation="portrait"><label>Figure 8.</label><caption><p>Female diagnostic characters of <italic>mysticum</italic> species group. <bold>A</bold> <italic><tp:taxon-name>Mystrium rogeri</tp:taxon-name></italic> (<ext-link xmlns:xlink="http://www.w3.org/1999/xlink" ext-link-type="uri" xlink:href="http://data.antweb.org/specimen/CASENT0001069" xlink:type="simple">CASENT0001069</ext-link>) <bold>B</bold> <italic><tp:taxon-name>Mystrium barrybressleri</tp:taxon-name></italic> (<ext-link xmlns:xlink="http://www.w3.org/1999/xlink" ext-link-type="uri" xlink:href="http://data.antweb.org/specimen/CASENT0045009" xlink:type="simple">CASENT0045009</ext-link>) <bold>C</bold> <italic><tp:taxon-name>Mystrium mysticum</tp:taxon-name></italic> (<ext-link xmlns:xlink="http://www.w3.org/1999/xlink" ext-link-type="uri" xlink:href="http://data.antweb.org/specimen/CASENT0003808" xlink:type="simple">CASENT0003808</ext-link>) <bold>D</bold> <italic><tp:taxon-name>Mystrium mirror</tp:taxon-name></italic> (<ext-link xmlns:xlink="http://www.w3.org/1999/xlink" ext-link-type="uri" xlink:href="http://data.antweb.org/specimen/CASENT0317582" xlink:type="simple">CASENT0317582</ext-link>). <bold>A–D</bold> worker. <bold>A, B</bold> mandible in oblique anterior view <bold>C, D</bold> abdominal segment VII in lateral view.</p></caption><graphic xmlns:xlink="http://www.w3.org/1999/xlink" xlink:href="zookeys-394-001-g008.jpg" position="float" orientation="portrait" xlink:type="simple"/></fig><fig id="F16" position="float" orientation="portrait"><label>Figure 16.</label><caption><p>Vertex of workers in <italic>voeltzkowi</italic> species group. <bold>A</bold> <italic><tp:taxon-name>Mystrium oberthueri</tp:taxon-name></italic> (<ext-link xmlns:xlink="http://www.w3.org/1999/xlink" ext-link-type="uri" xlink:href="http://data.antweb.org/specimen/CASENT0499569" xlink:type="simple">CASENT0499569</ext-link>) <bold>B</bold> <italic><tp:taxon-name>Mystrium voeltzkowi</tp:taxon-name></italic> (<ext-link xmlns:xlink="http://www.w3.org/1999/xlink" ext-link-type="uri" xlink:href="http://data.antweb.org/specimen/CASENT0002075" xlink:type="simple">CASENT0002075</ext-link>). <bold>A, B</bold> head in posterior view.</p></caption><graphic xmlns:xlink="http://www.w3.org/1999/xlink" xlink:href="zookeys-394-001-g016.jpg" position="float" orientation="portrait" xlink:type="simple"/></fig><fig id="F15" position="float" orientation="portrait"><label>Figure 15.</label><caption><p>Distal portion of the mandible of <italic><tp:taxon-name>Mystrium voeltzkowi</tp:taxon-name></italic> in mesal view. <bold>A</bold> worker (<ext-link xmlns:xlink="http://www.w3.org/1999/xlink" ext-link-type="uri" xlink:href="http://data.antweb.org/specimen/CASENT0002075" xlink:type="simple">CASENT0002075</ext-link>) <bold>B</bold> ergatoid queen (<ext-link xmlns:xlink="http://www.w3.org/1999/xlink" ext-link-type="uri" xlink:href="http://data.antweb.org/specimen/CASENT0002074" xlink:type="simple">CASENT0002074</ext-link>).</p></caption><graphic xmlns:xlink="http://www.w3.org/1999/xlink" xlink:href="zookeys-394-001-g015.jpg" position="float" orientation="portrait" xlink:type="simple"/></fig><fig id="F25" position="float" orientation="portrait"><label>Figure 25.</label><caption><p>Differences in ergatoid queen characters between <italic><tp:taxon-name>Mystrium mirror</tp:taxon-name></italic> and <italic><tp:taxon-name>Mystrium shadow</tp:taxon-name></italic>. <bold>A, C</bold> <italic><tp:taxon-name>Mystrium mirror</tp:taxon-name></italic> (<ext-link xmlns:xlink="http://www.w3.org/1999/xlink" ext-link-type="uri" xlink:href="http://data.antweb.org/specimen/CASENT0429899" xlink:type="simple">CASENT0429899</ext-link>) <bold>B, D</bold> <italic><tp:taxon-name>Mystrium shadow</tp:taxon-name></italic> (<ext-link xmlns:xlink="http://www.w3.org/1999/xlink" ext-link-type="uri" xlink:href="http://data.antweb.org/specimen/CASENT0077647" xlink:type="simple">CASENT0077647</ext-link>: paratype). <bold>A, B</bold> head and pronotum in oblique dorsal view <bold>C, D</bold> mesosoma in oblique dorsal view.</p></caption><graphic xmlns:xlink="http://www.w3.org/1999/xlink" xlink:href="zookeys-394-001-g025.jpg" position="float" orientation="portrait" xlink:type="simple"/></fig></tp:treatment-sec></tp:taxon-treatment>
