# Supplementary material for: A revision of the ant genus Mystrium in the Malagasy region with description of six new species and remarks on Amblyopone and Stigmatomma (Hymenoptera, Formicidae, Amblyoponinae)
Source: Zookeys. 2014 Mar 31;(394):1–99. doi: 10.3897/zookeys.394.6446 (PMC3978267; doi:10.3897/zookeys.394.6446)
Supplement: XML Treatment for Mystrium mirror [file zookeys.394.6446-treatment9.xml]

<!DOCTYPE tp:taxon-treatment
  PUBLIC "-//TaxonX//DTD Taxonomic Treatment Publishing DTD v0 20100105//EN" "tax-treatment-NSO.dtd">
<tp:taxon-treatment xmlns:tp="http://www.plazi.org/taxpub"><tp:treatment-meta><mixed-citation publication-type="journal"><person-group><name><surname>Yoshimura</surname><given-names>Masashi</given-names></name><name><surname>Fisher</surname><given-names>Brian L.</given-names></name></person-group><article-title>A revision of the ant genus <italic>Mystrium</italic> in the Malagasy region with description of six new species and remarks on <italic>Amblyopone</italic> and <italic>Stigmatomma</italic> (Hymenoptera, Formicidae, Amblyoponinae)</article-title><source>Zookeys</source><day>31</day><month>3</month><year>2014</year><volume>2014</volume><issue>394</issue><fpage>1</fpage><lpage>99</lpage><pub-id pub-id-type="doi">10.3897/zookeys.394.6446</pub-id></mixed-citation></tp:treatment-meta><tp:nomenclature><tp:taxon-name>
                                <tp:taxon-name-part taxon-name-part-type="genus">Mystrium</tp:taxon-name-part>
                                <tp:taxon-name-part taxon-name-part-type="species">mirror</tp:taxon-name-part>
                                <object-id xmlns:xlink="http://www.w3.org/1999/xlink" content-type="zoobank" xlink:type="simple">http://zoobank.org/BFEBDF95-71C8-48ED-BDDD-3763E4EE7C0C</object-id>
                                <object-id xmlns:xlink="http://www.w3.org/1999/xlink" xlink:type="simple">http://species-id.net/wiki/Mystrium_mirror</object-id>
                            </tp:taxon-name><tp:taxon-authority>Yoshimura &amp; Fisher</tp:taxon-authority><tp:taxon-status xmlns:xlink="http://www.w3.org/1999/xlink" xlink:type="simple">sp. n.</tp:taxon-status><xref ref-type="fig" rid="F5">Figs 5C</xref><xref ref-type="fig" rid="F8">, 8D</xref><xref ref-type="fig" rid="F20">, 20A, 20C, 20E</xref><xref ref-type="fig" rid="F24">, 24B</xref><xref ref-type="fig" rid="F25">, 25A, 25C</xref><xref ref-type="fig" rid="F26">, 26A, 26C</xref><xref ref-type="fig" rid="F27">, 27B, 27D</xref><xref ref-type="fig" rid="F37">, 37E</xref><xref ref-type="fig" rid="F38">, 38E</xref><xref ref-type="fig" rid="F39">, 39E</xref><xref ref-type="fig" rid="F40">, 40E</xref><xref ref-type="fig" rid="F41">, 41E</xref><xref ref-type="fig" rid="F50">, 50C</xref><xref ref-type="fig" rid="F51">, 51C</xref><xref ref-type="fig" rid="F52">, 52C</xref><xref ref-type="fig" rid="F53">, 53C</xref><xref ref-type="fig" rid="F54">, 54C</xref><xref ref-type="fig" rid="F55">, 55C</xref><xref ref-type="fig" rid="F56">, 56C</xref></tp:nomenclature><tp:treatment-sec sec-type="Holotype"><title>Holotype.</title><p>Worker: <ext-link xmlns:xlink="http://www.w3.org/1999/xlink" ext-link-type="uri" xlink:href="http://data.antweb.org/specimen/CASENT0429897" xlink:type="simple">CASENT0429897</ext-link>, BLF04760, MADAGASCAR, Toliara, Parc National de Kirindy Mite, 16.3 km 127° SE Belo sur Mer (<named-content xmlns:xlink="http://www.w3.org/1999/xlink" content-type="dwc:verbatimCoordinates" xlink:type="simple">-20.79528°, 44.147°</named-content>), 80 m alt., 6–10.xii.2001, Fisher-Griswold Arthropod Team [CASC].</p></tp:treatment-sec><tp:treatment-sec sec-type="Paratypes"><title>Paratypes.</title><p>5 workers: <ext-link xmlns:xlink="http://www.w3.org/1999/xlink" ext-link-type="uri" xlink:href="http://data.antweb.org/specimen/CASENT0429898" xlink:type="simple">CASENT0429898</ext-link> [CASC], <ext-link xmlns:xlink="http://www.w3.org/1999/xlink" ext-link-type="uri" xlink:href="http://data.antweb.org/specimen/CASENT0318935" xlink:type="simple">CASENT0318935</ext-link> [BMNH], <ext-link xmlns:xlink="http://www.w3.org/1999/xlink" ext-link-type="uri" xlink:href="http://data.antweb.org/specimen/CASENT0318936" xlink:type="simple">CASENT0318936</ext-link> [MHNG], <ext-link xmlns:xlink="http://www.w3.org/1999/xlink" ext-link-type="uri" xlink:href="http://data.antweb.org/specimen/CASENT0318937" xlink:type="simple">CASENT0318937</ext-link> [MCZC], <ext-link xmlns:xlink="http://www.w3.org/1999/xlink" ext-link-type="uri" xlink:href="http://data.antweb.org/specimen/CASENT0318938" xlink:type="simple">CASENT0318938</ext-link> [NHMB]; 3 ergatoid queens: <ext-link xmlns:xlink="http://www.w3.org/1999/xlink" ext-link-type="uri" xlink:href="http://data.antweb.org/specimen/CASENT0429899" xlink:type="simple">CASENT0429899</ext-link> [CASC], <ext-link xmlns:xlink="http://www.w3.org/1999/xlink" ext-link-type="uri" xlink:href="http://data.antweb.org/specimen/CASENT0318939" xlink:type="simple">CASENT0318939</ext-link> [BMNH], <ext-link xmlns:xlink="http://www.w3.org/1999/xlink" ext-link-type="uri" xlink:href="http://data.antweb.org/specimen/CASENT0318940" xlink:type="simple">CASENT0318940</ext-link> [MHNG]; 4 males: <ext-link xmlns:xlink="http://www.w3.org/1999/xlink" ext-link-type="uri" xlink:href="http://data.antweb.org/specimen/CASENT0429893" xlink:type="simple">CASENT0429893</ext-link> [CASC], <ext-link xmlns:xlink="http://www.w3.org/1999/xlink" ext-link-type="uri" xlink:href="http://data.antweb.org/specimen/CASENT0429895" xlink:type="simple">CASENT0429895</ext-link> [BMNH], <ext-link xmlns:xlink="http://www.w3.org/1999/xlink" ext-link-type="uri" xlink:href="http://data.antweb.org/specimen/CASENT0318941" xlink:type="simple">CASENT0318941</ext-link> [MHNG], <ext-link xmlns:xlink="http://www.w3.org/1999/xlink" ext-link-type="uri" xlink:href="http://data.antweb.org/specimen/CASENT0318942" xlink:type="simple">CASENT0318942</ext-link> [MCZC], with same data as holotype.</p><!--PageBreak--></tp:treatment-sec><tp:treatment-sec sec-type="Worker"><title>Worker.</title><p><bold>Description.</bold> Measurements: holotype. HL 1.60, HW 1.68, SL 1.19, ML 1.72, HD 1.03, WL 1.89, PnW 0.91, PpW 0.76, PtW 0.79, PtL 0.55, CI 104.7, SI 71.1, MI 102.7, PpI 83.2, PtI 143.8.</p><p>HL 1.16-1.91, HW 1.16–2.06, SL 0.94–1.48, ML 1.34–2.30, HD 0.84–1.33, WL 1.46–2.27, PnW 0.69–1.08, PpW 0.60–0.94, PtW 0.59–0.91, PtL 0.37–0.59, CI 99.5–108.3, SI 67.9–80.9, MI 103.8–115.7, PpI 81.5–92.6, PtI 143.7–163.2 (10 specimens measured).</p><p>Posterolateral corner of head strongly expanding posteriorly. Posterior face of vertex forming a blunt angle with its dorsal face on median line of head, so that declivity of vertex on lateral part distinctly steeper than on median part. Ventral half of vertex sculptured. Eye developed, relatively larger than that of <italic><tp:taxon-name>Mystrium voeltzkowi</tp:taxon-name></italic>. Anterior margin of clypeus straight to weakly convex with moderately long conical setae. Genal tooth of head weakly developed, reaching or slightly exceeding basal line of lateral lobe of clypeus. Masticatory surface of mandible in full-face view visible on basal half and invisible on distal half, width of dorsal surface of mandible almost identical from mandibular shaft to distal portion. Second maxillary palpomere longer than third. First flagellomere (third antennal segment) about 1.0-1.3× length of pedicel (second antennal segment). Pronotal dorsum covered with strong and longitudinal striae, center deeply impressed. Shallow but thick longitudinal striae impressed on lateral surface of pronotum. Mesonotum differentiated from propodeum in dorsal view, length shorter than that of propodeum. Metanotal groove shallowly and gently impressed, mesonotum higher than pronotum in lateral view. Metapleural gland bulla moderately developed, propodeal declivity in lateral view almost straight. Petiole gently narrowing from anterior 1/3 in dorsal view, anterior margin straight to gently rounded and not edged by striae.</p><p>Body color reddish brown to dark brown. Four distal segments of antennal club brighter.</p></tp:treatment-sec><tp:treatment-sec sec-type="Ergatoid queen"><title>Ergatoid queen.</title><p><bold>Description.</bold> Measurements: HL 1.17–1.83, HW 1.19–1.55, SL 0.91–1.24, ML 1.12–1.50, HD 0.83–1.08, WL 1.52–2.02, PnW 0.70–0.87, PpW 0.69–0.87, PtW 0.72–0.92, PtL 0.38–0.49, CI 77.6–106.7, SI 72.0–81.9, MI 87.7–104.0, PpI 94.0–106.6, PtI 159.5–194.5 (10 specimens measured).</p><p>Wings usually vestigial and reduced to quite small appendages; sometimes completely absent. Wing sclerites undeveloped. Posterolateral corner of head strongly to weakly expanding posteriorly, expansion relatively weaker than that of workers. Vertex usually thin, forming blunt angle between posterior and dorsal faces on median line of head, so that declivity of vertex on lateral part distinctly steeper than on median part. Ventral half of vertex sculptured, or not differentiated from dorsal region. Eye moderate and distinct. Ocelli absent. Anterior margin of clypeus straight to weakly convex with small conical setae. Genal tooth of head absent and not angled, or angled into small, short spine. Masticatory margin of mandible almost invisible in full-face view, and dorsal surface on distal portion as wide as that on mandibular shaft. Spatulate seta present on basal side of each basal denticle on masticatory margin of mandible. First flagellar segment on antenna moderately long, about 1.1-1.2× length of pedicel. Setae on pronotum almost simple, narrowing distally with strongly sharpened apex. Meta<!--PageBreak-->pleural gland bulla moderately developed and not expanding dorsally to propodeal spiracle, so that propodeal declivity in lateral view weakly convex and rounded posteriorly on its ventral 1/3. Petiole relatively long in dorsal view, about 0.6-0.8× length of abdominal segment III.</p><p>Body color yellowish brown, brown or reddish brown.</p></tp:treatment-sec><tp:treatment-sec sec-type="Male"><title>Male.</title><p><bold>Description.</bold> Measurements: HL 0.93–1.05, HW 1.31–1.56, SL 0.29–0.35, EL 0.67–0.78, WL 1.90–2.38, MnW 1.23–1.40, CI 140.6–149.3, SI 21.5–23.1, EI 70.2–74.3, MnI 88.6–94.0 (6 specimens measured).</p><p>Eye quite large, occupying about 0.75× of head length. Ocelli protruding from dorsal margin of head in full-face view. Dorsal margin of head in full-face view rounded. Both anterior and lateral ocelli large. Distance between lateral ocellus and eye equal to or shorter than diameter of lateral ocellus. Posterior face of vertex clearly differentiated from dorsal face, dorsal face distinctly shorter than posterior face. Palpal formula 4,3. First segment of maxillary palp flattened and distinctly wider than second segment. Second maxillary palpomere longer than third. Notauli shallowly and weakly impressed on mesoscutum, but often unclear. Petiole in dorsal view thin, length 0.55–0.65× that of abdominal tergite III. Petiolar dorsum covered with fine punctures. Abdominal tergum VIII without deep punctures, almost smooth.</p><p>Distal portion of abdominal sternum IX smooth and not punctured. Basal ring short, not extending basally. Telomere distinctly extending distally farther than digitus. Basoventral expansion of aedeagus well developed basoventrally, distinctly longer than dorsal extension. Ventral margin of aedeagus almost straight in lateral view. Aedeagus distinctly narrowing distally, distal portion relatively sharp.</p><p>On forewing, cu-a located at junction of Media (M) and Cubitus (Cu), or slightly to far basal from junction.</p><p>Body color yellowish to reddish brown.</p></tp:treatment-sec><tp:treatment-sec sec-type="Etymology"><title>Etymology.</title><p>This species name is the English word mirror, inspired by the remarkable variation displayed in this species. This species might confuse an observer as a magic mirror would, which reflects different views to the observer. The species epithet is a noun and invariant.</p></tp:treatment-sec><tp:treatment-sec sec-type="Distribution"><title>Distribution.</title><p>MADAGASCAR: as in <xref ref-type="fig" rid="F56">Figure 56C</xref>.</p></tp:treatment-sec><tp:treatment-sec sec-type="Additional material examined"><title>Additional material examined.</title><p>In addition to the type material, specimens from the following localities were examined in this study: MADAGASCAR. Antsiranana. Ambondrobe, 41.1 km 175° Vohemar (<named-content xmlns:xlink="http://www.w3.org/1999/xlink" content-type="dwc:verbatimCoordinates" xlink:type="simple">-13.71533°, 50.10167°</named-content>), littoral rainforest, 10 m alt.; Forêt d’Anabohazo, 21.6 km 247° WSW Maromandia (<named-content xmlns:xlink="http://www.w3.org/1999/xlink" content-type="dwc:verbatimCoordinates" xlink:type="simple">-14.30889°, 47.91433°</named-content>), tropical dry forest, 120 m alt.; Mahajanga. Forêt Ambohimanga, 26.1 km 314° Mampikony (<named-content xmlns:xlink="http://www.w3.org/1999/xlink" content-type="dwc:verbatimCoordinates" xlink:type="simple">-15.96267°, 47.43817°</named-content>), tropical dry forest, 250 m alt.; Parc National de Baie de Baly, 12.4 km 337° NNW Soalala (<named-content xmlns:xlink="http://www.w3.org/1999/xlink" content-type="dwc:verbatimCoordinates" xlink:type="simple">-16.01°, 45.265°</named-content>), tropical dry forest, 10 m alt.; Parc National d’Ankarafantsika, Forêt de Tsimaloto, 18.3 km 46° NE de Tsaramandroso (<named-content xmlns:xlink="http://www.w3.org/1999/xlink" content-type="dwc:verbatimCoordinates" xlink:type="simple">-16.22806°, 47.14361°</named-content>), tropical dry forest, 135 m alt.; Ampijoroa Station Forestière, 5.4 km 331° NW Andranofasika (<named-content xmlns:xlink="http://www.w3.org/1999/xlink" content-type="dwc:verbatimCoordinates" xlink:type="simple">-16.29889°, 46.813°</named-content>), tropical dry forest, 70 m alt.; Ampijoroa Station Forestière, 40 km 306° NW Andranofasika (<named-content xmlns:xlink="http://www.w3.org/1999/xlink" content-type="dwc:verbatimCoordinates" xlink:type="simple">-16.32083°, 46.81067°</named-content>), tropical dry forest, 130 m alt.; Réserve d’Ankoririka, 10.6 km 13° NE de Tsaramandroso <!--PageBreak-->(<named-content xmlns:xlink="http://www.w3.org/1999/xlink" content-type="dwc:verbatimCoordinates" xlink:type="simple">-16.26722°, 47.04861°</named-content>), tropical dry forest, 210 m alt.; Parc National de Namoroka, 17.8 km 329° WNW Vilanandro (<named-content xmlns:xlink="http://www.w3.org/1999/xlink" content-type="dwc:verbatimCoordinates" xlink:type="simple">-16.37667°, 45.32667°</named-content>), tropical dry forest, 100 m alt.; 16.9 km 317° NW Vilanandro (<named-content xmlns:xlink="http://www.w3.org/1999/xlink" content-type="dwc:verbatimCoordinates" xlink:type="simple">-16.40667°, 45.31°</named-content>), tropical dry forest, 100 m alt.; 9.8 km 300° WNW Vilanandro (<named-content xmlns:xlink="http://www.w3.org/1999/xlink" content-type="dwc:verbatimCoordinates" xlink:type="simple">-16.46667°, 45.35°</named-content>), tropical dry forest, 140 m alt.; Réserve forestière Beanka, 50.2 km E Maintirano (<named-content xmlns:xlink="http://www.w3.org/1999/xlink" content-type="dwc:verbatimCoordinates" xlink:type="simple">-18.02649°, 44.05051°</named-content>), tropical dry forest on tsingy, 250 m alt.; 52.7 km E Maintirano (<named-content xmlns:xlink="http://www.w3.org/1999/xlink" content-type="dwc:verbatimCoordinates" xlink:type="simple">-18.0622°, 44.52587°</named-content>), tropical dry forest on tsingy, 300 m alt.; Parc National Tsingy de Bemaraha, 10.6 km ESE 123° Antsalova (<named-content xmlns:xlink="http://www.w3.org/1999/xlink" content-type="dwc:verbatimCoordinates" xlink:type="simple">-18.70944°, 44.71817°</named-content>), tropical dry forest on tsingy, 150 m alt.; 2.5 km 62° ENE Bekopaka, Ankidrodroa River (<named-content xmlns:xlink="http://www.w3.org/1999/xlink" content-type="dwc:verbatimCoordinates" xlink:type="simple">-19.13222°, 44.81467°</named-content>), tropical dry forest on tsingy, 100 m alt.; 3.4 km 93° E Bekopaka, Tombeau Vazimba (<named-content xmlns:xlink="http://www.w3.org/1999/xlink" content-type="dwc:verbatimCoordinates" xlink:type="simple">-19.14194°, 44.828°</named-content>), tropical dry forest, 50 m alt.; Forêt de Tsimembo, 8.7 km 336° NNW Soatana (<named-content xmlns:xlink="http://www.w3.org/1999/xlink" content-type="dwc:verbatimCoordinates" xlink:type="simple">-19.02139°, 44.44067°</named-content>), tropical dry forest, 20 m alt.; Toliara. Forêt de Kirindy, 15.5 km 64° ENE Marofandilia (<named-content xmlns:xlink="http://www.w3.org/1999/xlink" content-type="dwc:verbatimCoordinates" xlink:type="simple">-20.045°, 44.66222°</named-content>), tropical dry forest, 100 m alt.; 48 km ENE Morondava, Kirindy (<named-content xmlns:xlink="http://www.w3.org/1999/xlink" content-type="dwc:verbatimCoordinates" xlink:type="simple">-20.06667°, 44.65°</named-content>), tropical dry forest, 30 m alt.; Forêt de Beroboka, 5.9 km 131° SE Ankidranoka (<named-content xmlns:xlink="http://www.w3.org/1999/xlink" content-type="dwc:verbatimCoordinates" xlink:type="simple">-22.23306°, 43.36633°</named-content>), tropical dry forest, 80 m alt.; Forêt de Mite, 20.7 km 29° WNW Tongobory (<named-content xmlns:xlink="http://www.w3.org/1999/xlink" content-type="dwc:verbatimCoordinates" xlink:type="simple">-23.52417°, 44.12133°</named-content>), gallery forest, 75 m alt.; Forêt Vohidava 88.9 km N Amboasary (<named-content xmlns:xlink="http://www.w3.org/1999/xlink" content-type="dwc:verbatimCoordinates" xlink:type="simple">-24.24067°, 46.28783°</named-content>), spiny forest/dry forest transition, 500 m alt.; Parc National d’Andohahela, Forêt de Manantalinjo, 33.6 km 63° ENE Amboasary, 7.6 km 99° E Hazofotsy (<named-content xmlns:xlink="http://www.w3.org/1999/xlink" content-type="dwc:verbatimCoordinates" xlink:type="simple">-24.81694°, 46.61°</named-content>), spiny forest/thicket, 150 m alt.; Forêt d’Ambohibory, 1.7 km 61° ENE Tsimelahy, 36.1 km 308° NW Tolagnaro (<named-content xmlns:xlink="http://www.w3.org/1999/xlink" content-type="dwc:verbatimCoordinates" xlink:type="simple">-24.93°, 46.6455°</named-content>), tropical dry forest, 300 m alt.; Réserve Privé Berenty, Forêt de Bealoka, Mandraré River, 14.6 km 329° NNW Amboasary (<named-content xmlns:xlink="http://www.w3.org/1999/xlink" content-type="dwc:verbatimCoordinates" xlink:type="simple">-24.95694°, 46.2715°</named-content>), gallery forest, 35 m alt.; Réserve Spéciale de Cap Sainte Marie, 14.9 km 261° W Marovato (<named-content xmlns:xlink="http://www.w3.org/1999/xlink" content-type="dwc:verbatimCoordinates" xlink:type="simple">-25.59444°, 45.14683°</named-content>), spiny forest/thicket, 160 m alt. Fianarantsoa. Parc National d’Isalo, Ambovo Springs, 29.3 km 4° N Ranohira (<named-content xmlns:xlink="http://www.w3.org/1999/xlink" content-type="dwc:verbatimCoordinates" xlink:type="simple">-22.29833°, 45.35167°</named-content>), Uapaca woodland, 990 m alt.</p></tp:treatment-sec><tp:treatment-sec sec-type="Remarks"><title>Remarks.</title><p>The worker of <italic><tp:taxon-name>Mystrium mirror</tp:taxon-name></italic> is distinguished from workers of other <italic><tp:taxon-name>Mystrium</tp:taxon-name></italic> species by the combination of a central longitudinal furrow on the pronotal dorsum (as in <xref ref-type="fig" rid="F13">Fig. 13B</xref>), reduced convexity of the anteromedial margin of the clypeus (<xref ref-type="fig" rid="F20">Fig. 20A</xref>), blunter angle between the dorsal and posterior faces of the vertex on the median line of the head (as in <xref ref-type="fig" rid="F16">Fig. 16B</xref>), and the straight posterior declivity of the propodeum (<xref ref-type="fig" rid="F20">Fig. 20E</xref>). The workers of <italic><tp:taxon-name>Mystrium mirror</tp:taxon-name></italic> are quite similar to those of <italic><tp:taxon-name>Mystrium shadow</tp:taxon-name></italic> and <italic><tp:taxon-name>Mystrium voeltzkowi</tp:taxon-name></italic>, and the differences among the three species in workers are even slighter in small-sized individuals. When the comparison is made in workers within the same body size range, <italic><tp:taxon-name>Mystrium mirror</tp:taxon-name></italic> can be distinguished from <italic><tp:taxon-name>Mystrium shadow</tp:taxon-name></italic> by the smaller central clypeal conical setae (as in <xref ref-type="fig" rid="F19">Fig. 19B</xref>), and from <italic><tp:taxon-name>Mystrium voeltzkowi</tp:taxon-name></italic> by either the straight declivity of the propodeum (<xref ref-type="fig" rid="F20">Fig. 20E</xref>) and/or larger compound eye (<xref ref-type="fig" rid="F20">Fig. 20C</xref>). The queen of <italic><tp:taxon-name>Mystrium mirror</tp:taxon-name></italic> can be distinguished from other <italic><tp:taxon-name>Mystrium</tp:taxon-name></italic> queens by a combination of the mesosoma without developed wing sclerites (ergatoid), posterior face of the vertex not strongly differentiated from its dorsal face (as in <xref ref-type="fig" rid="F21">Fig. 21B</xref>), simpler body setae (<xref ref-type="fig" rid="F25">Fig. 25A</xref>), a metapleural gland bulla that is moderately developed and not expanding dorsally to the propodeal spiracle (<xref ref-type="fig" rid="F24">Fig. 24B</xref>), and brighter body color. The strength of the body sculpture is remarkably variable even among members in a single colony; some individuals may lack the striae and have a shiny pronotal dorsum - this weakness or lack of striae could <!--PageBreak-->prove to be an additional diagnostic character to separate this species from others. The ergatoid queens that are the most similar to <italic><tp:taxon-name>Mystrium mirror</tp:taxon-name></italic> are those of <italic><tp:taxon-name>Mystrium voeltzkowi</tp:taxon-name></italic> and <italic><tp:taxon-name>Mystrium shadow</tp:taxon-name></italic>. The less developed metapleural gland bulla (<xref ref-type="fig" rid="F24">Fig. 24B</xref>) separates <italic><tp:taxon-name>Mystrium mirror</tp:taxon-name></italic> from <italic><tp:taxon-name>Mystrium voeltzkowi</tp:taxon-name></italic>, and pronotal setae simply narrowing distally with a sharp apex (<xref ref-type="fig" rid="F25">Fig. 25A</xref>) separate it from <italic><tp:taxon-name>Mystrium shadow</tp:taxon-name></italic>. For the males, a large eye occupying almost 75% of the lateral margin of the head in full-face view (<xref ref-type="fig" rid="F26">Fig. 26C</xref>), large lateral ocelli protruding from the dorsal margin of the head in full-face view (<xref ref-type="fig" rid="F38">Fig. 38E</xref>), and a shorter distance between the eye and lateral ocellus (<xref ref-type="fig" rid="F26">Fig. 26A</xref>) separate <italic><tp:taxon-name>Mystrium mirror</tp:taxon-name></italic> and <italic><tp:taxon-name>Mystrium voeltzkowi</tp:taxon-name></italic> from <italic><tp:taxon-name>Mystrium shadow</tp:taxon-name></italic>. However, only genital characters can distinguish <italic><tp:taxon-name>Mystrium mirror</tp:taxon-name></italic> from <italic><tp:taxon-name>Mystrium voeltzkowi</tp:taxon-name></italic> (<xref ref-type="fig" rid="F27">Fig. 27</xref>).</p><p>The distribution range of <italic><tp:taxon-name>Mystrium mirror</tp:taxon-name></italic> (<xref ref-type="fig" rid="F56">Fig. 56C</xref>) is allopatric with that of <italic><tp:taxon-name>Mystrium voeltzkowi</tp:taxon-name></italic> (<xref ref-type="fig" rid="F56">Fig. 56F</xref>), but <italic><tp:taxon-name>Mystrium mirror</tp:taxon-name></italic> has a wider distribution than <italic><tp:taxon-name>Mystrium voeltzkowi</tp:taxon-name></italic>. Most of the specimens of <italic><tp:taxon-name>Mystrium mirror</tp:taxon-name></italic> were collected from tropical dry forests throughout most of western Madagascar (a few were collected in northern Madagascar), while most <italic><tp:taxon-name>Mystrium voeltzkowi</tp:taxon-name></italic> were collected from rainforest in the northern part of the country. This clear separation in distribution range and preferred habitat may be useful to roughly distinguish <italic><tp:taxon-name>Mystrium mirror</tp:taxon-name></italic> from <italic><tp:taxon-name>Mystrium voeltzkowi</tp:taxon-name></italic>.</p><p>We confirm that <italic><tp:taxon-name>Mystrium mirror</tp:taxon-name></italic> was previously used as material in one phylogenetic study (<xref ref-type="bibr" rid="B34">Ouellette et al. 2006</xref>) and two studies of evolutionary biology (<xref ref-type="bibr" rid="B28">Molet et al. 2009</xref>; <xref ref-type="bibr" rid="B31">Molet et al. 2012</xref>). In <xref ref-type="bibr" rid="B34">Ouellette et al. (2006)</xref>, the specimen referred to as <italic>M</italic>. mysticum3 (<ext-link xmlns:xlink="http://www.w3.org/1999/xlink" ext-link-type="uri" xlink:href="http://data.antweb.org/specimen/CASENT0500395" xlink:type="simple">CASENT0500395</ext-link>) is <italic><tp:taxon-name>Mystrium mirror</tp:taxon-name></italic>. An ergatoid queen of <italic><tp:taxon-name>Mystrium mirror</tp:taxon-name></italic> was referred to as <italic><tp:taxon-name>Mystrium</tp:taxon-name></italic> ‘red’ in figure 2 in <xref ref-type="bibr" rid="B28">Molet et al. (2009)</xref> and supplemental figure A1 in <xref ref-type="bibr" rid="B31">Molet et al. (2012)</xref>. Prior to this study, the species boundaries among species in the genus <italic><tp:taxon-name>Mystrium</tp:taxon-name></italic> were too weak and ambiguous to provide proper taxonomic names for use in phylogenetic or ecological studies. However, the ecological data for <italic><tp:taxon-name>Mystrium</tp:taxon-name></italic> ‘red’ (<xref ref-type="bibr" rid="B28">Molet et al. 2009</xref>; <xref ref-type="bibr" rid="B29">Molet et al. 2007a</xref>; <xref ref-type="bibr" rid="B31">Molet et al. 2012</xref>) is still considered that of <italic><tp:taxon-name>Mystrium voeltzkowi</tp:taxon-name></italic> even though an image of <italic><tp:taxon-name>Mystrium mirror</tp:taxon-name></italic> was used in their figures. In fact, all colonies used as material in <xref ref-type="bibr" rid="B30">Molet et al. (2007a)</xref>, which we could reexamine in the CASC collection, were identified as <italic><tp:taxon-name>Mystrium voeltzkowi</tp:taxon-name></italic> (see also <italic><tp:taxon-name>Mystrium voeltzkowi</tp:taxon-name></italic>).</p></tp:treatment-sec><tp:treatment-sec><!--Section generated to contain objects referenced in tp:taxon-treatment.--><fig id="F5" position="float" orientation="portrait"><label>Figure 5.</label><caption><p>Generic diagnostic characters of <italic><tp:taxon-name>Mystrium</tp:taxon-name></italic> and the differences from <italic><tp:taxon-name>Stigmatomma</tp:taxon-name></italic>. <bold>A</bold> <italic><tp:taxon-name>Mystrium voeltzkowi</tp:taxon-name></italic> (<ext-link xmlns:xlink="http://www.w3.org/1999/xlink" ext-link-type="uri" xlink:href="http://data.antweb.org/specimen/CASENT0002075" xlink:type="simple">CASENT0002075</ext-link>) <bold>B</bold> <italic><tp:taxon-name>Stigmatomma mystriops</tp:taxon-name></italic> (INB0003690672) <bold>C</bold> <italic><tp:taxon-name>Mystrium mirror</tp:taxon-name></italic> (<ext-link xmlns:xlink="http://www.w3.org/1999/xlink" ext-link-type="uri" xlink:href="http://data.antweb.org/specimen/CASENT0317582" xlink:type="simple">CASENT0317582</ext-link>) <bold>D</bold> <italic><tp:taxon-name>Mystrium janovitzi</tp:taxon-name></italic> (<ext-link xmlns:xlink="http://www.w3.org/1999/xlink" ext-link-type="uri" xlink:href="http://data.antweb.org/specimen/CASENT0080644" xlink:type="simple">CASENT0080644</ext-link>). <bold>A, B, C</bold> worker <bold>D</bold> male <bold>A, B</bold> mandible in oblique mesal view <bold>C</bold> abdominal segment VII in lateral view <bold>D</bold> aedeagus in lateral view.</p></caption><graphic xmlns:xlink="http://www.w3.org/1999/xlink" xlink:href="zookeys-394-001-g005.jpg" position="float" orientation="portrait" xlink:type="simple"/></fig><fig id="F8" position="float" orientation="portrait"><label>Figure 8.</label><caption><p>Female diagnostic characters of <italic>mysticum</italic> species group. <bold>A</bold> <italic><tp:taxon-name>Mystrium rogeri</tp:taxon-name></italic> (<ext-link xmlns:xlink="http://www.w3.org/1999/xlink" ext-link-type="uri" xlink:href="http://data.antweb.org/specimen/CASENT0001069" xlink:type="simple">CASENT0001069</ext-link>) <bold>B</bold> <italic><tp:taxon-name>Mystrium barrybressleri</tp:taxon-name></italic> (<ext-link xmlns:xlink="http://www.w3.org/1999/xlink" ext-link-type="uri" xlink:href="http://data.antweb.org/specimen/CASENT0045009" xlink:type="simple">CASENT0045009</ext-link>) <bold>C</bold> <italic><tp:taxon-name>Mystrium mysticum</tp:taxon-name></italic> (<ext-link xmlns:xlink="http://www.w3.org/1999/xlink" ext-link-type="uri" xlink:href="http://data.antweb.org/specimen/CASENT0003808" xlink:type="simple">CASENT0003808</ext-link>) <bold>D</bold> <italic><tp:taxon-name>Mystrium mirror</tp:taxon-name></italic> (<ext-link xmlns:xlink="http://www.w3.org/1999/xlink" ext-link-type="uri" xlink:href="http://data.antweb.org/specimen/CASENT0317582" xlink:type="simple">CASENT0317582</ext-link>). <bold>A–D</bold> worker. <bold>A, B</bold> mandible in oblique anterior view <bold>C, D</bold> abdominal segment VII in lateral view.</p></caption><graphic xmlns:xlink="http://www.w3.org/1999/xlink" xlink:href="zookeys-394-001-g008.jpg" position="float" orientation="portrait" xlink:type="simple"/></fig><fig id="F20" position="float" orientation="portrait"><label>Figure 20.</label><caption><p>Differences in worker morphology between <italic><tp:taxon-name>Mystrium mirror</tp:taxon-name></italic> and <italic><tp:taxon-name>Mystrium voeltzkowi</tp:taxon-name></italic>. <bold>A, E</bold> <italic><tp:taxon-name>Mystrium mirror</tp:taxon-name></italic> (<ext-link xmlns:xlink="http://www.w3.org/1999/xlink" ext-link-type="uri" xlink:href="http://data.antweb.org/specimen/CASENT0429897" xlink:type="simple">CASENT0429897</ext-link>) <bold>B, D, F</bold> <italic><tp:taxon-name>Mystrium voeltzkowi</tp:taxon-name></italic> (<ext-link xmlns:xlink="http://www.w3.org/1999/xlink" ext-link-type="uri" xlink:href="http://data.antweb.org/specimen/CASENT0002075" xlink:type="simple">CASENT0002075</ext-link>) <bold>C</bold> <italic><tp:taxon-name>Mystrium mirror</tp:taxon-name></italic> (<ext-link xmlns:xlink="http://www.w3.org/1999/xlink" ext-link-type="uri" xlink:href="http://data.antweb.org/specimen/CASENT0002340" xlink:type="simple">CASENT0002340</ext-link>). <bold>A, B</bold> head in full-face view <bold>C, D</bold> head in lateral view <bold>E, F</bold> mesosoma and petiole in lateral view.</p></caption><graphic xmlns:xlink="http://www.w3.org/1999/xlink" xlink:href="zookeys-394-001-g020.jpg" position="float" orientation="portrait" xlink:type="simple"/></fig><fig id="F24" position="float" orientation="portrait"><label>Figure 24.</label><caption><p>Propodeum of ergatoid queens of <italic><tp:taxon-name>Mystrium voeltzkowi</tp:taxon-name></italic> and <italic><tp:taxon-name>Mystrium mirror</tp:taxon-name></italic> in lateral view. <bold>A</bold> <italic><tp:taxon-name>Mystrium voeltzkowi</tp:taxon-name></italic> (<ext-link xmlns:xlink="http://www.w3.org/1999/xlink" ext-link-type="uri" xlink:href="http://data.antweb.org/specimen/CASENT0002092" xlink:type="simple">CASENT0002092</ext-link>) <bold>B</bold> <italic><tp:taxon-name>Mystrium mirror</tp:taxon-name></italic> (<ext-link xmlns:xlink="http://www.w3.org/1999/xlink" ext-link-type="uri" xlink:href="http://data.antweb.org/specimen/CASENT0318940" xlink:type="simple">CASENT0318940</ext-link>: paratype).</p></caption><graphic xmlns:xlink="http://www.w3.org/1999/xlink" xlink:href="zookeys-394-001-g024.jpg" position="float" orientation="portrait" xlink:type="simple"/></fig><fig id="F25" position="float" orientation="portrait"><label>Figure 25.</label><caption><p>Differences in ergatoid queen characters between <italic><tp:taxon-name>Mystrium mirror</tp:taxon-name></italic> and <italic><tp:taxon-name>Mystrium shadow</tp:taxon-name></italic>. <bold>A, C</bold> <italic><tp:taxon-name>Mystrium mirror</tp:taxon-name></italic> (<ext-link xmlns:xlink="http://www.w3.org/1999/xlink" ext-link-type="uri" xlink:href="http://data.antweb.org/specimen/CASENT0429899" xlink:type="simple">CASENT0429899</ext-link>) <bold>B, D</bold> <italic><tp:taxon-name>Mystrium shadow</tp:taxon-name></italic> (<ext-link xmlns:xlink="http://www.w3.org/1999/xlink" ext-link-type="uri" xlink:href="http://data.antweb.org/specimen/CASENT0077647" xlink:type="simple">CASENT0077647</ext-link>: paratype). <bold>A, B</bold> head and pronotum in oblique dorsal view <bold>C, D</bold> mesosoma in oblique dorsal view.</p></caption><graphic xmlns:xlink="http://www.w3.org/1999/xlink" xlink:href="zookeys-394-001-g025.jpg" position="float" orientation="portrait" xlink:type="simple"/></fig><fig id="F26" position="float" orientation="portrait"><label>Figure 26.</label><caption><p>Head of <italic><tp:taxon-name>Mystrium</tp:taxon-name></italic> males. <bold>A, C</bold> <italic><tp:taxon-name>Mystrium mirror</tp:taxon-name></italic> (<ext-link xmlns:xlink="http://www.w3.org/1999/xlink" ext-link-type="uri" xlink:href="http://data.antweb.org/specimen/CASENT0318941" xlink:type="simple">CASENT0318941</ext-link>) <bold>B</bold> <italic><tp:taxon-name>Mystrium mysticum</tp:taxon-name></italic> (<ext-link xmlns:xlink="http://www.w3.org/1999/xlink" ext-link-type="uri" xlink:href="http://data.antweb.org/specimen/CASENT0429983" xlink:type="simple">CASENT0429983</ext-link>) <bold>D</bold> <italic><tp:taxon-name>Mystrium janovitzi</tp:taxon-name></italic> (<ext-link xmlns:xlink="http://www.w3.org/1999/xlink" ext-link-type="uri" xlink:href="http://data.antweb.org/specimen/CASENT0007820" xlink:type="simple">CASENT0007820</ext-link>). <bold>A, B</bold> in oblique dorsal view <bold>C, D</bold> full-face view.</p></caption><graphic xmlns:xlink="http://www.w3.org/1999/xlink" xlink:href="zookeys-394-001-g026.jpg" position="float" orientation="portrait" xlink:type="simple"/></fig><fig id="F27" position="float" orientation="portrait"><label>Figure 27.</label><caption><p>Differences in male characters between <italic><tp:taxon-name>Mystrium voeltzkowi</tp:taxon-name></italic> and <italic><tp:taxon-name>Mystrium mirror</tp:taxon-name></italic>. <bold>A, C</bold> <italic><tp:taxon-name>Mystrium voeltzkowi</tp:taxon-name></italic> (<ext-link xmlns:xlink="http://www.w3.org/1999/xlink" ext-link-type="uri" xlink:href="http://data.antweb.org/specimen/CASENT0317583" xlink:type="simple">CASENT0317583</ext-link>) <bold>B, D</bold> <italic><tp:taxon-name>Mystrium mirror</tp:taxon-name></italic> (<ext-link xmlns:xlink="http://www.w3.org/1999/xlink" ext-link-type="uri" xlink:href="http://data.antweb.org/specimen/CASENT0317444" xlink:type="simple">CASENT0317444</ext-link>). <bold>A, B</bold> aedeagus in lateral view <bold>C, D</bold> genital capsule in lateral view.</p></caption><graphic xmlns:xlink="http://www.w3.org/1999/xlink" xlink:href="zookeys-394-001-g027.jpg" position="float" orientation="portrait" xlink:type="simple"/></fig><fig id="F37" position="float" orientation="portrait"><label>Figure 37.</label><caption><p>Males of <italic><tp:taxon-name>Mystrium</tp:taxon-name></italic> in lateral view. <bold>A</bold> <italic><tp:taxon-name>Mystrium barrybressleri</tp:taxon-name></italic> sp. n. (<ext-link xmlns:xlink="http://www.w3.org/1999/xlink" ext-link-type="uri" xlink:href="http://data.antweb.org/specimen/CASENT0135866" xlink:type="simple">CASENT0135866</ext-link>) <bold>B</bold> <italic><tp:taxon-name>Mystrium mysticum</tp:taxon-name></italic> (<ext-link xmlns:xlink="http://www.w3.org/1999/xlink" ext-link-type="uri" xlink:href="http://data.antweb.org/specimen/CASENT0318027" xlink:type="simple">CASENT0318027</ext-link>) <bold>C</bold> <italic><tp:taxon-name>Mystrium rogeri</tp:taxon-name></italic> (<ext-link xmlns:xlink="http://www.w3.org/1999/xlink" ext-link-type="uri" xlink:href="http://data.antweb.org/specimen/CASENT0001083" xlink:type="simple">CASENT0001083</ext-link>) <bold>D</bold> <italic><tp:taxon-name>Mystrium janovitzi</tp:taxon-name></italic> sp. n. (<ext-link xmlns:xlink="http://www.w3.org/1999/xlink" ext-link-type="uri" xlink:href="http://data.antweb.org/specimen/CASENT0007820" xlink:type="simple">CASENT0007820</ext-link>) <bold>E</bold> <italic><tp:taxon-name>Mystrium mirror</tp:taxon-name></italic> sp. n. (<ext-link xmlns:xlink="http://www.w3.org/1999/xlink" ext-link-type="uri" xlink:href="http://data.antweb.org/specimen/CASENT0318941" xlink:type="simple">CASENT0318941</ext-link>) <bold>F</bold> <italic><tp:taxon-name>Mystrium oberthueri</tp:taxon-name></italic> (<ext-link xmlns:xlink="http://www.w3.org/1999/xlink" ext-link-type="uri" xlink:href="http://data.antweb.org/specimen/CASENT0179499" xlink:type="simple">CASENT0179499</ext-link>) <bold>G</bold> <italic><tp:taxon-name>Mystrium shadow</tp:taxon-name></italic> sp. n. (<ext-link xmlns:xlink="http://www.w3.org/1999/xlink" ext-link-type="uri" xlink:href="http://data.antweb.org/specimen/CASENT0107647" xlink:type="simple">CASENT0107647</ext-link>) <bold>H</bold> <italic><tp:taxon-name>Mystrium voeltzkowi</tp:taxon-name></italic> (<ext-link xmlns:xlink="http://www.w3.org/1999/xlink" ext-link-type="uri" xlink:href="http://data.antweb.org/specimen/CASENT0101673" xlink:type="simple">CASENT0101673</ext-link>).</p></caption><graphic xmlns:xlink="http://www.w3.org/1999/xlink" xlink:href="zookeys-394-001-g037.jpg" position="float" orientation="portrait" xlink:type="simple"/></fig><fig id="F38" position="float" orientation="portrait"><label>Figure 38.</label><caption><p>Head of <italic><tp:taxon-name>Mystrium</tp:taxon-name></italic> males in full-face view. <bold>A</bold> <italic><tp:taxon-name>Mystrium barrybressleri</tp:taxon-name></italic> sp. n. (<ext-link xmlns:xlink="http://www.w3.org/1999/xlink" ext-link-type="uri" xlink:href="http://data.antweb.org/specimen/CASENT0135866" xlink:type="simple">CASENT0135866</ext-link>) <bold>B</bold> <italic><tp:taxon-name>Mystrium mysticum</tp:taxon-name></italic> (<ext-link xmlns:xlink="http://www.w3.org/1999/xlink" ext-link-type="uri" xlink:href="http://data.antweb.org/specimen/CASENT0318027" xlink:type="simple">CASENT0318027</ext-link>) <bold>C</bold> <italic><tp:taxon-name>Mystrium rogeri</tp:taxon-name></italic> (<ext-link xmlns:xlink="http://www.w3.org/1999/xlink" ext-link-type="uri" xlink:href="http://data.antweb.org/specimen/CASENT0001083" xlink:type="simple">CASENT0001083</ext-link>) <bold>D</bold> <italic><tp:taxon-name>Mystrium janovitzi</tp:taxon-name></italic> sp. n. (<ext-link xmlns:xlink="http://www.w3.org/1999/xlink" ext-link-type="uri" xlink:href="http://data.antweb.org/specimen/CASENT0007820" xlink:type="simple">CASENT0007820</ext-link>) <bold>E</bold> <italic><tp:taxon-name>Mystrium mirror</tp:taxon-name></italic> sp. n. (<ext-link xmlns:xlink="http://www.w3.org/1999/xlink" ext-link-type="uri" xlink:href="http://data.antweb.org/specimen/CASENT0318941" xlink:type="simple">CASENT0318941</ext-link>) <bold>F</bold> <italic><tp:taxon-name>Mystrium oberthueri</tp:taxon-name></italic> (<ext-link xmlns:xlink="http://www.w3.org/1999/xlink" ext-link-type="uri" xlink:href="http://data.antweb.org/specimen/CASENT0179499" xlink:type="simple">CASENT0179499</ext-link>) <bold>G</bold> <italic><tp:taxon-name>Mystrium shadow</tp:taxon-name></italic> sp. n. (<ext-link xmlns:xlink="http://www.w3.org/1999/xlink" ext-link-type="uri" xlink:href="http://data.antweb.org/specimen/CASENT0107647" xlink:type="simple">CASENT0107647</ext-link>) <bold>H</bold> <italic><tp:taxon-name>Mystrium voeltzkowi</tp:taxon-name></italic> (<ext-link xmlns:xlink="http://www.w3.org/1999/xlink" ext-link-type="uri" xlink:href="http://data.antweb.org/specimen/CASENT0101673" xlink:type="simple">CASENT0101673</ext-link>).</p></caption><graphic xmlns:xlink="http://www.w3.org/1999/xlink" xlink:href="zookeys-394-001-g038.jpg" position="float" orientation="portrait" xlink:type="simple"/></fig><fig id="F39" position="float" orientation="portrait"><label>Figure 39.</label><caption><p>Males of <italic><tp:taxon-name>Mystrium</tp:taxon-name></italic> in dorsal view. <bold>A</bold> <italic><tp:taxon-name>Mystrium barrybressleri</tp:taxon-name></italic> sp. n. (<ext-link xmlns:xlink="http://www.w3.org/1999/xlink" ext-link-type="uri" xlink:href="http://data.antweb.org/specimen/CASENT0135866" xlink:type="simple">CASENT0135866</ext-link>) <bold>B</bold> <italic><tp:taxon-name>Mystrium mysticum</tp:taxon-name></italic> (<ext-link xmlns:xlink="http://www.w3.org/1999/xlink" ext-link-type="uri" xlink:href="http://data.antweb.org/specimen/CASENT0318027" xlink:type="simple">CASENT0318027</ext-link>) <bold>C</bold> <italic><tp:taxon-name>Mystrium rogeri</tp:taxon-name></italic> (<ext-link xmlns:xlink="http://www.w3.org/1999/xlink" ext-link-type="uri" xlink:href="http://data.antweb.org/specimen/CASENT0001083" xlink:type="simple">CASENT0001083</ext-link>) <bold>D</bold> <italic><tp:taxon-name>Mystrium janovitzi</tp:taxon-name></italic> sp. n. (<ext-link xmlns:xlink="http://www.w3.org/1999/xlink" ext-link-type="uri" xlink:href="http://data.antweb.org/specimen/CASENT0007820" xlink:type="simple">CASENT0007820</ext-link>) <bold>E</bold> <italic><tp:taxon-name>Mystrium mirror</tp:taxon-name></italic> sp. n. (<ext-link xmlns:xlink="http://www.w3.org/1999/xlink" ext-link-type="uri" xlink:href="http://data.antweb.org/specimen/CASENT0318941" xlink:type="simple">CASENT0318941</ext-link>) <bold>F</bold> <italic><tp:taxon-name>Mystrium oberthueri</tp:taxon-name></italic> (<ext-link xmlns:xlink="http://www.w3.org/1999/xlink" ext-link-type="uri" xlink:href="http://data.antweb.org/specimen/CASENT0179499" xlink:type="simple">CASENT0179499</ext-link>) <bold>G</bold> <italic><tp:taxon-name>Mystrium shadow</tp:taxon-name></italic> sp. n. (<ext-link xmlns:xlink="http://www.w3.org/1999/xlink" ext-link-type="uri" xlink:href="http://data.antweb.org/specimen/CASENT0107647" xlink:type="simple">CASENT0107647</ext-link>) <bold>H</bold> <italic><tp:taxon-name>Mystrium voeltzkowi</tp:taxon-name></italic> (<ext-link xmlns:xlink="http://www.w3.org/1999/xlink" ext-link-type="uri" xlink:href="http://data.antweb.org/specimen/CASENT0101673" xlink:type="simple">CASENT0101673</ext-link>).</p></caption><graphic xmlns:xlink="http://www.w3.org/1999/xlink" xlink:href="zookeys-394-001-g039.jpg" position="float" orientation="portrait" xlink:type="simple"/></fig><fig id="F40" position="float" orientation="portrait"><label>Figure 40.</label><caption><p>Genital capsule of <italic><tp:taxon-name>Mystrium</tp:taxon-name></italic> males in lateral view. <bold>A</bold> <italic><tp:taxon-name>Mystrium barrybressleri</tp:taxon-name></italic> sp. n. (<ext-link xmlns:xlink="http://www.w3.org/1999/xlink" ext-link-type="uri" xlink:href="http://data.antweb.org/specimen/CASENT0078803" xlink:type="simple">CASENT0078803</ext-link>) <bold>B</bold> <italic><tp:taxon-name>Mystrium mysticum</tp:taxon-name></italic> (<ext-link xmlns:xlink="http://www.w3.org/1999/xlink" ext-link-type="uri" xlink:href="http://data.antweb.org/specimen/CASENT0218102" xlink:type="simple">CASENT0218102</ext-link>) <bold>C</bold> <italic><tp:taxon-name>Mystrium rogeri</tp:taxon-name></italic> (<ext-link xmlns:xlink="http://www.w3.org/1999/xlink" ext-link-type="uri" xlink:href="http://data.antweb.org/specimen/CASENT0001152" xlink:type="simple">CASENT0001152</ext-link>) <bold>D</bold> <italic><tp:taxon-name>Mystrium janovitzi</tp:taxon-name></italic> sp. n. (<ext-link xmlns:xlink="http://www.w3.org/1999/xlink" ext-link-type="uri" xlink:href="http://data.antweb.org/specimen/CASENT0080644" xlink:type="simple">CASENT0080644</ext-link>) <bold>E</bold> <italic><tp:taxon-name>Mystrium mirror</tp:taxon-name></italic> sp. n. (<ext-link xmlns:xlink="http://www.w3.org/1999/xlink" ext-link-type="uri" xlink:href="http://data.antweb.org/specimen/CASENT0317444" xlink:type="simple">CASENT0317444</ext-link>) <bold>F</bold> <italic><tp:taxon-name>Mystrium oberthueri</tp:taxon-name></italic> (<ext-link xmlns:xlink="http://www.w3.org/1999/xlink" ext-link-type="uri" xlink:href="http://data.antweb.org/specimen/CASENT0317422" xlink:type="simple">CASENT0317422</ext-link>) <bold>G</bold> <italic><tp:taxon-name>Mystrium shadow</tp:taxon-name></italic> sp. n. (<ext-link xmlns:xlink="http://www.w3.org/1999/xlink" ext-link-type="uri" xlink:href="http://data.antweb.org/specimen/CASENT0107647" xlink:type="simple">CASENT0107647</ext-link>) <bold>H</bold> <italic><tp:taxon-name>Mystrium voeltzkowi</tp:taxon-name></italic> (<ext-link xmlns:xlink="http://www.w3.org/1999/xlink" ext-link-type="uri" xlink:href="http://data.antweb.org/specimen/CASENT0317583" xlink:type="simple">CASENT0317583</ext-link>).</p></caption><graphic xmlns:xlink="http://www.w3.org/1999/xlink" xlink:href="zookeys-394-001-g040.jpg" position="float" orientation="portrait" xlink:type="simple"/></fig><fig id="F41" position="float" orientation="portrait"><label>Figure 41.</label><caption><p>Aedeagus of <italic><tp:taxon-name>Mystrium</tp:taxon-name></italic> males in lateral view. <bold>A</bold> <italic><tp:taxon-name>Mystrium barrybressleri</tp:taxon-name></italic> sp. n. (<ext-link xmlns:xlink="http://www.w3.org/1999/xlink" ext-link-type="uri" xlink:href="http://data.antweb.org/specimen/CASENT0078803" xlink:type="simple">CASENT0078803</ext-link>) <bold>B</bold> <italic><tp:taxon-name>Mystrium mysticum</tp:taxon-name></italic> (<ext-link xmlns:xlink="http://www.w3.org/1999/xlink" ext-link-type="uri" xlink:href="http://data.antweb.org/specimen/CASENT0218102" xlink:type="simple">CASENT0218102</ext-link>) <bold>C</bold> <italic><tp:taxon-name>Mystrium rogeri</tp:taxon-name></italic> (<ext-link xmlns:xlink="http://www.w3.org/1999/xlink" ext-link-type="uri" xlink:href="http://data.antweb.org/specimen/CASENT0001152" xlink:type="simple">CASENT0001152</ext-link>) <bold>D</bold> <italic><tp:taxon-name>Mystrium janovitzi</tp:taxon-name></italic> sp. n. (<ext-link xmlns:xlink="http://www.w3.org/1999/xlink" ext-link-type="uri" xlink:href="http://data.antweb.org/specimen/CASENT0080644" xlink:type="simple">CASENT0080644</ext-link>) <bold>E</bold> <italic><tp:taxon-name>Mystrium mirror</tp:taxon-name></italic> sp. n. (<ext-link xmlns:xlink="http://www.w3.org/1999/xlink" ext-link-type="uri" xlink:href="http://data.antweb.org/specimen/CASENT0317444" xlink:type="simple">CASENT0317444</ext-link>) <bold>F</bold> <italic><tp:taxon-name>Mystrium oberthueri</tp:taxon-name></italic> (<ext-link xmlns:xlink="http://www.w3.org/1999/xlink" ext-link-type="uri" xlink:href="http://data.antweb.org/specimen/CASENT0317422" xlink:type="simple">CASENT0317422</ext-link>) <bold>G</bold> <italic><tp:taxon-name>Mystrium shadow</tp:taxon-name></italic> sp. n. (<ext-link xmlns:xlink="http://www.w3.org/1999/xlink" ext-link-type="uri" xlink:href="http://data.antweb.org/specimen/CASENT0107647" xlink:type="simple">CASENT0107647</ext-link>) <bold>H</bold> <italic><tp:taxon-name>Mystrium voeltzkowi</tp:taxon-name></italic> (<ext-link xmlns:xlink="http://www.w3.org/1999/xlink" ext-link-type="uri" xlink:href="http://data.antweb.org/specimen/CASENT0317583" xlink:type="simple">CASENT0317583</ext-link>).</p></caption><graphic xmlns:xlink="http://www.w3.org/1999/xlink" xlink:href="zookeys-394-001-g041.jpg" position="float" orientation="portrait" xlink:type="simple"/></fig><fig id="F50" position="float" orientation="portrait"><label>Figure 50.</label><caption><p>Workers of <italic>voeltzkowi</italic> species group in lateral view. <bold>A</bold> <italic><tp:taxon-name>Mystrium eques</tp:taxon-name></italic> sp. n. (<ext-link xmlns:xlink="http://www.w3.org/1999/xlink" ext-link-type="uri" xlink:href="http://data.antweb.org/specimen/CASENT0418314" xlink:type="simple">CASENT0418314</ext-link>: holotype) <bold>B</bold> <italic><tp:taxon-name>Mystrium janovitzi</tp:taxon-name></italic> sp. n. (<ext-link xmlns:xlink="http://www.w3.org/1999/xlink" ext-link-type="uri" xlink:href="http://data.antweb.org/specimen/CASENT0482698" xlink:type="simple">CASENT0482698</ext-link>: holotype) <bold>C</bold> <italic><tp:taxon-name>Mystrium mirror</tp:taxon-name></italic> sp. n. (<ext-link xmlns:xlink="http://www.w3.org/1999/xlink" ext-link-type="uri" xlink:href="http://data.antweb.org/specimen/CASENT0429897" xlink:type="simple">CASENT0429897</ext-link>: holotype) <bold>D</bold> <italic><tp:taxon-name>Mystrium oberthueri</tp:taxon-name></italic> (<ext-link xmlns:xlink="http://www.w3.org/1999/xlink" ext-link-type="uri" xlink:href="http://data.antweb.org/specimen/CASENT0496066" xlink:type="simple">CASENT0496066</ext-link>) <bold>E</bold> <italic><tp:taxon-name>Mystrium shadow</tp:taxon-name></italic> sp. n. (<ext-link xmlns:xlink="http://www.w3.org/1999/xlink" ext-link-type="uri" xlink:href="http://data.antweb.org/specimen/CASENT0318933" xlink:type="simple">CASENT0318933</ext-link>: holotype) <bold>F</bold> <italic><tp:taxon-name>Mystrium voeltzkowi</tp:taxon-name></italic> (<ext-link xmlns:xlink="http://www.w3.org/1999/xlink" ext-link-type="uri" xlink:href="http://data.antweb.org/specimen/CASENT0002075" xlink:type="simple">CASENT0002075</ext-link>).</p></caption><graphic xmlns:xlink="http://www.w3.org/1999/xlink" xlink:href="zookeys-394-001-g050.jpg" position="float" orientation="portrait" xlink:type="simple"/></fig><fig id="F51" position="float" orientation="portrait"><label>Figure 51.</label><caption><p>Head of the workers of <italic>voeltzkowi</italic> species group in full-face view. <bold>A</bold> <italic><tp:taxon-name>Mystrium eques</tp:taxon-name></italic> sp. n. (<ext-link xmlns:xlink="http://www.w3.org/1999/xlink" ext-link-type="uri" xlink:href="http://data.antweb.org/specimen/CASENT0418314" xlink:type="simple">CASENT0418314</ext-link>: holotype) <bold>B</bold> <italic><tp:taxon-name>Mystrium janovitzi</tp:taxon-name></italic> sp. n. (<ext-link xmlns:xlink="http://www.w3.org/1999/xlink" ext-link-type="uri" xlink:href="http://data.antweb.org/specimen/CASENT0482698" xlink:type="simple">CASENT0482698</ext-link>: holotype) <bold>C</bold> <italic><tp:taxon-name>Mystrium mirror</tp:taxon-name></italic> sp. n. (<ext-link xmlns:xlink="http://www.w3.org/1999/xlink" ext-link-type="uri" xlink:href="http://data.antweb.org/specimen/CASENT0429897" xlink:type="simple">CASENT0429897</ext-link>: holotype) <bold>D</bold> <italic><tp:taxon-name>Mystrium oberthueri</tp:taxon-name></italic> (<ext-link xmlns:xlink="http://www.w3.org/1999/xlink" ext-link-type="uri" xlink:href="http://data.antweb.org/specimen/CASENT0496066" xlink:type="simple">CASENT0496066</ext-link>) <bold>E</bold> <italic><tp:taxon-name>Mystrium shadow</tp:taxon-name></italic> sp. n. (<ext-link xmlns:xlink="http://www.w3.org/1999/xlink" ext-link-type="uri" xlink:href="http://data.antweb.org/specimen/CASENT0318933" xlink:type="simple">CASENT0318933</ext-link>: holotype) <bold>F</bold> <italic><tp:taxon-name>Mystrium voeltzkowi</tp:taxon-name></italic> (<ext-link xmlns:xlink="http://www.w3.org/1999/xlink" ext-link-type="uri" xlink:href="http://data.antweb.org/specimen/CASENT0002075" xlink:type="simple">CASENT0002075</ext-link>).</p></caption><graphic xmlns:xlink="http://www.w3.org/1999/xlink" xlink:href="zookeys-394-001-g051.jpg" position="float" orientation="portrait" xlink:type="simple"/></fig><fig id="F52" position="float" orientation="portrait"><label>Figure 52.</label><caption><p>Workers of <italic>voeltzkowi</italic> species group in dorsal view. <bold>A</bold> <italic><tp:taxon-name>Mystrium eques</tp:taxon-name></italic> sp. n. (<ext-link xmlns:xlink="http://www.w3.org/1999/xlink" ext-link-type="uri" xlink:href="http://data.antweb.org/specimen/CASENT0418314" xlink:type="simple">CASENT0418314</ext-link>: holotype) <bold>B</bold> <italic><tp:taxon-name>Mystrium janovitzi</tp:taxon-name></italic> sp. n. (<ext-link xmlns:xlink="http://www.w3.org/1999/xlink" ext-link-type="uri" xlink:href="http://data.antweb.org/specimen/CASENT0482698" xlink:type="simple">CASENT0482698</ext-link>: holotype) <bold>C</bold> <italic><tp:taxon-name>Mystrium mirror</tp:taxon-name></italic> sp. n. (<ext-link xmlns:xlink="http://www.w3.org/1999/xlink" ext-link-type="uri" xlink:href="http://data.antweb.org/specimen/CASENT0429897" xlink:type="simple">CASENT0429897</ext-link>: holotype) <bold>D</bold> <italic><tp:taxon-name>Mystrium oberthueri</tp:taxon-name></italic> (<ext-link xmlns:xlink="http://www.w3.org/1999/xlink" ext-link-type="uri" xlink:href="http://data.antweb.org/specimen/CASENT0496066" xlink:type="simple">CASENT0496066</ext-link>) <bold>E</bold> <italic><tp:taxon-name>Mystrium shadow</tp:taxon-name></italic> sp. n. (<ext-link xmlns:xlink="http://www.w3.org/1999/xlink" ext-link-type="uri" xlink:href="http://data.antweb.org/specimen/CASENT0318933" xlink:type="simple">CASENT0318933</ext-link>: holotype) <bold>F</bold> <italic><tp:taxon-name>Mystrium voeltzkowi</tp:taxon-name></italic> (<ext-link xmlns:xlink="http://www.w3.org/1999/xlink" ext-link-type="uri" xlink:href="http://data.antweb.org/specimen/CASENT0002075" xlink:type="simple">CASENT0002075</ext-link>).</p></caption><graphic xmlns:xlink="http://www.w3.org/1999/xlink" xlink:href="zookeys-394-001-g052.jpg" position="float" orientation="portrait" xlink:type="simple"/></fig><fig id="F53" position="float" orientation="portrait"><label>Figure 53.</label><caption><p>Ergatoid queens of <italic>voeltzkowi</italic> species group in lateral view. <bold>A</bold> <italic><tp:taxon-name>Mystrium eques</tp:taxon-name></italic> sp. n. (<ext-link xmlns:xlink="http://www.w3.org/1999/xlink" ext-link-type="uri" xlink:href="http://data.antweb.org/specimen/CASENT0418317" xlink:type="simple">CASENT0418317</ext-link>: paratype) <bold>B</bold> <italic><tp:taxon-name>Mystrium janovitzi</tp:taxon-name></italic> sp. n. (<ext-link xmlns:xlink="http://www.w3.org/1999/xlink" ext-link-type="uri" xlink:href="http://data.antweb.org/specimen/CASENT0482696" xlink:type="simple">CASENT0482696</ext-link>) <bold>C</bold> <italic><tp:taxon-name>Mystrium mirror</tp:taxon-name></italic> sp. n. (<ext-link xmlns:xlink="http://www.w3.org/1999/xlink" ext-link-type="uri" xlink:href="http://data.antweb.org/specimen/CASENT0318940" xlink:type="simple">CASENT0318940</ext-link>: paratype) <bold>D</bold> <italic><tp:taxon-name>Mystrium oberthueri</tp:taxon-name></italic> (<ext-link xmlns:xlink="http://www.w3.org/1999/xlink" ext-link-type="uri" xlink:href="http://data.antweb.org/specimen/CASENT0496064" xlink:type="simple">CASENT0496064</ext-link>) <bold>E</bold> <italic><tp:taxon-name>Mystrium shadow</tp:taxon-name></italic> sp. n. (<ext-link xmlns:xlink="http://www.w3.org/1999/xlink" ext-link-type="uri" xlink:href="http://data.antweb.org/specimen/CASENT0077647" xlink:type="simple">CASENT0077647</ext-link>: paratype) <bold>F</bold> <italic><tp:taxon-name>Mystrium voeltzkowi</tp:taxon-name></italic> (<ext-link xmlns:xlink="http://www.w3.org/1999/xlink" ext-link-type="uri" xlink:href="http://data.antweb.org/specimen/CASENT0002092" xlink:type="simple">CASENT0002092</ext-link>).</p></caption><graphic xmlns:xlink="http://www.w3.org/1999/xlink" xlink:href="zookeys-394-001-g053.jpg" position="float" orientation="portrait" xlink:type="simple"/></fig><fig id="F54" position="float" orientation="portrait"><label>Figure 54.</label><caption><p>Head of the ergatoid queens of <italic>voeltzkowi</italic> species group in full-face view. <bold>A</bold> <italic><tp:taxon-name>Mystrium eques</tp:taxon-name></italic> sp. n. (<ext-link xmlns:xlink="http://www.w3.org/1999/xlink" ext-link-type="uri" xlink:href="http://data.antweb.org/specimen/CASENT0418317" xlink:type="simple">CASENT0418317</ext-link>: paratype) <bold>B</bold> <italic><tp:taxon-name>Mystrium janovitzi</tp:taxon-name></italic> sp. n. (<ext-link xmlns:xlink="http://www.w3.org/1999/xlink" ext-link-type="uri" xlink:href="http://data.antweb.org/specimen/CASENT0482696" xlink:type="simple">CASENT0482696</ext-link>) <bold>C</bold> <italic><tp:taxon-name>Mystrium mirror</tp:taxon-name></italic> sp. n. (<ext-link xmlns:xlink="http://www.w3.org/1999/xlink" ext-link-type="uri" xlink:href="http://data.antweb.org/specimen/CASENT0318940" xlink:type="simple">CASENT0318940</ext-link>: paratype) <bold>D</bold> <italic><tp:taxon-name>Mystrium oberthueri</tp:taxon-name></italic> (<ext-link xmlns:xlink="http://www.w3.org/1999/xlink" ext-link-type="uri" xlink:href="http://data.antweb.org/specimen/CASENT0496064" xlink:type="simple">CASENT0496064</ext-link>) <bold>E</bold> <italic><tp:taxon-name>Mystrium shadow</tp:taxon-name></italic> sp. n. (<ext-link xmlns:xlink="http://www.w3.org/1999/xlink" ext-link-type="uri" xlink:href="http://data.antweb.org/specimen/CASENT0077647" xlink:type="simple">CASENT0077647</ext-link>: paratype) <bold>F</bold> <italic><tp:taxon-name>Mystrium voeltzkowi</tp:taxon-name></italic> (<ext-link xmlns:xlink="http://www.w3.org/1999/xlink" ext-link-type="uri" xlink:href="http://data.antweb.org/specimen/CASENT0002092" xlink:type="simple">CASENT0002092</ext-link>).</p></caption><graphic xmlns:xlink="http://www.w3.org/1999/xlink" xlink:href="zookeys-394-001-g054.jpg" position="float" orientation="portrait" xlink:type="simple"/></fig><fig id="F55" position="float" orientation="portrait"><label>Figure 55.</label><caption><p>Ergatoid queens of <italic>voeltzkowi</italic> species group in dorsal view. <bold>A</bold> <italic><tp:taxon-name>Mystrium eques</tp:taxon-name></italic> sp. n. (<ext-link xmlns:xlink="http://www.w3.org/1999/xlink" ext-link-type="uri" xlink:href="http://data.antweb.org/specimen/CASENT0418317" xlink:type="simple">CASENT0418317</ext-link>: paratype) <bold>B</bold> <italic><tp:taxon-name>Mystrium janovitzi</tp:taxon-name></italic> sp. n. (<ext-link xmlns:xlink="http://www.w3.org/1999/xlink" ext-link-type="uri" xlink:href="http://data.antweb.org/specimen/CASENT0482696" xlink:type="simple">CASENT0482696</ext-link>) <bold>C</bold> <italic><tp:taxon-name>Mystrium mirror</tp:taxon-name></italic> sp. n. (<ext-link xmlns:xlink="http://www.w3.org/1999/xlink" ext-link-type="uri" xlink:href="http://data.antweb.org/specimen/CASENT0318940" xlink:type="simple">CASENT0318940</ext-link>: paratype) <bold>D</bold> <italic><tp:taxon-name>Mystrium oberthueri</tp:taxon-name></italic> (<ext-link xmlns:xlink="http://www.w3.org/1999/xlink" ext-link-type="uri" xlink:href="http://data.antweb.org/specimen/CASENT0496064" xlink:type="simple">CASENT0496064</ext-link>) <bold>E</bold> <italic><tp:taxon-name>Mystrium shadow</tp:taxon-name></italic> sp. n. (<ext-link xmlns:xlink="http://www.w3.org/1999/xlink" ext-link-type="uri" xlink:href="http://data.antweb.org/specimen/CASENT0077647" xlink:type="simple">CASENT0077647</ext-link>: paratype) <bold>F</bold> <italic><tp:taxon-name>Mystrium voeltzkowi</tp:taxon-name></italic> (<ext-link xmlns:xlink="http://www.w3.org/1999/xlink" ext-link-type="uri" xlink:href="http://data.antweb.org/specimen/CASENT0002092" xlink:type="simple">CASENT0002092</ext-link>).</p></caption><graphic xmlns:xlink="http://www.w3.org/1999/xlink" xlink:href="zookeys-394-001-g055.jpg" position="float" orientation="portrait" xlink:type="simple"/></fig><fig id="F56" position="float" orientation="portrait"><label>Figure 56.</label><caption><p>Distribution maps for <italic>voeltzkowi</italic> species group. <bold>A</bold> <italic><tp:taxon-name>Mystrium eques</tp:taxon-name></italic> sp. n. <bold>B</bold> <italic><tp:taxon-name>Mystrium janovitzi</tp:taxon-name></italic> sp. n. <bold>C</bold> <italic><tp:taxon-name>Mystrium mirror</tp:taxon-name></italic> sp. n. <bold>D</bold> <italic><tp:taxon-name>Mystrium oberthueri</tp:taxon-name></italic> <bold>E</bold> <italic><tp:taxon-name>Mystrium shadow</tp:taxon-name></italic> sp. n. <bold>F</bold> <italic><tp:taxon-name>Mystrium voeltzkowi</tp:taxon-name></italic>. Star symbols represent the type locality: the localities for <italic><tp:taxon-name>Mystrium oberthueri</tp:taxon-name></italic> and <italic><tp:taxon-name>Mystrium voeltzkowi</tp:taxon-name></italic> are approximate, which are assumed from the original descriptions.</p></caption><graphic xmlns:xlink="http://www.w3.org/1999/xlink" xlink:href="zookeys-394-001-g056.jpg" position="float" orientation="portrait" xlink:type="simple"/></fig><fig id="F13" position="float" orientation="portrait"><label>Figure 13.</label><caption><p>Worker diagnostic characters of <italic>camillae</italic> species group. <bold>A</bold> <italic><tp:taxon-name>Mystrium barrybressleri</tp:taxon-name></italic> (<ext-link xmlns:xlink="http://www.w3.org/1999/xlink" ext-link-type="uri" xlink:href="http://data.antweb.org/specimen/CASENT0045009" xlink:type="simple">CASENT0045009</ext-link>) <bold>B</bold> <italic><tp:taxon-name>Mystrium voeltzkowi</tp:taxon-name></italic> (<ext-link xmlns:xlink="http://www.w3.org/1999/xlink" ext-link-type="uri" xlink:href="http://data.antweb.org/specimen/CASENT0002075" xlink:type="simple">CASENT0002075</ext-link>) <bold>C</bold> <italic><tp:taxon-name>Mystrium barrybressleri</tp:taxon-name></italic> (<ext-link xmlns:xlink="http://www.w3.org/1999/xlink" ext-link-type="uri" xlink:href="http://data.antweb.org/specimen/CASENT0047970" xlink:type="simple">CASENT0047970</ext-link>) <bold>D</bold> <italic><tp:taxon-name>Mystrium voeltzkowi</tp:taxon-name></italic> (<ext-link xmlns:xlink="http://www.w3.org/1999/xlink" ext-link-type="uri" xlink:href="http://data.antweb.org/specimen/CASENT0317584" xlink:type="simple">CASENT0317584</ext-link>). <bold>A–D</bold> worker. <bold>A, B</bold> pronotum in dorsal view <bold>C, D</bold> mouthparts in oblique lateral view.</p></caption><graphic xmlns:xlink="http://www.w3.org/1999/xlink" xlink:href="zookeys-394-001-g013.jpg" position="float" orientation="portrait" xlink:type="simple"/></fig><fig id="F16" position="float" orientation="portrait"><label>Figure 16.</label><caption><p>Vertex of workers in <italic>voeltzkowi</italic> species group. <bold>A</bold> <italic><tp:taxon-name>Mystrium oberthueri</tp:taxon-name></italic> (<ext-link xmlns:xlink="http://www.w3.org/1999/xlink" ext-link-type="uri" xlink:href="http://data.antweb.org/specimen/CASENT0499569" xlink:type="simple">CASENT0499569</ext-link>) <bold>B</bold> <italic><tp:taxon-name>Mystrium voeltzkowi</tp:taxon-name></italic> (<ext-link xmlns:xlink="http://www.w3.org/1999/xlink" ext-link-type="uri" xlink:href="http://data.antweb.org/specimen/CASENT0002075" xlink:type="simple">CASENT0002075</ext-link>). <bold>A, B</bold> head in posterior view.</p></caption><graphic xmlns:xlink="http://www.w3.org/1999/xlink" xlink:href="zookeys-394-001-g016.jpg" position="float" orientation="portrait" xlink:type="simple"/></fig><fig id="F19" position="float" orientation="portrait"><label>Figure 19.</label><caption><p>Clypeus of workers in <italic>voeltzkowi</italic> species group. <bold>A</bold> <italic><tp:taxon-name>Mystrium shadow</tp:taxon-name></italic> (<ext-link xmlns:xlink="http://www.w3.org/1999/xlink" ext-link-type="uri" xlink:href="http://data.antweb.org/specimen/CASENT0318933" xlink:type="simple">CASENT0318933</ext-link>: holotype) <bold>B</bold> <italic><tp:taxon-name>Mystrium voeltzkowi</tp:taxon-name></italic> (<ext-link xmlns:xlink="http://www.w3.org/1999/xlink" ext-link-type="uri" xlink:href="http://data.antweb.org/specimen/CASENT0002075" xlink:type="simple">CASENT0002075</ext-link>).</p></caption><graphic xmlns:xlink="http://www.w3.org/1999/xlink" xlink:href="zookeys-394-001-g019.jpg" position="float" orientation="portrait" xlink:type="simple"/></fig><fig id="F21" position="float" orientation="portrait"><label>Figure 21.</label><caption><p>Vertex of ergatoid queens in <italic>voeltzkowi</italic> species group. <bold>A</bold> <italic><tp:taxon-name>Mystrium eques</tp:taxon-name></italic> (<ext-link xmlns:xlink="http://www.w3.org/1999/xlink" ext-link-type="uri" xlink:href="http://data.antweb.org/specimen/CASENT0418311" xlink:type="simple">CASENT0418311</ext-link>) <bold>B</bold> <italic><tp:taxon-name>Mystrium shadow</tp:taxon-name></italic> (<ext-link xmlns:xlink="http://www.w3.org/1999/xlink" ext-link-type="uri" xlink:href="http://data.antweb.org/specimen/CASENT0077647" xlink:type="simple">CASENT0077647</ext-link>: paratype). <bold>A, B</bold> head in posterior view.</p></caption><graphic xmlns:xlink="http://www.w3.org/1999/xlink" xlink:href="zookeys-394-001-g021.jpg" position="float" orientation="portrait" xlink:type="simple"/></fig></tp:treatment-sec><ref-list><ref id="B34"><mixed-citation xmlns:xlink="http://www.w3.org/1999/xlink" xlink:type="simple"><person-group><name name-style="western"><surname>Ouellette</surname><given-names>GD</given-names></name><name name-style="western"><surname>Fisher</surname><given-names>BL</given-names></name><name name-style="western"><surname>Girman</surname><given-names>DJ</given-names></name></person-group> (<year>2006</year>)<article-title> Molecular systematics of basal subfamilies of ants using 28S rRNA (Hymenoptera: Formicidae).</article-title><source>Molecular Phylogenetics and Evolution</source><volume>40</volume>: <fpage>359</fpage>–<lpage>369</lpage>. doi: <ext-link ext-link-type="uri" xlink:href="http://dx.doi.org/10.1016/j.ympev.2006.03.017" xlink:type="simple">10.1016/j.ympev.2006.03.017</ext-link></mixed-citation></ref><ref id="B28"><mixed-citation xmlns:xlink="http://www.w3.org/1999/xlink" xlink:type="simple"><person-group><name name-style="western"><surname>Molet</surname><given-names>M</given-names></name><name name-style="western"><surname>Fisher</surname><given-names>BL</given-names></name><name name-style="western"><surname>Ito</surname><given-names>F</given-names></name><name name-style="western"><surname>Peeters</surname><given-names>C</given-names></name></person-group> (<year>2009</year>)<article-title> Shift from independent to dependent colony foundation and evolution of ‘multi-purpose’ ergatoid queens in <italic>Mystrium</italic> ants (subfamily Amblyoponinae).</article-title><source>Biological journal of the Linnean Society </source><volume>98</volume>: <fpage>198</fpage>-<lpage>207</lpage>. doi: <ext-link ext-link-type="uri" xlink:href="http://dx.doi.org/10.1111/j.1095-8312.2009.01257.x" xlink:type="simple">10.1111/j.1095-8312.2009.01257.x</ext-link></mixed-citation></ref><ref id="B31"><mixed-citation xmlns:xlink="http://www.w3.org/1999/xlink" xlink:type="simple"><person-group><name name-style="western"><surname>Molet</surname><given-names>M</given-names></name><name name-style="western"><surname>Wheeler</surname><given-names>DE</given-names></name><name name-style="western"><surname>Peeters</surname><given-names>C</given-names></name></person-group> (<year>2012</year>)<article-title> Evolution of novel mosaic castes in ants: modularity, phenotypic plasticity, and colonial buffering.</article-title><source>American Naturalist </source><volume>180</volume>: <fpage>328</fpage>-<lpage>341</lpage>. doi: <ext-link ext-link-type="uri" xlink:href="http://dx.doi.org/10.1086/667368" xlink:type="simple">10.1086/667368</ext-link></mixed-citation></ref><ref id="B29"><mixed-citation xmlns:xlink="http://www.w3.org/1999/xlink" xlink:type="simple"><person-group><name name-style="western"><surname>Molet</surname><given-names>M</given-names></name><name name-style="western"><surname>Peeters</surname><given-names>C</given-names></name><name name-style="western"><surname>Fisher</surname><given-names>BL</given-names></name></person-group> (<year>2007a</year>)<article-title> Winged queens replaced by reproductives smaller than workers in <italic>Mystrium</italic> ants.</article-title><source>Naturwissenschaften </source><volume>94</volume>: <fpage>280</fpage>-<lpage>287</lpage>. doi: <ext-link ext-link-type="uri" xlink:href="http://dx.doi.org/10.1007/s00114-006-0190-2" xlink:type="simple">10.1007/s00114-006-0190-2</ext-link></mixed-citation></ref><ref id="B30"><mixed-citation xmlns:xlink="http://www.w3.org/1999/xlink" xlink:type="simple"><person-group><name name-style="western"><surname>Molet</surname><given-names>M</given-names></name><name name-style="western"><surname>Peeters</surname><given-names>C</given-names></name><name name-style="western"><surname>Follin</surname><given-names>I</given-names></name><name name-style="western"><surname>Fisher</surname><given-names>BL</given-names></name></person-group> (<year>2007b</year>)<article-title> Reproductive caste performs intranidal tasks instead of workers in the ant <italic>Mystrium oberthueri</italic>.</article-title><source>Ethology </source><volume>113</volume>: <fpage>721</fpage>-<lpage>729</lpage>. doi: <ext-link ext-link-type="uri" xlink:href="http://dx.doi.org/10.1111/j.1439-0310.2007.01376.x" xlink:type="simple">10.1111/j.1439-0310.2007.01376.x</ext-link></mixed-citation></ref></ref-list></tp:taxon-treatment>
