# Supplementary material for: A revision of the ant genus Mystrium in the Malagasy region with description of six new species and remarks on Amblyopone and Stigmatomma (Hymenoptera, Formicidae, Amblyoponinae)
Source: Zookeys. 2014 Mar 31;(394):1–99. doi: 10.3897/zookeys.394.6446 (PMC3978267; doi:10.3897/zookeys.394.6446)
Supplement: XML Treatment for Mystrium oberthueri [file zookeys.394.6446-treatment10.xml]

<!DOCTYPE tp:taxon-treatment
  PUBLIC "-//TaxonX//DTD Taxonomic Treatment Publishing DTD v0 20100105//EN" "tax-treatment-NSO.dtd">
<tp:taxon-treatment xmlns:tp="http://www.plazi.org/taxpub"><tp:treatment-meta><mixed-citation publication-type="journal"><person-group><name><surname>Yoshimura</surname><given-names>Masashi</given-names></name><name><surname>Fisher</surname><given-names>Brian L.</given-names></name></person-group><article-title>A revision of the ant genus <italic>Mystrium</italic> in the Malagasy region with description of six new species and remarks on <italic>Amblyopone</italic> and <italic>Stigmatomma</italic> (Hymenoptera, Formicidae, Amblyoponinae)</article-title><source>Zookeys</source><day>31</day><month>3</month><year>2014</year><volume>2014</volume><issue>394</issue><fpage>1</fpage><lpage>99</lpage><pub-id pub-id-type="doi">10.3897/zookeys.394.6446</pub-id></mixed-citation></tp:treatment-meta><tp:nomenclature><tp:taxon-name>
                                <tp:taxon-name-part taxon-name-part-type="genus">Mystrium</tp:taxon-name-part>
                                <tp:taxon-name-part taxon-name-part-type="species">oberthueri</tp:taxon-name-part>
                                <object-id xmlns:xlink="http://www.w3.org/1999/xlink" xlink:type="simple">http://species-id.net/wiki/Mystrium_oberthueri</object-id>
                            </tp:taxon-name><tp:taxon-authority>Forel, 1897</tp:taxon-authority><xref ref-type="fig" rid="F1">Figs 1A</xref><xref ref-type="fig" rid="F16">, 16A</xref><xref ref-type="fig" rid="F17">, 17B, 17D</xref><xref ref-type="fig" rid="F18">, 18A, 18C, 18E</xref><xref ref-type="fig" rid="F22">, 22B</xref><xref ref-type="fig" rid="F23">, 23B, 23D</xref><xref ref-type="fig" rid="F30">, 30A</xref><xref ref-type="fig" rid="F37">, 37F</xref><xref ref-type="fig" rid="F38">, 38F</xref><xref ref-type="fig" rid="F39">, 39F</xref><xref ref-type="fig" rid="F40">, 40F</xref><xref ref-type="fig" rid="F41">, 41F</xref><xref ref-type="fig" rid="F50">, 50D</xref><xref ref-type="fig" rid="F51">, 51D</xref><xref ref-type="fig" rid="F52">, 52D</xref><xref ref-type="fig" rid="F53">, 53D</xref><xref ref-type="fig" rid="F54">, 54D</xref><xref ref-type="fig" rid="F55">, 55D</xref><xref ref-type="fig" rid="F56">, 56D</xref><tp:nomenclature-citation-list><tp:nomenclature-citation><tp:taxon-name>Mystrium oberthueri</tp:taxon-name><comment> Forel, 1897. MADAGASCAR. Syntypes: one worker (as major) and two ergatoid queens (as minor) [lectotype is designated below].</comment></tp:nomenclature-citation><tp:nomenclature-citation><tp:taxon-name>Mystrium oberthueri</tp:taxon-name><comment>: <xref ref-type="bibr" rid="B27">Menozzi 1929</xref> (in part?: uncertain male identification)</comment></tp:nomenclature-citation><tp:nomenclature-citation><tp:taxon-name>Mystrium oberthueri</tp:taxon-name><comment> (Not) (male): <xref ref-type="bibr" rid="B9">Emery 1899</xref>.</comment></tp:nomenclature-citation><tp:nomenclature-citation><tp:taxon-name>Mystrium rogeri</tp:taxon-name><comment> (male): <xref ref-type="bibr" rid="B18">Forel 1899</xref>.</comment></tp:nomenclature-citation></tp:nomenclature-citation-list></tp:nomenclature><tp:treatment-sec sec-type="Lectotype"><title>Lectotype</title><p><bold>[here designated].</bold> Worker: <ext-link xmlns:xlink="http://www.w3.org/1999/xlink" ext-link-type="uri" xlink:href="http://data.antweb.org/specimen/CASENT0101993" xlink:type="simple">CASENT0101993</ext-link>, MADAGASCAR, Insel Ste. Marie (Island of Sainte Marie), Perrot [MHNG: examined].</p><!--PageBreak--></tp:treatment-sec><tp:treatment-sec sec-type="Worker"><title>Worker.</title><p><bold>Description.</bold> Measurements: lectotype. HL 2.40, HW 2.61, SL 1.80, ML 2.92, HD 1.67, WL 2.79, PnW 1.39, PpW 1.21, PtW 1.18, PtL 0.81, CI 108.7, SI 69.0, MI 111.8, PpI 87.4, PtI 144.9.</p><p>HL 2.00–2.58, HW 2.12–2.76, SL 1.55–1.96, ML 2.39–3.17, HD 1.33–1.69, WL 2.43–2.96, PnW 1.17–1.38, PpW 1.02–1.29, PtW 1.00–1.32, PtL 0.67–0.81, CI 104.4–108.5, SI 68.8–74.9, MI 106.9–122.9, PpI 87.2–93.8, PtI 139.5–163.2 (10 specimens measured).</p><p>Posterolateral corner of head moderately expanding posteriorly. Posterior face of vertex forming almost right angle with dorsal face on median line of head, so that declivity of vertex on lateral part as steep as on median part. Whole region of vertex finely striated. Eye moderately small. Anterior margin of clypeus straight or weakly convex with long conical setae. Genal tooth of head relatively long, as long as lateral lobe of clypeus. Masticatory surface of mandible almost invisible in full-face view, and width of dorsal surface of mandible almost identical from mandibular shaft to distal portion. Second maxillary palpomere longer than third. First flagellomere (third antennal segment) about 1.2–1.5× length of pedicel (second antennal segment). Strong, deep longitudinal striae regularly impressed on whole central part of pronotal dorsum. Strong, deep longitudinal striae impressed on lateral surface of pronotum. Mesonotum differentiated from propodeum in dorsal view, length slightly shorter than that of propodeum. Metanotal groove shallowly and gently impressed in lateral view. Metapleural gland bulla moderately developed, and propodeal declivity in lateral view almost straight. Petiole widened on posterior 1/3 and gently narrowing anteriorly in dorsal view, anterior margin straight to gently rounded and often edged by thick striae.</p><p>Body color black.</p></tp:treatment-sec><tp:treatment-sec sec-type="Ergatoid queen"><title>Ergatoid queen.</title><p><bold>Description.</bold> Measurements: HL 1.40–1.93, HW 1.46–1.96, SL 1.07–1.47, ML 1.49–2.00, HD 1.00–1.35, WL 1.92–2.56, PnW 0.83–1.11, PpW 0.85–1.13, PtW 0.81–1.07, PtL 0.53–0.70, CI 101.6–108.6, SI 71.6–76.7, MI 96.3–108.8, PpI 96.0–104.4, PtI 149.1–177.1 (10 specimens measured).</p><p>Wings vestigial and reduced to small but distinct appendages. Wing sclerites undeveloped. Posterolateral corner of head moderately expanding posteriorly, expansion not differentiated from that in workers. Posterior face of vertex forming almost a right angle with dorsal face on median line of head, so that declivity of vertex on lateral part as steep as on median part. Ventral half of vertex sculptured. Eye small but distinct. Ocelli absent. Anterior margin of clypeus almost straight with long to moderate conical setae. Anterolateral portion of head with short spine. Masticatory margin of mandible almost invisible in full-face view, and dorsal surface on distal portion as wide as that on mandibular shaft. Spatulate seta present on basal side of each basal denticle on masticatory margin of mandible. First flagellomere (third antennal segment) long, about 1.2-1.5× length of pedicel (second antennal segment). Setae on pronotum distinctly spatulate, widened distally with sharp or blunt apex. Metapleural gland bulla moderately developed, not expanding dorsally to propodeal spiracle, so that propodeal declivity in lateral view weakly convex and rounded posteriorly on its ventral 1/3. Petiole relatively long in dorsal view, about 0.8× length of abdominal segment III.</p><!--PageBreak--><p>Body color blackish to reddish brown.</p></tp:treatment-sec><tp:treatment-sec sec-type="Male"><title>Male.</title><p><bold>Description.</bold> Measurements: HL 1.44, HW 2.09, SL 0.62, EL 0.95, WL 3.55, MnW 1.94, CI 145.1, SI 29.6, EI 66.2, MnI 92.9 (1 specimen measured).</p><p>Eye moderately large, occupying 0.6× of head length. Ocelli relatively distant from dorsal margin of head in full-face view. Dorsal margin of head in full-face view straight. Both anterior and lateral ocelli small. Lateral ocellus small and distant from eye: distance between these more than 1.5× maximum diameter of lateral ocellus. Posterior face of vertex not clearly differentiated from dorsal face, so that vertex almost continuously rounded. Palpal formula 4,3. First maxillary palpomere flattened and distinctly wider than second segment. Second maxillary palpomere longer than third. Notauli clearly impressed on mesoscutum. Petiole in dorsal view thin, 0.8× as long as abdominal tergite III. Petiolar dorsum covered with shallow, irregular punctures. Abdominal tergum VIII without deep punctures, almost smooth.</p><p>Distal portion of abdominal sternum IX smooth and not punctured. Basal ring moderately long, expanding basoventrally. Telomere distinctly extending distally farther than digitus. Basoventral expansion of aedeagus moderately developed basoventrally, longer than dorsal extension. Ventral margin of aedeagus gently convex in lateral view. Aedeagus moderately narrowing distally and distal portion rounded.</p><p>On forewing, cu-a located far basal from junction of Media (M) and Cubitus (Cu).</p><p>Body color reddish brown to black.</p></tp:treatment-sec><tp:treatment-sec sec-type="Distribution"><title>Distribution.</title><p>MADAGASCAR: as in <xref ref-type="fig" rid="F56">Figure 56D</xref>.</p></tp:treatment-sec><tp:treatment-sec sec-type="Additional material examined"><title>Additional material examined.</title><p>In addition to the type material, specimens from the following localities were examined in this study: MADAGASCAR. Antsiranana. Forêt d’ Antsahabe, 11.4 km 275° W Daraina (<named-content xmlns:xlink="http://www.w3.org/1999/xlink" content-type="dwc:verbatimCoordinates" xlink:type="simple">-13.21167°, 49.55667°</named-content>), tropical dry forest, 550 m alt.; Makirovana forest (<named-content xmlns:xlink="http://www.w3.org/1999/xlink" content-type="dwc:verbatimCoordinates" xlink:type="simple">-14.17066°, 49.95409°</named-content>), rainforest, 415 m alt.; Parc National de Marojejy, Manantenina River, 27.6 km 35° NE Andapa, 9.6 km 327° NNW Manantenina (<named-content xmlns:xlink="http://www.w3.org/1999/xlink" content-type="dwc:verbatimCoordinates" xlink:type="simple">-14.435°, 49.76°</named-content>), rainforest, 775 m alt.; 28.0 km 38° NE Andapa, 8.2 km 333° NNW Manantenina (<named-content xmlns:xlink="http://www.w3.org/1999/xlink" content-type="dwc:verbatimCoordinates" xlink:type="simple">-14.43667°, 49.775°</named-content>), rainforest, 450 m alt.; Marojejy R.N.I. #12 (<named-content xmlns:xlink="http://www.w3.org/1999/xlink" content-type="dwc:verbatimCoordinates" xlink:type="simple">-14.43583°, 49.76056°</named-content>), rainforest, 610 m alt.; Forêt Ambanitaza, 26.1 km 347° Antalaha (<named-content xmlns:xlink="http://www.w3.org/1999/xlink" content-type="dwc:verbatimCoordinates" xlink:type="simple">-14.67933°, 50.18367°</named-content>), rainforest, 240 m alt.; 1 km W Andampibe, Cap Masoala (<named-content xmlns:xlink="http://www.w3.org/1999/xlink" content-type="dwc:verbatimCoordinates" xlink:type="simple">-15.69361°, 50.18139°</named-content>), lowland rainforest, 125 m alt.; Fotodriana, Cap Masoala (<named-content xmlns:xlink="http://www.w3.org/1999/xlink" content-type="dwc:verbatimCoordinates" xlink:type="simple">-15.69694°, 50.27028°</named-content>), lowland rainforest, 25 m alt.; Toamasina. Montagne d’Anjanaharibe, 18.0 km 21° NNE Ambinanitelo (<named-content xmlns:xlink="http://www.w3.org/1999/xlink" content-type="dwc:verbatimCoordinates" xlink:type="simple">-15.18833°, 49.615°</named-content>), rainforest, 470 m alt.; Montagne d’Akirindro 7.6 km 341° NNW Ambinanitelo (<named-content xmlns:xlink="http://www.w3.org/1999/xlink" content-type="dwc:verbatimCoordinates" xlink:type="simple">-15.28833°, 49.54833°</named-content>), rainforest, 600 m alt.; 19 km ESE Maroantsetra (<named-content xmlns:xlink="http://www.w3.org/1999/xlink" content-type="dwc:verbatimCoordinates" xlink:type="simple">-15.48333°, 49.9°</named-content>), rainforest, 350 m alt.; 5.3 km SSE Ambanizana, Andranobe (<named-content xmlns:xlink="http://www.w3.org/1999/xlink" content-type="dwc:verbatimCoordinates" xlink:type="simple">-15.66667°, 49.96667°</named-content>), rainforest, 425 m alt.; 6.3 km S Ambanizana, Andranobe (<named-content xmlns:xlink="http://www.w3.org/1999/xlink" content-type="dwc:verbatimCoordinates" xlink:type="simple">-15.6813°, 49.958°</named-content>), rainforest, 5 m alt.; 6.3 km S Ambanizana, Andranobe (<named-content xmlns:xlink="http://www.w3.org/1999/xlink" content-type="dwc:verbatimCoordinates" xlink:type="simple">-15.68131°, 49.958°</named-content>), rainforest, 25 m alt.; Parc National Mananara-Nord, 7.1 km 261° Antanambe (<named-content xmlns:xlink="http://www.w3.org/1999/xlink" content-type="dwc:verbatimCoordinates" xlink:type="simple">-16.455°, 49.7875°</named-content>), rainforest, 225 m alt.; Res. Ambodiriana, 4.8 km 306° Manompana, along Manompana river (<named-content xmlns:xlink="http://www.w3.org/1999/xlink" content-type="dwc:verbatimCoordinates" xlink:type="simple">-16.67233°, 49.70117°</named-content>), rainforest, 125 m alt.; Réserve Spéciale Ambatovaky, Sandrangato river (<named-content xmlns:xlink="http://www.w3.org/1999/xlink" content-type="dwc:verbatimCoordinates" xlink:type="simple">-16.7633°, 49.26692°</named-content>), rainforest, 520 m alt.; (<named-content xmlns:xlink="http://www.w3.org/1999/xlink" content-type="dwc:verbatimCoordinates" xlink:type="simple">-16.77274°, 49.26551°</named-content>), rainforest, 450 m alt.; (<named-content xmlns:xlink="http://www.w3.org/1999/xlink" content-type="dwc:verbatimCoordinates" xlink:type="simple">-16.7755°, 49.26427°</named-content>), rainforest, 430 m alt.; (-16.81745°, <!--PageBreak-->49.2925°), rainforest, 400 m alt.; (<named-content xmlns:xlink="http://www.w3.org/1999/xlink" content-type="dwc:verbatimCoordinates" xlink:type="simple">-16.81753°, 49.29498°</named-content>), rainforest, 360 m alt.; Ile Sainte Marie, Forêt Kalalao, 9.9 km 34° Ambodifotatra (<named-content xmlns:xlink="http://www.w3.org/1999/xlink" content-type="dwc:verbatimCoordinates" xlink:type="simple">-16.9225°, 49.88733°</named-content>), rainforest, 100 m alt.; Réserve Forestière Tampolo, 95.2 km N Toamasina (<named-content xmlns:xlink="http://www.w3.org/1999/xlink" content-type="dwc:verbatimCoordinates" xlink:type="simple">-17.27808°, 49.42853°</named-content>), littoral rainforest, 20 m alt.; S.F. Tampolo, 10 km NNE Fenoarivo Atn. (<named-content xmlns:xlink="http://www.w3.org/1999/xlink" content-type="dwc:verbatimCoordinates" xlink:type="simple">-17.2825°, 49.43°</named-content>), littoral rainforest, 10 m alt.; Bridge at Onibi, NW of Mahavelona (<named-content xmlns:xlink="http://www.w3.org/1999/xlink" content-type="dwc:verbatimCoordinates" xlink:type="simple">-17.65°, 49.46667°</named-content>), in clay forest; Mahavelona (Foulpointe) (<named-content xmlns:xlink="http://www.w3.org/1999/xlink" content-type="dwc:verbatimCoordinates" xlink:type="simple">-17.66667°, 49.5°</named-content>), Forest; Parc National de Zahamena, Besaky River (<named-content xmlns:xlink="http://www.w3.org/1999/xlink" content-type="dwc:verbatimCoordinates" xlink:type="simple">-17.75244°, 48.85321°</named-content>), rainforest, 760 m alt.; Sahavorondrano River (<named-content xmlns:xlink="http://www.w3.org/1999/xlink" content-type="dwc:verbatimCoordinates" xlink:type="simple">-17.75257°, 48.85725°</named-content>), rainforest, 765 m alt.; Onibe River (<named-content xmlns:xlink="http://www.w3.org/1999/xlink" content-type="dwc:verbatimCoordinates" xlink:type="simple">-17.75908°, 48.85468°</named-content>), rainforest, 780 m alt.; Reserve Betampona, Camp Vohitsivalana, 37.1 km 338° Toamasina (<named-content xmlns:xlink="http://www.w3.org/1999/xlink" content-type="dwc:verbatimCoordinates" xlink:type="simple">-17.88667°, 49.2025°</named-content>), rainforest, 520 m alt.; Réserve Naturelle Betampona, 34.1 km 332° Toamasina (<named-content xmlns:xlink="http://www.w3.org/1999/xlink" content-type="dwc:verbatimCoordinates" xlink:type="simple">-17.916135°, 49.20185°</named-content>), rainforest, 550 m alt.; Réserve Nationale Intégrale Betampona, Betampona 35.1 km NW Toamasina (<named-content xmlns:xlink="http://www.w3.org/1999/xlink" content-type="dwc:verbatimCoordinates" xlink:type="simple">-17.91801°, 49.20074°</named-content>), rainforest, 500 m alt.; Reserve Betampona, Camp Rendrirendry 34.1 km 332° Toamasina (<named-content xmlns:xlink="http://www.w3.org/1999/xlink" content-type="dwc:verbatimCoordinates" xlink:type="simple">-17.924°, 49.19967°</named-content>), rainforest, 390 m alt.; F.C. Sandranantitra (<named-content xmlns:xlink="http://www.w3.org/1999/xlink" content-type="dwc:verbatimCoordinates" xlink:type="simple">-18.04833°, 49.09167°</named-content>), rainforest, 450 m alt.; F.C. Andriantantely (<named-content xmlns:xlink="http://www.w3.org/1999/xlink" content-type="dwc:verbatimCoordinates" xlink:type="simple">-18.695°, 48.81333°</named-content>), rainforest, 530 m alt.; Sahafina forest 11.4 km W Brickaville (<named-content xmlns:xlink="http://www.w3.org/1999/xlink" content-type="dwc:verbatimCoordinates" xlink:type="simple">-18.81445°, 48.96205°</named-content>), rainforest, 140 m alt. Mahajanga. Réserve Spéciale Marotandrano, Marotandrano 48.3 km S Mandritsara (<named-content xmlns:xlink="http://www.w3.org/1999/xlink" content-type="dwc:verbatimCoordinates" xlink:type="simple">-16.28322°, 48.81443°</named-content>), transition humid forest, 865 m alt.</p></tp:treatment-sec><tp:treatment-sec sec-type="Remarks"><title>Remarks.</title><p>The worker of <italic><tp:taxon-name>Mystrium oberthueri</tp:taxon-name></italic> is easily distinguished from that of other <italic><tp:taxon-name>Mystrium</tp:taxon-name></italic> species by the combination of the following characters: strong, deep, and thick longitudinal sculpture on the dorsal and lateral surface of pronotum (<xref ref-type="fig" rid="F17">Fig. 17B</xref>); straight anteromedial margin of the clypeus (<xref ref-type="fig" rid="F18">Fig. 18A</xref>); a sharper angle between the dorsal and posterior faces of the vertex on the median line of the head (<xref ref-type="fig" rid="F16">Fig. 16A</xref>). The queen of <italic><tp:taxon-name>Mystrium oberthueri</tp:taxon-name></italic> is differentiated from other queens of <italic><tp:taxon-name>Mystrium</tp:taxon-name></italic> species by the vestigial wings reduced to small appendages with undeveloped wing sclerites (ergatoid: as in <xref ref-type="fig" rid="F25">Fig. 25D</xref>), the posterior face of the vertex forming approximately a right angle with its dorsal face on the median line of the head (as in <xref ref-type="fig" rid="F21">Fig. 21A</xref>), straight anterior clypeal margin (<xref ref-type="fig" rid="F22">Fig. 22B</xref>), and moderately developed clypeal conical setae (<xref ref-type="fig" rid="F23">Fig. 23B</xref>). The male of <italic><tp:taxon-name>Mystrium oberthueri</tp:taxon-name></italic> can be separated from the other known <italic><tp:taxon-name>Mystrium</tp:taxon-name></italic> males by its smooth abdominal tergum VIII (as in <xref ref-type="fig" rid="F28">Fig. 28</xref>), small lateral ocelli situated distant from posterior margin of head in full-face view, and straight dorsal margin of head in full-face view (<xref ref-type="fig" rid="F30">Fig. 30A</xref>). We should note that the current male character diagnoses may not be able to distinguish between <italic><tp:taxon-name>Mystrium oberthueri</tp:taxon-name></italic> and <italic><tp:taxon-name>Mystrium eques</tp:taxon-name></italic>, which is not yet known from the male caste and may be quite similar to <italic><tp:taxon-name>Mystrium oberthueri</tp:taxon-name></italic>.</p><p>The lectotype for <italic><tp:taxon-name>Mystrium oberthueri</tp:taxon-name></italic> is designated. According to <xref ref-type="bibr" rid="B17">Forel (1897)</xref>, a single major worker and multiple ergatoid queens (as minor workers) were used for the original description of <italic><tp:taxon-name>Mystrium oberthueri</tp:taxon-name></italic>. We confirmed one worker and one ergatoid queen in the Forel collection in MHNG and one ergatoid queen in MCZC, all of which are labeled with the location “Ste. Marie Madagascar.” The single worker was chosen as the new representative specimen.</p><p>Although worker descriptions for <italic><tp:taxon-name>Mystrium oberthueri</tp:taxon-name></italic> are reliable, male descriptions of this species in previous papers are problematic. The original description by <!--PageBreak--><xref ref-type="bibr" rid="B17">Forel (1897)</xref> did not include males. Later male descriptions were given by <xref ref-type="bibr" rid="B9">Emery (1899)</xref> and <xref ref-type="bibr" rid="B27">Menozzi (1929)</xref>. As in the cases of <italic><tp:taxon-name>Mystrium mysticum</tp:taxon-name></italic> and <italic><tp:taxon-name>Mystrium rogeri</tp:taxon-name></italic>, Emery’s and Menozzi’s descriptions of the male of <italic><tp:taxon-name>Mystrium oberthueri</tp:taxon-name></italic> seem to be based on specimens not associated with conspecific workers. We did not examine the actual male specimens they used, and cannot be sure that these descriptions are for the actual male of <italic><tp:taxon-name>Mystrium oberthueri</tp:taxon-name></italic>. Emery mentioned Forel’s description (<xref ref-type="bibr" rid="B18">Forel 1899</xref>) of <italic><tp:taxon-name>Mystrium rogeri</tp:taxon-name></italic> in the same paper. We have confirmed the male described as <italic><tp:taxon-name>Mystrium rogeri</tp:taxon-name></italic> was the actual <italic><tp:taxon-name>Mystrium oberthueri</tp:taxon-name></italic>; however, <xref ref-type="bibr" rid="B9">Emery (1899)</xref> did not mention this problem. Moreover, Emery listed smaller body size as a character able to distinguish the male of <italic><tp:taxon-name>Mystrium oberthueri</tp:taxon-name></italic> from that of <italic><tp:taxon-name>Mystrium mysticum</tp:taxon-name></italic>; however, according to our measurements, <italic><tp:taxon-name>Mystrium oberthueri</tp:taxon-name></italic> is the largest of the <italic><tp:taxon-name>Mystrium</tp:taxon-name></italic> males (<italic><tp:taxon-name>Mystrium oberthueri</tp:taxon-name></italic>: HW&gt;2.00 mm vs. other known males: HW&lt;1.88 mm). We believe that Emery’s male description for <italic><tp:taxon-name>Mystrium oberthueri</tp:taxon-name></italic> is doubtful, even though we have not been able to determine the males described in either <italic><tp:taxon-name>Mystrium oberthueri</tp:taxon-name></italic> or <italic><tp:taxon-name>Mystrium mysticum</tp:taxon-name></italic> in <xref ref-type="bibr" rid="B9">Emery (1899)</xref>. Second, <xref ref-type="bibr" rid="B27">Menozzi (1929)</xref> examined all types in the Forel collection, including those of <italic><tp:taxon-name>Mystrium rogeri</tp:taxon-name></italic>. However, he did not mention anything in the male description of <italic><tp:taxon-name>Mystrium oberthueri</tp:taxon-name></italic> about the male in the syntypes of <italic><tp:taxon-name>Mystrium rogeri</tp:taxon-name></italic>. Hence, the male description of the <italic><tp:taxon-name>Mystrium oberthueri</tp:taxon-name></italic> in <xref ref-type="bibr" rid="B27">Menozzi (1929)</xref> is also not likely to be the true <italic><tp:taxon-name>Mystrium oberthueri</tp:taxon-name></italic>, although it probably is a male in the <italic>voeltzkowi</italic> species group.</p><p>We describe a new species, <italic><tp:taxon-name>Mystrium eques</tp:taxon-name></italic>, with a worker similar to that of <italic><tp:taxon-name>Mystrium oberthueri</tp:taxon-name></italic>. As we have already mentioned in the section of <italic><tp:taxon-name>Mystrium eques</tp:taxon-name></italic>, the unknown male of <italic><tp:taxon-name>Mystrium eques</tp:taxon-name></italic> is likely to be quite similar to that of <italic><tp:taxon-name>Mystrium oberthueri</tp:taxon-name></italic>, and the current male diagnosis for <italic><tp:taxon-name>Mystrium oberthueri</tp:taxon-name></italic> may be insufficient to distinguish these two males (see <italic><tp:taxon-name>Mystrium eques</tp:taxon-name></italic>).</p><p>Material identified as <italic><tp:taxon-name>Mystrium oberthueri</tp:taxon-name></italic> in <xref ref-type="bibr" rid="B28">Molet et al. (2009)</xref> and <xref ref-type="bibr" rid="B4">Bouchet et al. (2013)</xref> is confirmed here.</p></tp:treatment-sec><tp:treatment-sec><!--Section generated to contain objects referenced in tp:taxon-treatment.--><fig id="F1" position="float" orientation="portrait"><label>Figure 1.</label><caption><p>Colonies of <italic><tp:taxon-name>Mystrium</tp:taxon-name></italic>. <bold>A</bold> <italic><tp:taxon-name>Mystrium oberthueri</tp:taxon-name></italic> <bold>B</bold> <italic><tp:taxon-name>Mystrium voeltzkowi</tp:taxon-name></italic>. <bold>A</bold> a cocoon and a worker <bold>B</bold> larvae, workers, and ergatoid queens. Photos by Alex Wild.</p></caption><graphic xmlns:xlink="http://www.w3.org/1999/xlink" xlink:href="zookeys-394-001-g001.jpg" position="float" orientation="portrait" xlink:type="simple"/></fig><fig id="F16" position="float" orientation="portrait"><label>Figure 16.</label><caption><p>Vertex of workers in <italic>voeltzkowi</italic> species group. <bold>A</bold> <italic><tp:taxon-name>Mystrium oberthueri</tp:taxon-name></italic> (<ext-link xmlns:xlink="http://www.w3.org/1999/xlink" ext-link-type="uri" xlink:href="http://data.antweb.org/specimen/CASENT0499569" xlink:type="simple">CASENT0499569</ext-link>) <bold>B</bold> <italic><tp:taxon-name>Mystrium voeltzkowi</tp:taxon-name></italic> (<ext-link xmlns:xlink="http://www.w3.org/1999/xlink" ext-link-type="uri" xlink:href="http://data.antweb.org/specimen/CASENT0002075" xlink:type="simple">CASENT0002075</ext-link>). <bold>A, B</bold> head in posterior view.</p></caption><graphic xmlns:xlink="http://www.w3.org/1999/xlink" xlink:href="zookeys-394-001-g016.jpg" position="float" orientation="portrait" xlink:type="simple"/></fig><fig id="F17" position="float" orientation="portrait"><label>Figure 17.</label><caption><p>Differences in worker morphology between <italic><tp:taxon-name>Mystrium janovitzi</tp:taxon-name></italic> and <italic><tp:taxon-name>Mystrium oberthueri</tp:taxon-name></italic>. <bold>A</bold> <italic><tp:taxon-name>Mystrium janovitzi</tp:taxon-name></italic> (<ext-link xmlns:xlink="http://www.w3.org/1999/xlink" ext-link-type="uri" xlink:href="http://data.antweb.org/specimen/CASENT0006082" xlink:type="simple">CASENT0006082</ext-link>) <bold>B</bold> <italic><tp:taxon-name>Mystrium oberthueri</tp:taxon-name></italic> (<ext-link xmlns:xlink="http://www.w3.org/1999/xlink" ext-link-type="uri" xlink:href="http://data.antweb.org/specimen/CASENT0499569" xlink:type="simple">CASENT0499569</ext-link>) <bold>C</bold> <italic><tp:taxon-name>Mystrium janovitzi</tp:taxon-name></italic> (<ext-link xmlns:xlink="http://www.w3.org/1999/xlink" ext-link-type="uri" xlink:href="http://data.antweb.org/specimen/CASENT0482698" xlink:type="simple">CASENT0482698</ext-link>: holotype) <bold>D</bold> <italic><tp:taxon-name>Mystrium oberthueri</tp:taxon-name></italic> (<ext-link xmlns:xlink="http://www.w3.org/1999/xlink" ext-link-type="uri" xlink:href="http://data.antweb.org/specimen/CASENT0496066" xlink:type="simple">CASENT0496066</ext-link>). <bold>A, B</bold> mesosoma in dorsal view <bold>C, D</bold> clypeus and genal tooth in full-face view.</p></caption><graphic xmlns:xlink="http://www.w3.org/1999/xlink" xlink:href="zookeys-394-001-g017.jpg" position="float" orientation="portrait" xlink:type="simple"/></fig><fig id="F18" position="float" orientation="portrait"><label>Figure 18.</label><caption><p>Differences in worker morphology between <italic><tp:taxon-name>Mystrium oberthueri</tp:taxon-name></italic> and <italic><tp:taxon-name>Mystrium eques</tp:taxon-name></italic>. <bold>A</bold> <italic><tp:taxon-name>Mystrium oberthueri</tp:taxon-name></italic> (<ext-link xmlns:xlink="http://www.w3.org/1999/xlink" ext-link-type="uri" xlink:href="http://data.antweb.org/specimen/CASENT0496066" xlink:type="simple">CASENT0496066</ext-link>) <bold>B</bold> <italic><tp:taxon-name>Mystrium eques</tp:taxon-name></italic> (<ext-link xmlns:xlink="http://www.w3.org/1999/xlink" ext-link-type="uri" xlink:href="http://data.antweb.org/specimen/CASENT0418314" xlink:type="simple">CASENT0418314</ext-link>: holotype) <bold>C, E</bold> <italic><tp:taxon-name>Mystrium oberthueri</tp:taxon-name></italic> (<ext-link xmlns:xlink="http://www.w3.org/1999/xlink" ext-link-type="uri" xlink:href="http://data.antweb.org/specimen/CASENT0499569" xlink:type="simple">CASENT0499569</ext-link>) <bold>D, F</bold> <italic><tp:taxon-name>Mystrium eques</tp:taxon-name></italic> (<ext-link xmlns:xlink="http://www.w3.org/1999/xlink" ext-link-type="uri" xlink:href="http://data.antweb.org/specimen/CASENT0317399" xlink:type="simple">CASENT0317399</ext-link>). <bold>A, B</bold> head in full-face view <bold>C, D</bold> pedicel and flagellum in lateral view <bold>E, F</bold> mandible in dorsal view.</p></caption><graphic xmlns:xlink="http://www.w3.org/1999/xlink" xlink:href="zookeys-394-001-g018.jpg" position="float" orientation="portrait" xlink:type="simple"/></fig><fig id="F22" position="float" orientation="portrait"><label>Figure 22.</label><caption><p>Clypeus of ergatoid queens in <italic>voeltzkowi</italic> species group. <bold>A</bold> <italic><tp:taxon-name>Mystrium eques</tp:taxon-name></italic> (<ext-link xmlns:xlink="http://www.w3.org/1999/xlink" ext-link-type="uri" xlink:href="http://data.antweb.org/specimen/CASENT0418317" xlink:type="simple">CASENT0418317</ext-link>: paratype) <bold>B</bold> <italic><tp:taxon-name>Mystrium oberthueri</tp:taxon-name></italic> (<ext-link xmlns:xlink="http://www.w3.org/1999/xlink" ext-link-type="uri" xlink:href="http://data.antweb.org/specimen/CASENT0496064" xlink:type="simple">CASENT0496064</ext-link>). <bold>A, B</bold> head in full-face view.</p></caption><graphic xmlns:xlink="http://www.w3.org/1999/xlink" xlink:href="zookeys-394-001-g022.jpg" position="float" orientation="portrait" xlink:type="simple"/></fig><fig id="F23" position="float" orientation="portrait"><label>Figure 23.</label><caption><p>Differences in ergatoid queen characters between <italic><tp:taxon-name>Mystrium janovitzi</tp:taxon-name></italic> and <italic><tp:taxon-name>Mystrium oberthueri</tp:taxon-name></italic>. <bold>A</bold> <italic><tp:taxon-name>Mystrium janovitzi</tp:taxon-name></italic> (<ext-link xmlns:xlink="http://www.w3.org/1999/xlink" ext-link-type="uri" xlink:href="http://data.antweb.org/specimen/CASENT0482696" xlink:type="simple">CASENT0482696</ext-link>) <bold>B</bold> <italic><tp:taxon-name>Mystrium oberthueri</tp:taxon-name></italic> (<ext-link xmlns:xlink="http://www.w3.org/1999/xlink" ext-link-type="uri" xlink:href="http://data.antweb.org/specimen/CASENT0496064" xlink:type="simple">CASENT0496064</ext-link>) <bold>C</bold> <italic><tp:taxon-name>Mystrium janovitzi</tp:taxon-name></italic> (<ext-link xmlns:xlink="http://www.w3.org/1999/xlink" ext-link-type="uri" xlink:href="http://data.antweb.org/specimen/CASENT0003302" xlink:type="simple">CASENT0003302</ext-link>) <bold>D</bold> <italic><tp:taxon-name>Mystrium oberthueri</tp:taxon-name></italic> (<ext-link xmlns:xlink="http://www.w3.org/1999/xlink" ext-link-type="uri" xlink:href="http://data.antweb.org/specimen/CASENT0095743" xlink:type="simple">CASENT0095743</ext-link>). <bold>A, B</bold> head in full-face view <bold>C, D</bold> pedicel and flagellum in lateral view.</p></caption><graphic xmlns:xlink="http://www.w3.org/1999/xlink" xlink:href="zookeys-394-001-g023.jpg" position="float" orientation="portrait" xlink:type="simple"/></fig><fig id="F30" position="float" orientation="portrait"><label>Figure 30.</label><caption><p>Head of <italic><tp:taxon-name>Mystrium</tp:taxon-name></italic> males in full-face view. <bold>A</bold> <italic><tp:taxon-name>Mystrium oberthueri</tp:taxon-name></italic> (<ext-link xmlns:xlink="http://www.w3.org/1999/xlink" ext-link-type="uri" xlink:href="http://data.antweb.org/specimen/CASENT0179499" xlink:type="simple">CASENT0179499</ext-link>) <bold>B</bold> <italic><tp:taxon-name>Mystrium shadow</tp:taxon-name></italic> (<ext-link xmlns:xlink="http://www.w3.org/1999/xlink" ext-link-type="uri" xlink:href="http://data.antweb.org/specimen/CASENT0107647" xlink:type="simple">CASENT0107647</ext-link>).</p></caption><graphic xmlns:xlink="http://www.w3.org/1999/xlink" xlink:href="zookeys-394-001-g030.jpg" position="float" orientation="portrait" xlink:type="simple"/></fig><fig id="F37" position="float" orientation="portrait"><label>Figure 37.</label><caption><p>Males of <italic><tp:taxon-name>Mystrium</tp:taxon-name></italic> in lateral view. <bold>A</bold> <italic><tp:taxon-name>Mystrium barrybressleri</tp:taxon-name></italic> sp. n. (<ext-link xmlns:xlink="http://www.w3.org/1999/xlink" ext-link-type="uri" xlink:href="http://data.antweb.org/specimen/CASENT0135866" xlink:type="simple">CASENT0135866</ext-link>) <bold>B</bold> <italic><tp:taxon-name>Mystrium mysticum</tp:taxon-name></italic> (<ext-link xmlns:xlink="http://www.w3.org/1999/xlink" ext-link-type="uri" xlink:href="http://data.antweb.org/specimen/CASENT0318027" xlink:type="simple">CASENT0318027</ext-link>) <bold>C</bold> <italic><tp:taxon-name>Mystrium rogeri</tp:taxon-name></italic> (<ext-link xmlns:xlink="http://www.w3.org/1999/xlink" ext-link-type="uri" xlink:href="http://data.antweb.org/specimen/CASENT0001083" xlink:type="simple">CASENT0001083</ext-link>) <bold>D</bold> <italic><tp:taxon-name>Mystrium janovitzi</tp:taxon-name></italic> sp. n. (<ext-link xmlns:xlink="http://www.w3.org/1999/xlink" ext-link-type="uri" xlink:href="http://data.antweb.org/specimen/CASENT0007820" xlink:type="simple">CASENT0007820</ext-link>) <bold>E</bold> <italic><tp:taxon-name>Mystrium mirror</tp:taxon-name></italic> sp. n. (<ext-link xmlns:xlink="http://www.w3.org/1999/xlink" ext-link-type="uri" xlink:href="http://data.antweb.org/specimen/CASENT0318941" xlink:type="simple">CASENT0318941</ext-link>) <bold>F</bold> <italic><tp:taxon-name>Mystrium oberthueri</tp:taxon-name></italic> (<ext-link xmlns:xlink="http://www.w3.org/1999/xlink" ext-link-type="uri" xlink:href="http://data.antweb.org/specimen/CASENT0179499" xlink:type="simple">CASENT0179499</ext-link>) <bold>G</bold> <italic><tp:taxon-name>Mystrium shadow</tp:taxon-name></italic> sp. n. (<ext-link xmlns:xlink="http://www.w3.org/1999/xlink" ext-link-type="uri" xlink:href="http://data.antweb.org/specimen/CASENT0107647" xlink:type="simple">CASENT0107647</ext-link>) <bold>H</bold> <italic><tp:taxon-name>Mystrium voeltzkowi</tp:taxon-name></italic> (<ext-link xmlns:xlink="http://www.w3.org/1999/xlink" ext-link-type="uri" xlink:href="http://data.antweb.org/specimen/CASENT0101673" xlink:type="simple">CASENT0101673</ext-link>).</p></caption><graphic xmlns:xlink="http://www.w3.org/1999/xlink" xlink:href="zookeys-394-001-g037.jpg" position="float" orientation="portrait" xlink:type="simple"/></fig><fig id="F38" position="float" orientation="portrait"><label>Figure 38.</label><caption><p>Head of <italic><tp:taxon-name>Mystrium</tp:taxon-name></italic> males in full-face view. <bold>A</bold> <italic><tp:taxon-name>Mystrium barrybressleri</tp:taxon-name></italic> sp. n. (<ext-link xmlns:xlink="http://www.w3.org/1999/xlink" ext-link-type="uri" xlink:href="http://data.antweb.org/specimen/CASENT0135866" xlink:type="simple">CASENT0135866</ext-link>) <bold>B</bold> <italic><tp:taxon-name>Mystrium mysticum</tp:taxon-name></italic> (<ext-link xmlns:xlink="http://www.w3.org/1999/xlink" ext-link-type="uri" xlink:href="http://data.antweb.org/specimen/CASENT0318027" xlink:type="simple">CASENT0318027</ext-link>) <bold>C</bold> <italic><tp:taxon-name>Mystrium rogeri</tp:taxon-name></italic> (<ext-link xmlns:xlink="http://www.w3.org/1999/xlink" ext-link-type="uri" xlink:href="http://data.antweb.org/specimen/CASENT0001083" xlink:type="simple">CASENT0001083</ext-link>) <bold>D</bold> <italic><tp:taxon-name>Mystrium janovitzi</tp:taxon-name></italic> sp. n. (<ext-link xmlns:xlink="http://www.w3.org/1999/xlink" ext-link-type="uri" xlink:href="http://data.antweb.org/specimen/CASENT0007820" xlink:type="simple">CASENT0007820</ext-link>) <bold>E</bold> <italic><tp:taxon-name>Mystrium mirror</tp:taxon-name></italic> sp. n. (<ext-link xmlns:xlink="http://www.w3.org/1999/xlink" ext-link-type="uri" xlink:href="http://data.antweb.org/specimen/CASENT0318941" xlink:type="simple">CASENT0318941</ext-link>) <bold>F</bold> <italic><tp:taxon-name>Mystrium oberthueri</tp:taxon-name></italic> (<ext-link xmlns:xlink="http://www.w3.org/1999/xlink" ext-link-type="uri" xlink:href="http://data.antweb.org/specimen/CASENT0179499" xlink:type="simple">CASENT0179499</ext-link>) <bold>G</bold> <italic><tp:taxon-name>Mystrium shadow</tp:taxon-name></italic> sp. n. (<ext-link xmlns:xlink="http://www.w3.org/1999/xlink" ext-link-type="uri" xlink:href="http://data.antweb.org/specimen/CASENT0107647" xlink:type="simple">CASENT0107647</ext-link>) <bold>H</bold> <italic><tp:taxon-name>Mystrium voeltzkowi</tp:taxon-name></italic> (<ext-link xmlns:xlink="http://www.w3.org/1999/xlink" ext-link-type="uri" xlink:href="http://data.antweb.org/specimen/CASENT0101673" xlink:type="simple">CASENT0101673</ext-link>).</p></caption><graphic xmlns:xlink="http://www.w3.org/1999/xlink" xlink:href="zookeys-394-001-g038.jpg" position="float" orientation="portrait" xlink:type="simple"/></fig><fig id="F39" position="float" orientation="portrait"><label>Figure 39.</label><caption><p>Males of <italic><tp:taxon-name>Mystrium</tp:taxon-name></italic> in dorsal view. <bold>A</bold> <italic><tp:taxon-name>Mystrium barrybressleri</tp:taxon-name></italic> sp. n. (<ext-link xmlns:xlink="http://www.w3.org/1999/xlink" ext-link-type="uri" xlink:href="http://data.antweb.org/specimen/CASENT0135866" xlink:type="simple">CASENT0135866</ext-link>) <bold>B</bold> <italic><tp:taxon-name>Mystrium mysticum</tp:taxon-name></italic> (<ext-link xmlns:xlink="http://www.w3.org/1999/xlink" ext-link-type="uri" xlink:href="http://data.antweb.org/specimen/CASENT0318027" xlink:type="simple">CASENT0318027</ext-link>) <bold>C</bold> <italic><tp:taxon-name>Mystrium rogeri</tp:taxon-name></italic> (<ext-link xmlns:xlink="http://www.w3.org/1999/xlink" ext-link-type="uri" xlink:href="http://data.antweb.org/specimen/CASENT0001083" xlink:type="simple">CASENT0001083</ext-link>) <bold>D</bold> <italic><tp:taxon-name>Mystrium janovitzi</tp:taxon-name></italic> sp. n. (<ext-link xmlns:xlink="http://www.w3.org/1999/xlink" ext-link-type="uri" xlink:href="http://data.antweb.org/specimen/CASENT0007820" xlink:type="simple">CASENT0007820</ext-link>) <bold>E</bold> <italic><tp:taxon-name>Mystrium mirror</tp:taxon-name></italic> sp. n. (<ext-link xmlns:xlink="http://www.w3.org/1999/xlink" ext-link-type="uri" xlink:href="http://data.antweb.org/specimen/CASENT0318941" xlink:type="simple">CASENT0318941</ext-link>) <bold>F</bold> <italic><tp:taxon-name>Mystrium oberthueri</tp:taxon-name></italic> (<ext-link xmlns:xlink="http://www.w3.org/1999/xlink" ext-link-type="uri" xlink:href="http://data.antweb.org/specimen/CASENT0179499" xlink:type="simple">CASENT0179499</ext-link>) <bold>G</bold> <italic><tp:taxon-name>Mystrium shadow</tp:taxon-name></italic> sp. n. (<ext-link xmlns:xlink="http://www.w3.org/1999/xlink" ext-link-type="uri" xlink:href="http://data.antweb.org/specimen/CASENT0107647" xlink:type="simple">CASENT0107647</ext-link>) <bold>H</bold> <italic><tp:taxon-name>Mystrium voeltzkowi</tp:taxon-name></italic> (<ext-link xmlns:xlink="http://www.w3.org/1999/xlink" ext-link-type="uri" xlink:href="http://data.antweb.org/specimen/CASENT0101673" xlink:type="simple">CASENT0101673</ext-link>).</p></caption><graphic xmlns:xlink="http://www.w3.org/1999/xlink" xlink:href="zookeys-394-001-g039.jpg" position="float" orientation="portrait" xlink:type="simple"/></fig><fig id="F40" position="float" orientation="portrait"><label>Figure 40.</label><caption><p>Genital capsule of <italic><tp:taxon-name>Mystrium</tp:taxon-name></italic> males in lateral view. <bold>A</bold> <italic><tp:taxon-name>Mystrium barrybressleri</tp:taxon-name></italic> sp. n. (<ext-link xmlns:xlink="http://www.w3.org/1999/xlink" ext-link-type="uri" xlink:href="http://data.antweb.org/specimen/CASENT0078803" xlink:type="simple">CASENT0078803</ext-link>) <bold>B</bold> <italic><tp:taxon-name>Mystrium mysticum</tp:taxon-name></italic> (<ext-link xmlns:xlink="http://www.w3.org/1999/xlink" ext-link-type="uri" xlink:href="http://data.antweb.org/specimen/CASENT0218102" xlink:type="simple">CASENT0218102</ext-link>) <bold>C</bold> <italic><tp:taxon-name>Mystrium rogeri</tp:taxon-name></italic> (<ext-link xmlns:xlink="http://www.w3.org/1999/xlink" ext-link-type="uri" xlink:href="http://data.antweb.org/specimen/CASENT0001152" xlink:type="simple">CASENT0001152</ext-link>) <bold>D</bold> <italic><tp:taxon-name>Mystrium janovitzi</tp:taxon-name></italic> sp. n. (<ext-link xmlns:xlink="http://www.w3.org/1999/xlink" ext-link-type="uri" xlink:href="http://data.antweb.org/specimen/CASENT0080644" xlink:type="simple">CASENT0080644</ext-link>) <bold>E</bold> <italic><tp:taxon-name>Mystrium mirror</tp:taxon-name></italic> sp. n. (<ext-link xmlns:xlink="http://www.w3.org/1999/xlink" ext-link-type="uri" xlink:href="http://data.antweb.org/specimen/CASENT0317444" xlink:type="simple">CASENT0317444</ext-link>) <bold>F</bold> <italic><tp:taxon-name>Mystrium oberthueri</tp:taxon-name></italic> (<ext-link xmlns:xlink="http://www.w3.org/1999/xlink" ext-link-type="uri" xlink:href="http://data.antweb.org/specimen/CASENT0317422" xlink:type="simple">CASENT0317422</ext-link>) <bold>G</bold> <italic><tp:taxon-name>Mystrium shadow</tp:taxon-name></italic> sp. n. (<ext-link xmlns:xlink="http://www.w3.org/1999/xlink" ext-link-type="uri" xlink:href="http://data.antweb.org/specimen/CASENT0107647" xlink:type="simple">CASENT0107647</ext-link>) <bold>H</bold> <italic><tp:taxon-name>Mystrium voeltzkowi</tp:taxon-name></italic> (<ext-link xmlns:xlink="http://www.w3.org/1999/xlink" ext-link-type="uri" xlink:href="http://data.antweb.org/specimen/CASENT0317583" xlink:type="simple">CASENT0317583</ext-link>).</p></caption><graphic xmlns:xlink="http://www.w3.org/1999/xlink" xlink:href="zookeys-394-001-g040.jpg" position="float" orientation="portrait" xlink:type="simple"/></fig><fig id="F41" position="float" orientation="portrait"><label>Figure 41.</label><caption><p>Aedeagus of <italic><tp:taxon-name>Mystrium</tp:taxon-name></italic> males in lateral view. <bold>A</bold> <italic><tp:taxon-name>Mystrium barrybressleri</tp:taxon-name></italic> sp. n. (<ext-link xmlns:xlink="http://www.w3.org/1999/xlink" ext-link-type="uri" xlink:href="http://data.antweb.org/specimen/CASENT0078803" xlink:type="simple">CASENT0078803</ext-link>) <bold>B</bold> <italic><tp:taxon-name>Mystrium mysticum</tp:taxon-name></italic> (<ext-link xmlns:xlink="http://www.w3.org/1999/xlink" ext-link-type="uri" xlink:href="http://data.antweb.org/specimen/CASENT0218102" xlink:type="simple">CASENT0218102</ext-link>) <bold>C</bold> <italic><tp:taxon-name>Mystrium rogeri</tp:taxon-name></italic> (<ext-link xmlns:xlink="http://www.w3.org/1999/xlink" ext-link-type="uri" xlink:href="http://data.antweb.org/specimen/CASENT0001152" xlink:type="simple">CASENT0001152</ext-link>) <bold>D</bold> <italic><tp:taxon-name>Mystrium janovitzi</tp:taxon-name></italic> sp. n. (<ext-link xmlns:xlink="http://www.w3.org/1999/xlink" ext-link-type="uri" xlink:href="http://data.antweb.org/specimen/CASENT0080644" xlink:type="simple">CASENT0080644</ext-link>) <bold>E</bold> <italic><tp:taxon-name>Mystrium mirror</tp:taxon-name></italic> sp. n. (<ext-link xmlns:xlink="http://www.w3.org/1999/xlink" ext-link-type="uri" xlink:href="http://data.antweb.org/specimen/CASENT0317444" xlink:type="simple">CASENT0317444</ext-link>) <bold>F</bold> <italic><tp:taxon-name>Mystrium oberthueri</tp:taxon-name></italic> (<ext-link xmlns:xlink="http://www.w3.org/1999/xlink" ext-link-type="uri" xlink:href="http://data.antweb.org/specimen/CASENT0317422" xlink:type="simple">CASENT0317422</ext-link>) <bold>G</bold> <italic><tp:taxon-name>Mystrium shadow</tp:taxon-name></italic> sp. n. (<ext-link xmlns:xlink="http://www.w3.org/1999/xlink" ext-link-type="uri" xlink:href="http://data.antweb.org/specimen/CASENT0107647" xlink:type="simple">CASENT0107647</ext-link>) <bold>H</bold> <italic><tp:taxon-name>Mystrium voeltzkowi</tp:taxon-name></italic> (<ext-link xmlns:xlink="http://www.w3.org/1999/xlink" ext-link-type="uri" xlink:href="http://data.antweb.org/specimen/CASENT0317583" xlink:type="simple">CASENT0317583</ext-link>).</p></caption><graphic xmlns:xlink="http://www.w3.org/1999/xlink" xlink:href="zookeys-394-001-g041.jpg" position="float" orientation="portrait" xlink:type="simple"/></fig><fig id="F50" position="float" orientation="portrait"><label>Figure 50.</label><caption><p>Workers of <italic>voeltzkowi</italic> species group in lateral view. <bold>A</bold> <italic><tp:taxon-name>Mystrium eques</tp:taxon-name></italic> sp. n. (<ext-link xmlns:xlink="http://www.w3.org/1999/xlink" ext-link-type="uri" xlink:href="http://data.antweb.org/specimen/CASENT0418314" xlink:type="simple">CASENT0418314</ext-link>: holotype) <bold>B</bold> <italic><tp:taxon-name>Mystrium janovitzi</tp:taxon-name></italic> sp. n. (<ext-link xmlns:xlink="http://www.w3.org/1999/xlink" ext-link-type="uri" xlink:href="http://data.antweb.org/specimen/CASENT0482698" xlink:type="simple">CASENT0482698</ext-link>: holotype) <bold>C</bold> <italic><tp:taxon-name>Mystrium mirror</tp:taxon-name></italic> sp. n. (<ext-link xmlns:xlink="http://www.w3.org/1999/xlink" ext-link-type="uri" xlink:href="http://data.antweb.org/specimen/CASENT0429897" xlink:type="simple">CASENT0429897</ext-link>: holotype) <bold>D</bold> <italic><tp:taxon-name>Mystrium oberthueri</tp:taxon-name></italic> (<ext-link xmlns:xlink="http://www.w3.org/1999/xlink" ext-link-type="uri" xlink:href="http://data.antweb.org/specimen/CASENT0496066" xlink:type="simple">CASENT0496066</ext-link>) <bold>E</bold> <italic><tp:taxon-name>Mystrium shadow</tp:taxon-name></italic> sp. n. (<ext-link xmlns:xlink="http://www.w3.org/1999/xlink" ext-link-type="uri" xlink:href="http://data.antweb.org/specimen/CASENT0318933" xlink:type="simple">CASENT0318933</ext-link>: holotype) <bold>F</bold> <italic><tp:taxon-name>Mystrium voeltzkowi</tp:taxon-name></italic> (<ext-link xmlns:xlink="http://www.w3.org/1999/xlink" ext-link-type="uri" xlink:href="http://data.antweb.org/specimen/CASENT0002075" xlink:type="simple">CASENT0002075</ext-link>).</p></caption><graphic xmlns:xlink="http://www.w3.org/1999/xlink" xlink:href="zookeys-394-001-g050.jpg" position="float" orientation="portrait" xlink:type="simple"/></fig><fig id="F51" position="float" orientation="portrait"><label>Figure 51.</label><caption><p>Head of the workers of <italic>voeltzkowi</italic> species group in full-face view. <bold>A</bold> <italic><tp:taxon-name>Mystrium eques</tp:taxon-name></italic> sp. n. (<ext-link xmlns:xlink="http://www.w3.org/1999/xlink" ext-link-type="uri" xlink:href="http://data.antweb.org/specimen/CASENT0418314" xlink:type="simple">CASENT0418314</ext-link>: holotype) <bold>B</bold> <italic><tp:taxon-name>Mystrium janovitzi</tp:taxon-name></italic> sp. n. (<ext-link xmlns:xlink="http://www.w3.org/1999/xlink" ext-link-type="uri" xlink:href="http://data.antweb.org/specimen/CASENT0482698" xlink:type="simple">CASENT0482698</ext-link>: holotype) <bold>C</bold> <italic><tp:taxon-name>Mystrium mirror</tp:taxon-name></italic> sp. n. (<ext-link xmlns:xlink="http://www.w3.org/1999/xlink" ext-link-type="uri" xlink:href="http://data.antweb.org/specimen/CASENT0429897" xlink:type="simple">CASENT0429897</ext-link>: holotype) <bold>D</bold> <italic><tp:taxon-name>Mystrium oberthueri</tp:taxon-name></italic> (<ext-link xmlns:xlink="http://www.w3.org/1999/xlink" ext-link-type="uri" xlink:href="http://data.antweb.org/specimen/CASENT0496066" xlink:type="simple">CASENT0496066</ext-link>) <bold>E</bold> <italic><tp:taxon-name>Mystrium shadow</tp:taxon-name></italic> sp. n. (<ext-link xmlns:xlink="http://www.w3.org/1999/xlink" ext-link-type="uri" xlink:href="http://data.antweb.org/specimen/CASENT0318933" xlink:type="simple">CASENT0318933</ext-link>: holotype) <bold>F</bold> <italic><tp:taxon-name>Mystrium voeltzkowi</tp:taxon-name></italic> (<ext-link xmlns:xlink="http://www.w3.org/1999/xlink" ext-link-type="uri" xlink:href="http://data.antweb.org/specimen/CASENT0002075" xlink:type="simple">CASENT0002075</ext-link>).</p></caption><graphic xmlns:xlink="http://www.w3.org/1999/xlink" xlink:href="zookeys-394-001-g051.jpg" position="float" orientation="portrait" xlink:type="simple"/></fig><fig id="F52" position="float" orientation="portrait"><label>Figure 52.</label><caption><p>Workers of <italic>voeltzkowi</italic> species group in dorsal view. <bold>A</bold> <italic><tp:taxon-name>Mystrium eques</tp:taxon-name></italic> sp. n. (<ext-link xmlns:xlink="http://www.w3.org/1999/xlink" ext-link-type="uri" xlink:href="http://data.antweb.org/specimen/CASENT0418314" xlink:type="simple">CASENT0418314</ext-link>: holotype) <bold>B</bold> <italic><tp:taxon-name>Mystrium janovitzi</tp:taxon-name></italic> sp. n. (<ext-link xmlns:xlink="http://www.w3.org/1999/xlink" ext-link-type="uri" xlink:href="http://data.antweb.org/specimen/CASENT0482698" xlink:type="simple">CASENT0482698</ext-link>: holotype) <bold>C</bold> <italic><tp:taxon-name>Mystrium mirror</tp:taxon-name></italic> sp. n. (<ext-link xmlns:xlink="http://www.w3.org/1999/xlink" ext-link-type="uri" xlink:href="http://data.antweb.org/specimen/CASENT0429897" xlink:type="simple">CASENT0429897</ext-link>: holotype) <bold>D</bold> <italic><tp:taxon-name>Mystrium oberthueri</tp:taxon-name></italic> (<ext-link xmlns:xlink="http://www.w3.org/1999/xlink" ext-link-type="uri" xlink:href="http://data.antweb.org/specimen/CASENT0496066" xlink:type="simple">CASENT0496066</ext-link>) <bold>E</bold> <italic><tp:taxon-name>Mystrium shadow</tp:taxon-name></italic> sp. n. (<ext-link xmlns:xlink="http://www.w3.org/1999/xlink" ext-link-type="uri" xlink:href="http://data.antweb.org/specimen/CASENT0318933" xlink:type="simple">CASENT0318933</ext-link>: holotype) <bold>F</bold> <italic><tp:taxon-name>Mystrium voeltzkowi</tp:taxon-name></italic> (<ext-link xmlns:xlink="http://www.w3.org/1999/xlink" ext-link-type="uri" xlink:href="http://data.antweb.org/specimen/CASENT0002075" xlink:type="simple">CASENT0002075</ext-link>).</p></caption><graphic xmlns:xlink="http://www.w3.org/1999/xlink" xlink:href="zookeys-394-001-g052.jpg" position="float" orientation="portrait" xlink:type="simple"/></fig><fig id="F53" position="float" orientation="portrait"><label>Figure 53.</label><caption><p>Ergatoid queens of <italic>voeltzkowi</italic> species group in lateral view. <bold>A</bold> <italic><tp:taxon-name>Mystrium eques</tp:taxon-name></italic> sp. n. (<ext-link xmlns:xlink="http://www.w3.org/1999/xlink" ext-link-type="uri" xlink:href="http://data.antweb.org/specimen/CASENT0418317" xlink:type="simple">CASENT0418317</ext-link>: paratype) <bold>B</bold> <italic><tp:taxon-name>Mystrium janovitzi</tp:taxon-name></italic> sp. n. (<ext-link xmlns:xlink="http://www.w3.org/1999/xlink" ext-link-type="uri" xlink:href="http://data.antweb.org/specimen/CASENT0482696" xlink:type="simple">CASENT0482696</ext-link>) <bold>C</bold> <italic><tp:taxon-name>Mystrium mirror</tp:taxon-name></italic> sp. n. (<ext-link xmlns:xlink="http://www.w3.org/1999/xlink" ext-link-type="uri" xlink:href="http://data.antweb.org/specimen/CASENT0318940" xlink:type="simple">CASENT0318940</ext-link>: paratype) <bold>D</bold> <italic><tp:taxon-name>Mystrium oberthueri</tp:taxon-name></italic> (<ext-link xmlns:xlink="http://www.w3.org/1999/xlink" ext-link-type="uri" xlink:href="http://data.antweb.org/specimen/CASENT0496064" xlink:type="simple">CASENT0496064</ext-link>) <bold>E</bold> <italic><tp:taxon-name>Mystrium shadow</tp:taxon-name></italic> sp. n. (<ext-link xmlns:xlink="http://www.w3.org/1999/xlink" ext-link-type="uri" xlink:href="http://data.antweb.org/specimen/CASENT0077647" xlink:type="simple">CASENT0077647</ext-link>: paratype) <bold>F</bold> <italic><tp:taxon-name>Mystrium voeltzkowi</tp:taxon-name></italic> (<ext-link xmlns:xlink="http://www.w3.org/1999/xlink" ext-link-type="uri" xlink:href="http://data.antweb.org/specimen/CASENT0002092" xlink:type="simple">CASENT0002092</ext-link>).</p></caption><graphic xmlns:xlink="http://www.w3.org/1999/xlink" xlink:href="zookeys-394-001-g053.jpg" position="float" orientation="portrait" xlink:type="simple"/></fig><fig id="F54" position="float" orientation="portrait"><label>Figure 54.</label><caption><p>Head of the ergatoid queens of <italic>voeltzkowi</italic> species group in full-face view. <bold>A</bold> <italic><tp:taxon-name>Mystrium eques</tp:taxon-name></italic> sp. n. (<ext-link xmlns:xlink="http://www.w3.org/1999/xlink" ext-link-type="uri" xlink:href="http://data.antweb.org/specimen/CASENT0418317" xlink:type="simple">CASENT0418317</ext-link>: paratype) <bold>B</bold> <italic><tp:taxon-name>Mystrium janovitzi</tp:taxon-name></italic> sp. n. (<ext-link xmlns:xlink="http://www.w3.org/1999/xlink" ext-link-type="uri" xlink:href="http://data.antweb.org/specimen/CASENT0482696" xlink:type="simple">CASENT0482696</ext-link>) <bold>C</bold> <italic><tp:taxon-name>Mystrium mirror</tp:taxon-name></italic> sp. n. (<ext-link xmlns:xlink="http://www.w3.org/1999/xlink" ext-link-type="uri" xlink:href="http://data.antweb.org/specimen/CASENT0318940" xlink:type="simple">CASENT0318940</ext-link>: paratype) <bold>D</bold> <italic><tp:taxon-name>Mystrium oberthueri</tp:taxon-name></italic> (<ext-link xmlns:xlink="http://www.w3.org/1999/xlink" ext-link-type="uri" xlink:href="http://data.antweb.org/specimen/CASENT0496064" xlink:type="simple">CASENT0496064</ext-link>) <bold>E</bold> <italic><tp:taxon-name>Mystrium shadow</tp:taxon-name></italic> sp. n. (<ext-link xmlns:xlink="http://www.w3.org/1999/xlink" ext-link-type="uri" xlink:href="http://data.antweb.org/specimen/CASENT0077647" xlink:type="simple">CASENT0077647</ext-link>: paratype) <bold>F</bold> <italic><tp:taxon-name>Mystrium voeltzkowi</tp:taxon-name></italic> (<ext-link xmlns:xlink="http://www.w3.org/1999/xlink" ext-link-type="uri" xlink:href="http://data.antweb.org/specimen/CASENT0002092" xlink:type="simple">CASENT0002092</ext-link>).</p></caption><graphic xmlns:xlink="http://www.w3.org/1999/xlink" xlink:href="zookeys-394-001-g054.jpg" position="float" orientation="portrait" xlink:type="simple"/></fig><fig id="F55" position="float" orientation="portrait"><label>Figure 55.</label><caption><p>Ergatoid queens of <italic>voeltzkowi</italic> species group in dorsal view. <bold>A</bold> <italic><tp:taxon-name>Mystrium eques</tp:taxon-name></italic> sp. n. (<ext-link xmlns:xlink="http://www.w3.org/1999/xlink" ext-link-type="uri" xlink:href="http://data.antweb.org/specimen/CASENT0418317" xlink:type="simple">CASENT0418317</ext-link>: paratype) <bold>B</bold> <italic><tp:taxon-name>Mystrium janovitzi</tp:taxon-name></italic> sp. n. (<ext-link xmlns:xlink="http://www.w3.org/1999/xlink" ext-link-type="uri" xlink:href="http://data.antweb.org/specimen/CASENT0482696" xlink:type="simple">CASENT0482696</ext-link>) <bold>C</bold> <italic><tp:taxon-name>Mystrium mirror</tp:taxon-name></italic> sp. n. (<ext-link xmlns:xlink="http://www.w3.org/1999/xlink" ext-link-type="uri" xlink:href="http://data.antweb.org/specimen/CASENT0318940" xlink:type="simple">CASENT0318940</ext-link>: paratype) <bold>D</bold> <italic><tp:taxon-name>Mystrium oberthueri</tp:taxon-name></italic> (<ext-link xmlns:xlink="http://www.w3.org/1999/xlink" ext-link-type="uri" xlink:href="http://data.antweb.org/specimen/CASENT0496064" xlink:type="simple">CASENT0496064</ext-link>) <bold>E</bold> <italic><tp:taxon-name>Mystrium shadow</tp:taxon-name></italic> sp. n. (<ext-link xmlns:xlink="http://www.w3.org/1999/xlink" ext-link-type="uri" xlink:href="http://data.antweb.org/specimen/CASENT0077647" xlink:type="simple">CASENT0077647</ext-link>: paratype) <bold>F</bold> <italic><tp:taxon-name>Mystrium voeltzkowi</tp:taxon-name></italic> (<ext-link xmlns:xlink="http://www.w3.org/1999/xlink" ext-link-type="uri" xlink:href="http://data.antweb.org/specimen/CASENT0002092" xlink:type="simple">CASENT0002092</ext-link>).</p></caption><graphic xmlns:xlink="http://www.w3.org/1999/xlink" xlink:href="zookeys-394-001-g055.jpg" position="float" orientation="portrait" xlink:type="simple"/></fig><fig id="F56" position="float" orientation="portrait"><label>Figure 56.</label><caption><p>Distribution maps for <italic>voeltzkowi</italic> species group. <bold>A</bold> <italic><tp:taxon-name>Mystrium eques</tp:taxon-name></italic> sp. n. <bold>B</bold> <italic><tp:taxon-name>Mystrium janovitzi</tp:taxon-name></italic> sp. n. <bold>C</bold> <italic><tp:taxon-name>Mystrium mirror</tp:taxon-name></italic> sp. n. <bold>D</bold> <italic><tp:taxon-name>Mystrium oberthueri</tp:taxon-name></italic> <bold>E</bold> <italic><tp:taxon-name>Mystrium shadow</tp:taxon-name></italic> sp. n. <bold>F</bold> <italic><tp:taxon-name>Mystrium voeltzkowi</tp:taxon-name></italic>. Star symbols represent the type locality: the localities for <italic><tp:taxon-name>Mystrium oberthueri</tp:taxon-name></italic> and <italic><tp:taxon-name>Mystrium voeltzkowi</tp:taxon-name></italic> are approximate, which are assumed from the original descriptions.</p></caption><graphic xmlns:xlink="http://www.w3.org/1999/xlink" xlink:href="zookeys-394-001-g056.jpg" position="float" orientation="portrait" xlink:type="simple"/></fig><fig id="F25" position="float" orientation="portrait"><label>Figure 25.</label><caption><p>Differences in ergatoid queen characters between <italic><tp:taxon-name>Mystrium mirror</tp:taxon-name></italic> and <italic><tp:taxon-name>Mystrium shadow</tp:taxon-name></italic>. <bold>A, C</bold> <italic><tp:taxon-name>Mystrium mirror</tp:taxon-name></italic> (<ext-link xmlns:xlink="http://www.w3.org/1999/xlink" ext-link-type="uri" xlink:href="http://data.antweb.org/specimen/CASENT0429899" xlink:type="simple">CASENT0429899</ext-link>) <bold>B, D</bold> <italic><tp:taxon-name>Mystrium shadow</tp:taxon-name></italic> (<ext-link xmlns:xlink="http://www.w3.org/1999/xlink" ext-link-type="uri" xlink:href="http://data.antweb.org/specimen/CASENT0077647" xlink:type="simple">CASENT0077647</ext-link>: paratype). <bold>A, B</bold> head and pronotum in oblique dorsal view <bold>C, D</bold> mesosoma in oblique dorsal view.</p></caption><graphic xmlns:xlink="http://www.w3.org/1999/xlink" xlink:href="zookeys-394-001-g025.jpg" position="float" orientation="portrait" xlink:type="simple"/></fig><fig id="F21" position="float" orientation="portrait"><label>Figure 21.</label><caption><p>Vertex of ergatoid queens in <italic>voeltzkowi</italic> species group. <bold>A</bold> <italic><tp:taxon-name>Mystrium eques</tp:taxon-name></italic> (<ext-link xmlns:xlink="http://www.w3.org/1999/xlink" ext-link-type="uri" xlink:href="http://data.antweb.org/specimen/CASENT0418311" xlink:type="simple">CASENT0418311</ext-link>) <bold>B</bold> <italic><tp:taxon-name>Mystrium shadow</tp:taxon-name></italic> (<ext-link xmlns:xlink="http://www.w3.org/1999/xlink" ext-link-type="uri" xlink:href="http://data.antweb.org/specimen/CASENT0077647" xlink:type="simple">CASENT0077647</ext-link>: paratype). <bold>A, B</bold> head in posterior view.</p></caption><graphic xmlns:xlink="http://www.w3.org/1999/xlink" xlink:href="zookeys-394-001-g021.jpg" position="float" orientation="portrait" xlink:type="simple"/></fig><fig id="F28" position="float" orientation="portrait"><label>Figure 28.</label><caption><p>Abdomen of <italic><tp:taxon-name>Mystrium</tp:taxon-name></italic> males. <bold>A</bold> <italic><tp:taxon-name>Mystrium mysticum</tp:taxon-name></italic> (<ext-link xmlns:xlink="http://www.w3.org/1999/xlink" ext-link-type="uri" xlink:href="http://data.antweb.org/specimen/CASENT0318027" xlink:type="simple">CASENT0318027</ext-link>) <bold>B</bold> <italic><tp:taxon-name>Mystrium janovitzi</tp:taxon-name></italic> (<ext-link xmlns:xlink="http://www.w3.org/1999/xlink" ext-link-type="uri" xlink:href="http://data.antweb.org/specimen/CASENT0007820" xlink:type="simple">CASENT0007820</ext-link>) <bold>C</bold> <italic><tp:taxon-name>Mystrium mysticum</tp:taxon-name></italic> (<ext-link xmlns:xlink="http://www.w3.org/1999/xlink" ext-link-type="uri" xlink:href="http://data.antweb.org/specimen/CASENT0429983" xlink:type="simple">CASENT0429983</ext-link>) <bold>D</bold> <italic><tp:taxon-name>Mystrium shadow</tp:taxon-name></italic> (<ext-link xmlns:xlink="http://www.w3.org/1999/xlink" ext-link-type="uri" xlink:href="http://data.antweb.org/specimen/CASENT0303561" xlink:type="simple">CASENT0303561</ext-link>). <bold>A, B</bold> abdominal segment VIII in oblique lateral view <bold>C, D</bold> petiole in dorsal view.</p></caption><graphic xmlns:xlink="http://www.w3.org/1999/xlink" xlink:href="zookeys-394-001-g028.jpg" position="float" orientation="portrait" xlink:type="simple"/></fig></tp:treatment-sec><ref-list><ref id="B27"><mixed-citation xmlns:xlink="http://www.w3.org/1999/xlink" xlink:type="simple"><person-group><name name-style="western"><surname>Menozzi</surname><given-names>C</given-names></name></person-group> (<year>1929</year>)<article-title> Revisione delle formiche del genere <italic>Mystrium</italic> Roger.</article-title><source>Zoologischer Anzeiger </source><volume>82</volume>: <fpage>518</fpage>-<lpage>536</lpage>.</mixed-citation></ref><ref id="B9"><mixed-citation xmlns:xlink="http://www.w3.org/1999/xlink" xlink:type="simple"><person-group><name name-style="western"><surname>Emery</surname><given-names>C</given-names></name></person-group> (<year>1899</year>)<article-title> Formiche di Madagascar raccolte dal Sig. A. Mocquerys nei pressi della Baia di Antongil (1897–1898).</article-title><source>Bullettino della Societa Entomologica Italiana </source><volume>31</volume>: <fpage>263</fpage>-<lpage>290</lpage>.</mixed-citation></ref><ref id="B18"><mixed-citation xmlns:xlink="http://www.w3.org/1999/xlink" xlink:type="simple"><person-group><name name-style="western"><surname>Forel</surname><given-names>A</given-names></name></person-group> (<year>1899</year>)<article-title> Trois notices myrmécologiques.</article-title><source>Annales de la Société Entomologique de Belgique </source><volume>43</volume>: <fpage>303</fpage>-<lpage>310</lpage>.</mixed-citation></ref><ref id="B17"><mixed-citation xmlns:xlink="http://www.w3.org/1999/xlink" xlink:type="simple"><person-group><name name-style="western"><surname>Forel</surname><given-names>A</given-names></name></person-group> (<year>1897</year>)<article-title> Ameisen aus Nossi-Bé, Majunga, Juan de Nova (Madagaskar), den Aldabra-Inseln und Sansibar, gesammelt von Herrn Dr. A. Voeltzkow aus Berlin. Mit einem Anhang über die von Herrn Privatdocenten Dr. A. Brauer in Marburg auf den Seychellen und von Herrn Perrot auf Ste. Marie (Madagaskar) gesammelten Ameisen.</article-title><source>Abhandlungen der Senckenbergischen Naturforschenden Gesellschaft </source><volume>21</volume>: <fpage>185</fpage>-<lpage>208</lpage>.</mixed-citation></ref><ref id="B28"><mixed-citation xmlns:xlink="http://www.w3.org/1999/xlink" xlink:type="simple"><person-group><name name-style="western"><surname>Molet</surname><given-names>M</given-names></name><name name-style="western"><surname>Fisher</surname><given-names>BL</given-names></name><name name-style="western"><surname>Ito</surname><given-names>F</given-names></name><name name-style="western"><surname>Peeters</surname><given-names>C</given-names></name></person-group> (<year>2009</year>)<article-title> Shift from independent to dependent colony foundation and evolution of ‘multi-purpose’ ergatoid queens in <italic>Mystrium</italic> ants (subfamily Amblyoponinae).</article-title><source>Biological journal of the Linnean Society </source><volume>98</volume>: <fpage>198</fpage>-<lpage>207</lpage>. doi: <ext-link ext-link-type="uri" xlink:href="http://dx.doi.org/10.1111/j.1095-8312.2009.01257.x" xlink:type="simple">10.1111/j.1095-8312.2009.01257.x</ext-link></mixed-citation></ref><ref id="B4"><mixed-citation xmlns:xlink="http://www.w3.org/1999/xlink" xlink:type="simple"><person-group><name name-style="western"><surname>Bouchet</surname><given-names>DC</given-names></name><name name-style="western"><surname>Peeters</surname><given-names>C</given-names></name><name name-style="western"><surname>Fisher</surname><given-names>BL</given-names></name><name name-style="western"><surname>Molet</surname><given-names>M</given-names></name></person-group> (<year>2013</year>)<article-title> Both female castes contribute to colony emigration in the polygynous ant <italic>Mystrium oberthueri</italic>.</article-title><source>Ecological Entomology </source><volume>38</volume>: <fpage>408</fpage>-<lpage>417</lpage>. doi: <ext-link ext-link-type="uri" xlink:href="http://dx.doi.org/10.1111/een.12033" xlink:type="simple">10.1111/een.12033</ext-link></mixed-citation></ref></ref-list></tp:taxon-treatment>
