# Supplementary material for: A revision of the ant genus Mystrium in the Malagasy region with description of six new species and remarks on Amblyopone and Stigmatomma (Hymenoptera, Formicidae, Amblyoponinae)
Source: Zookeys. 2014 Mar 31;(394):1–99. doi: 10.3897/zookeys.394.6446 (PMC3978267; doi:10.3897/zookeys.394.6446)
Supplement: XML Treatment for Mystrium voeltzkowi [file zookeys.394.6446-treatment12.xml]

<!DOCTYPE tp:taxon-treatment
  PUBLIC "-//TaxonX//DTD Taxonomic Treatment Publishing DTD v0 20100105//EN" "tax-treatment-NSO.dtd">
<tp:taxon-treatment xmlns:tp="http://www.plazi.org/taxpub"><tp:treatment-meta><mixed-citation publication-type="journal"><person-group><name><surname>Yoshimura</surname><given-names>Masashi</given-names></name><name><surname>Fisher</surname><given-names>Brian L.</given-names></name></person-group><article-title>A revision of the ant genus <italic>Mystrium</italic> in the Malagasy region with description of six new species and remarks on <italic>Amblyopone</italic> and <italic>Stigmatomma</italic> (Hymenoptera, Formicidae, Amblyoponinae)</article-title><source>Zookeys</source><day>31</day><month>3</month><year>2014</year><volume>2014</volume><issue>394</issue><fpage>1</fpage><lpage>99</lpage><pub-id pub-id-type="doi">10.3897/zookeys.394.6446</pub-id></mixed-citation></tp:treatment-meta><tp:nomenclature><tp:taxon-name>
                                <tp:taxon-name-part taxon-name-part-type="genus">Mystrium</tp:taxon-name-part>
                                <tp:taxon-name-part taxon-name-part-type="species">voeltzkowi</tp:taxon-name-part>
                                <object-id xmlns:xlink="http://www.w3.org/1999/xlink" xlink:type="simple">http://species-id.net/wiki/Mystrium_voeltzkowi</object-id>
                            </tp:taxon-name><tp:taxon-authority>Forel, 1897</tp:taxon-authority><xref ref-type="fig" rid="F1">Figs 1B</xref><xref ref-type="fig" rid="F4">, 4B</xref><xref ref-type="fig" rid="F5">, 5A</xref><xref ref-type="fig" rid="F11">, 11B</xref><xref ref-type="fig" rid="F13">, 13B, 13D</xref><xref ref-type="fig" rid="F15">, 15</xref><xref ref-type="fig" rid="F16">, 16B</xref><xref ref-type="fig" rid="F19">, 19B</xref><xref ref-type="fig" rid="F20">, 20B, 20D, 20F</xref><xref ref-type="fig" rid="F24">, 24A</xref><xref ref-type="fig" rid="F27">, 27A</xref><xref ref-type="fig" rid="F27">, 27C</xref><xref ref-type="fig" rid="F37">, 37H</xref><xref ref-type="fig" rid="F38">, 38H</xref><xref ref-type="fig" rid="F39">, 39H</xref><xref ref-type="fig" rid="F40">, 40H</xref><xref ref-type="fig" rid="F41">, 41H</xref><xref ref-type="fig" rid="F50">, 50F</xref><xref ref-type="fig" rid="F51">, 51F</xref><xref ref-type="fig" rid="F52">, 52F</xref><xref ref-type="fig" rid="F53">, 53F</xref><xref ref-type="fig" rid="F54">, 54F</xref><xref ref-type="fig" rid="F55">, 55F</xref><xref ref-type="fig" rid="F56">, 56F</xref><tp:nomenclature-citation-list><tp:nomenclature-citation><tp:taxon-name>Mystrium voeltzkowi</tp:taxon-name><comment> Forel, 1897. MADAGASCAR. Syntypes: four workers were confirmed, one male [lectotype is designated below].</comment></tp:nomenclature-citation><tp:nomenclature-citation><tp:taxon-name>Mystrium fallax</tp:taxon-name><comment> Forel, 1897. <bold>syn n.</bold> [lectotype is designated below].</comment></tp:nomenclature-citation><tp:nomenclature-citation><tp:taxon-name>Mystrium fallax</tp:taxon-name><comment>: <xref ref-type="bibr" rid="B6">Brown 1960</xref>; <xref ref-type="bibr" rid="B27">Menozzi 1929</xref>.</comment></tp:nomenclature-citation><tp:nomenclature-citation><tp:taxon-name>Mystrium voeltzkowi fallax</tp:taxon-name><comment>: Emery 1911.</comment></tp:nomenclature-citation></tp:nomenclature-citation-list></tp:nomenclature><tp:treatment-sec sec-type="Lectotype of Mystrium voeltzkowi"><title>Lectotype of <italic><tp:taxon-name>Mystrium voeltzkowi</tp:taxon-name></italic></title><p><bold>[here designated].</bold> Worker: <ext-link xmlns:xlink="http://www.w3.org/1999/xlink" ext-link-type="uri" xlink:href="http://data.antweb.org/specimen/CASENT0101952" xlink:type="simple">CASENT0101952</ext-link> (the specimen on the bottom side with open mandible out of the two workers on the same pin), MADAGASCAR, Nossi-Bé (Nosy Be), Voeltzkow [MHNG: examined].</p><!--PageBreak--></tp:treatment-sec><tp:treatment-sec sec-type="Lectotype of Mystrium fallax"><title>Lectotype of <italic><tp:taxon-name>Mystrium fallax</tp:taxon-name></italic></title><p><bold>[here designated].</bold> Ergatoid queen: <ext-link xmlns:xlink="http://www.w3.org/1999/xlink" ext-link-type="uri" xlink:href="http://data.antweb.org/specimen/CASENT0101995" xlink:type="simple">CASENT0101995</ext-link>, MADAGASCAR, Nossi-Bé (Nosy Be), Voeltzkow [MHNG: same data with lectotype of <italic><tp:taxon-name>Mystrium voeltzkowi</tp:taxon-name></italic>, examined].</p></tp:treatment-sec><tp:treatment-sec sec-type="Worker"><title>Worker.</title><p><bold>Description.</bold> Measurements: lectotype. HL 2.08, HW 2.12, SL 1.63, ML 2.67, HD 1.35, WL 2.58, PnW 1.17, PpW 1.00, PtW 0.97, PtL 0.66, CI 102.0, SI 76.9, MI 125.8, PpI 84.9, PtI 147.6.</p><p>HL 1.45–2.15, HW 1.41–2.26, SL 1.05–1.65, ML 1.47–2.72, HD 0.96–1.46, WL 1.72–2.68, PnW 0.80–1.20, PpW 0.69–1.09, PtW 0.70–1.03, PtL 0.46–0.67, CI 96.6–104.7, SI 71.7–80.1, MI 104.0–125.7, PpI 86.2–91.0, PtI 141.7–164.6 (9 specimens measured).</p><p>Posterolateral corner of head strongly expanding posteriorly. Posterior face of vertex forming blunt angle with dorsal face on median line of the head, so that declivity of vertex on lateral part distinctly steeper than on median part. Ventral half of vertex sculptured. Eye moderately small. Anterior margin of clypeus straight to weakly convex with moderately long conical setae. Genal tooth of head moderately developed, reaching about half of lateral lobe of clypeus. Masticatory surface of mandible in full-face view visible on basal half and invisible on distal half, width of dorsal surface of mandible almost identical from mandibular shaft to distal portion. Second maxillary palpomere longer than third. First flagellomere (third antennal segment) about 1.0–1.3× length of pedicel (second antennal segment). Pronotal dorsum covered with strong to weak longitudinal striae often waved and irregular, but median stria always deeply, straightly and clearly impressed. Shallow, fine longitudinal striae irregularly impressed on lateral surface of pronotum. Mesonotum not differentiated from propodeum in dorsal view in small individuals but differentiated in large individuals, its length shorter than that of propodeum. Metanotal groove indistinct in small individuals and shallowly and gently impressed in large individuals; mesonotum higher than pronotum in lateral view. Metapleural gland bulla strongly developed, so that propodeal declivity in lateral view convex posteriorly on ventral side. Petiole widened on posterior 1/4–1/2, gently narrowed anteriorly in dorsal view, anterior margin straight to gently rounded and not edged by striae.</p><p>Body color reddish brown to black. Four distal segments of antennal club brighter.</p></tp:treatment-sec><tp:treatment-sec sec-type="Ergatoid queen"><title>Ergatoid queen.</title><p><bold>Description.</bold> Measurements: HL 1.18-1.59, HW 1.12-1.63, SL 0.88-1.35, ML 1.13-1.64, HD 0.82-1.13, WL 1.56-2.34, PnW 0.70-0.99, PpW 0.70-1.14, PtW 0.68-0.95, PtL 0.38-0.57, CI 95.2-106.4, SI 76.1-85.7, MI 93.1-108.7, PpI 97.1-115.9, PtI 161.8-186.9 (10 specimens measured).</p><p>Wings absent or vestigial and reduced to quite small appendages. Wing sclerites undeveloped. Posterolateral corner of head gently expanding posteriorly, expansion distinctly weaker than that in workers. Vertex usually thin, forming blunt angle between dorsal and posterior faces on median line of head, so that declivity of vertex on lateral part distinctly steeper than median part. Ventral half of vertex sculptured, not differentiated from dorsal region. Eye small but distinct. Ocelli absent. Anterior margin of clypeus straight to weakly convex with short conical setae. Genal tooth of head absent, usually even not angular, but angular in smallest individuals. Masticatory margin of mandible almost invisible in full-face view, dorsal surface on distal portion <!--PageBreak-->as wide as that on mandibular shaft. Spatulate seta present on basal side of each basal denticle on masticatory margin of mandible. First flagellomere (third antennal segment) moderately long, about 1.1–1.2× length of pedicel (second antennal segment). Setae on pronotum almost simple, narrowing distally with strongly sharpened apex. Metapleural gland bulla extremely developed and expanding dorsally to propodeal spiracle, so that propodeal declivity in lateral view strongly convex posteriorly on ventral 2/3. Petiole relatively long in dorsal view, about 0.5–0.8× length of abdominal segment III.</p><p>Body color brown to reddish brown.</p></tp:treatment-sec><tp:treatment-sec sec-type="Male"><title>Male.</title><p><bold>Description.</bold> Measurements: HL 1.27, HW 1.87, SL 0.42, EL 0.91, WL 2.97, MnW 1.72, CI 146.9, SI 22.2, EI 71.4, MnI 92.0 (1 specimen from original type series measured).</p><p>Eye quite large, occupying about 0.75× head length. Ocelli protruding from dorsal margin of head in full-face view. Dorsal margin of head in full-face view rounded. Both anterior and lateral ocelli large. Distance between lateral ocellus and eye equal to or shorter than diameter of lateral ocellus. Posterior half of vertex clearly differentiated from dorsal half, dorsal face distinctly shorter than posterior face. Palpal formula 4,3. First maxillary palpomere flattened and distinctly wider than second segment. Second maxillary palpomere longer than third. Notauli shallowly and weakly impressed on mesoscutum, but often unclear. Petiole in dorsal view thin, length 0.55× that of abdominal tergite III. Petiolar dorsum covered with shallow, irregular punctures. Abdominal tergum VIII without deep punctures, almost smooth.</p><p>Distal portion of abdominal sternum IX smooth and not punctured. Basal ring moderately long, gently expanding basally. Telomere distinctly extending distally farther than digitus. Basoventral expansion of aedeagus well developed basoventrally, distinctly longer than dorsal extension. Ventral margin of the aedeagus gently curved ventrally in lateral view. Aedeagus distinctly narrowing distally on distal half and apex rounded.</p><p>On forewing, cu-a located far basal from junction of Media (M) and Cubitus (Cu).</p><p>Body color yellowish to reddish brown.</p></tp:treatment-sec><tp:treatment-sec sec-type="Distribution"><title>Distribution.</title><p>MADAGASCAR and MAYOTTE: as in <xref ref-type="fig" rid="F56">Figure 56F</xref>.</p></tp:treatment-sec><tp:treatment-sec sec-type="Additional material examined"><title>Additional material examined.</title><p>In addition to the type material, specimens from the following localities were examined in this study: MADAGASCAR. Antsiranana. Réserve Spéciale d’Ambre, 3.5 km 235° SW Sakaramy (<named-content xmlns:xlink="http://www.w3.org/1999/xlink" content-type="dwc:verbatimCoordinates" xlink:type="simple">-12.46889°, 49.24217°</named-content>), tropical dry forest, 325 m alt.; Parc National Montagne d’Ambre, 3.6 km 235° SW Joffreville (<named-content xmlns:xlink="http://www.w3.org/1999/xlink" content-type="dwc:verbatimCoordinates" xlink:type="simple">-12.53444°, 49.1795°</named-content>), montane rainforest, 925 m alt.; Réserve Spéciale de l’Ankarana, 13.6 km 192° SSW Anivorano Nord (<named-content xmlns:xlink="http://www.w3.org/1999/xlink" content-type="dwc:verbatimCoordinates" xlink:type="simple">-12.86361°, 49.22583°</named-content>), tropical dry forest, 210 m alt.; 22.9 km 224° SW Anivorano Nord (<named-content xmlns:xlink="http://www.w3.org/1999/xlink" content-type="dwc:verbatimCoordinates" xlink:type="simple">-12.90889°, 49.10983°</named-content>), tropical dry forest, 80 m alt.; Forêt d’Ampondrabe, 26.3 km 10° NNE Daraina (<named-content xmlns:xlink="http://www.w3.org/1999/xlink" content-type="dwc:verbatimCoordinates" xlink:type="simple">-12.97°, 49.7°</named-content>), tropical dry forest, 175 m alt.; Forêt d’Analabe, 30.0 km 72° ENE Daraina (<named-content xmlns:xlink="http://www.w3.org/1999/xlink" content-type="dwc:verbatimCoordinates" xlink:type="simple">-13.08333°, 49.90833°</named-content>), littoral rainforest, 30 m alt.; Forêt d’ Andavakoera, 21.4 km 75° ENE Ambilobe; 4.6 km 356° N Betsiaka (<named-content xmlns:xlink="http://www.w3.org/1999/xlink" content-type="dwc:verbatimCoordinates" xlink:type="simple">-13.11833°, 49.23°</named-content>), rainforest, 425 m alt.; Forêt de Bekaraoka, 6.8 km 60° ENE Daraina (<named-content xmlns:xlink="http://www.w3.org/1999/xlink" content-type="dwc:verbatimCoordinates" xlink:type="simple">-13.16667°, 49.71°</named-content>), tropical dry forest, 150 m alt.; Forêt <!--PageBreak-->d’ Antsahabe, 11.4 km 275° W Daraina (<named-content xmlns:xlink="http://www.w3.org/1999/xlink" content-type="dwc:verbatimCoordinates" xlink:type="simple">-13.21167°, 49.55667°</named-content>), tropical dry forest, 550 m alt.; Nosy Be, Réserve Naturelle Intégrale de Lokobe, 6.3 km 112° ESE Hellville (<named-content xmlns:xlink="http://www.w3.org/1999/xlink" content-type="dwc:verbatimCoordinates" xlink:type="simple">-13.41933°, 48.33117°</named-content>), rainforest, 30 m alt.; Forêt d’Anabohazo, 21.6 km 247° WSW Maromandia (<named-content xmlns:xlink="http://www.w3.org/1999/xlink" content-type="dwc:verbatimCoordinates" xlink:type="simple">-14.30889°, 47.91433°</named-content>), tropical dry forest, 120 m alt.</p><p>MAYOTTE. Mt. Combani (<named-content xmlns:xlink="http://www.w3.org/1999/xlink" content-type="dwc:verbatimCoordinates" xlink:type="simple">-12.8°, 45.13333°</named-content>), forest litter, 420 m alt.; (<named-content xmlns:xlink="http://www.w3.org/1999/xlink" content-type="dwc:verbatimCoordinates" xlink:type="simple">-12.80486°, 45.15266°</named-content>), rainforest, 460 m alt.; (<named-content xmlns:xlink="http://www.w3.org/1999/xlink" content-type="dwc:verbatimCoordinates" xlink:type="simple">-12.80632°, 45.15314°</named-content>), rainforest, 370 m alt.; Dapani (<named-content xmlns:xlink="http://www.w3.org/1999/xlink" content-type="dwc:verbatimCoordinates" xlink:type="simple">-12.96279°, 45.15037°</named-content>), rainforest, 135 m alt.</p></tp:treatment-sec><tp:treatment-sec sec-type="Remarks"><title>Remarks.</title><p>The worker of <italic><tp:taxon-name>Mystrium voeltzkowi</tp:taxon-name></italic> is distinguished from other <italic><tp:taxon-name>Mystrium</tp:taxon-name></italic> workers by the combination of the following characters: the vertex forming a blunt angle between posterior and dorsal faces on the median line of the head (<xref ref-type="fig" rid="F16">Fig. 16B</xref>), small compound eye (<xref ref-type="fig" rid="F20">Fig. 20D</xref>), the genal tooth of the head reaching to half of the lateral lobe of the clypeus (<xref ref-type="fig" rid="F20">Fig. 20B</xref>), and a medial pair of conical setae on the clypeus that is smaller than adjacent pair (<xref ref-type="fig" rid="F19">Fig. 19B</xref>). In addition, the characters of a central longitudinal furrow on the pronotal dorsum (<xref ref-type="fig" rid="F13">Fig. 13B</xref>) but without deep, stout striae impressed on dorsal and lateral surface of pronotum, and the posterior declivity of the propodeum convex posteriorly on the ventral half (<xref ref-type="fig" rid="F20">Fig. 20F</xref>), so that the margin is somewhat rounded in lateral view, are also useful. The workers of <italic><tp:taxon-name>Mystrium mirror</tp:taxon-name></italic> and <italic><tp:taxon-name>Mystrium shadow</tp:taxon-name></italic> are quite similar to those of <italic><tp:taxon-name>Mystrium voeltzkowi</tp:taxon-name></italic>, and the differences among the three species in workers are even slighter in small-sized individuals. When the comparison is made in workers within the same body size range, <italic><tp:taxon-name>Mystrium voeltzkowi</tp:taxon-name></italic> can be distinguished from <italic><tp:taxon-name>Mystrium shadow</tp:taxon-name></italic> by the small central clypeal conical setae (<xref ref-type="fig" rid="F19">Fig. 19B</xref>), and from <italic><tp:taxon-name>Mystrium mirror</tp:taxon-name></italic> by either a rounded declivity of the propodeum (<xref ref-type="fig" rid="F20">Fig. 20F</xref>) or smaller compound eye (<xref ref-type="fig" rid="F20">Fig. 20D</xref>). The queen of <italic><tp:taxon-name>Mystrium voeltzkowi</tp:taxon-name></italic> is easily distinguished from the other <italic><tp:taxon-name>Mystrium</tp:taxon-name></italic> queens by the mesosoma without developed wing sclerites (ergatoid: as in <xref ref-type="fig" rid="F25">Fig. 25C</xref>), the developed metanotal gland bulla expanding dorsally to the propodeal spiracle (<xref ref-type="fig" rid="F24">Fig. 24A</xref>), and the brighter body color. Among males, only genital characters distinguish <italic><tp:taxon-name>Mystrium voeltzkowi</tp:taxon-name></italic> from <italic><tp:taxon-name>Mystrium mirror</tp:taxon-name></italic> (<xref ref-type="fig" rid="F27">Fig. 27</xref>).</p><p>The male of <italic><tp:taxon-name>Mystrium voeltzkowi</tp:taxon-name></italic> was described with conspecific workers from the same colony in the original description (<xref ref-type="bibr" rid="B17">Forel 1897</xref>). We confirmed one male in the Forel collection in MHNG; its pin has the same collection label as the other syntypes. This is the only reliable male description in all previous male descriptions of the genus <italic><tp:taxon-name>Mystrium</tp:taxon-name></italic>.</p><p><italic><tp:taxon-name>Mystrium fallax</tp:taxon-name></italic> Forel, 1897 is synonymized with <italic><tp:taxon-name>Mystrium voeltzkowi</tp:taxon-name></italic> in this study. <italic><tp:taxon-name>Mystrium fallax</tp:taxon-name></italic> was apparently described by a simple mistake. According to the original description of <italic><tp:taxon-name>Mystrium voeltzkowi</tp:taxon-name></italic> by <xref ref-type="bibr" rid="B17">Forel (1897)</xref>, he received a vial containing workers, two other reddish individuals, and males which were collected in Nossi-Bé by Dr. Voeltzkow. When <xref ref-type="bibr" rid="B17">Forel (1897)</xref> described the worker and male as <italic><tp:taxon-name>Mystrium voeltzkowi</tp:taxon-name></italic>, he tentatively regarded the two reddish individuals in the same vial as a different species due to the distinct differences in their appearance (as <xref ref-type="fig" rid="F25">Figs 50F</xref> vs. <xref ref-type="fig" rid="F53">53F</xref>), and named these specimens <italic><tp:taxon-name>Mystrium fallax</tp:taxon-name></italic>. Forel doubted that the two small reddish individuals belonged to the same colony as <italic><tp:taxon-name>Mystrium voeltzkowi</tp:taxon-name></italic>; and later <xref ref-type="bibr" rid="B27">Menozzi (1929)</xref> even determined these to be a species distinct from <italic><tp:taxon-name>Mystrium voeltzkowi</tp:taxon-name></italic>. However, the type specimens of <italic><tp:taxon-name>Mystrium fallax</tp:taxon-name></italic> were probably <!--PageBreak-->from the same colony of types of <italic><tp:taxon-name>Mystrium voeltzkowi</tp:taxon-name></italic>. The mistake was due to the remarkable polymorphism in this species. Once the original descriptions of <italic><tp:taxon-name>Mystrium fallax</tp:taxon-name></italic> and <italic><tp:taxon-name>Mystrium voeltzkowi</tp:taxon-name></italic> were published, the association between the large black worker (<xref ref-type="fig" rid="F50">Fig. 50F</xref>) and the small reddish individuals (<xref ref-type="fig" rid="F53">Fig. 53F</xref>) was not clarified for more than 110 years. Now accumulated material clearly shows the small reddish individuals are conspecific with the black large worker, and an ecological study (<xref ref-type="bibr" rid="B29">Molet et al. 2007a</xref>) revealed these small reddish individuals are ergatoid queens of this strange species (<xref ref-type="fig" rid="F1">Fig. 1B</xref>).</p><p>The distribution of <italic><tp:taxon-name>Mystrium voeltzkowi</tp:taxon-name></italic> is limited to Mayotte and the northern part of Madagascar (<xref ref-type="fig" rid="F56">Fig. 56F</xref>). The collection localities of <italic><tp:taxon-name>Mystrium mirror</tp:taxon-name></italic> are in tropical dry forest, gallery forest, and spiny forest (<xref ref-type="fig" rid="F56">Fig. 56C</xref>), while those of <italic><tp:taxon-name>Mystrium voeltzkowi</tp:taxon-name></italic> are in tropical dry forest, montane rainforest, littoral rainforest, and rainforest (<xref ref-type="fig" rid="F56">Fig. 56F</xref>). The distinct development of the metapleural grand bulla observed in <italic><tp:taxon-name>Mystrium voeltzkowi</tp:taxon-name></italic> (<xref ref-type="fig" rid="F20">Figs 20F</xref><xref ref-type="fig" rid="F24">, 24A</xref>) may be related to its nesting environment, which has higher moisture levels and requires stricter control of fungi.</p><p>The reference to <italic><tp:taxon-name>Mystrium voeltzkowi</tp:taxon-name></italic> in recent molecular phylogenetic studies (<xref ref-type="bibr" rid="B5">Brady et al. 2006</xref>; <xref ref-type="bibr" rid="B25">Kück et al. 2011</xref>; <xref ref-type="bibr" rid="B32">Moreau and Bell 2013</xref>; <xref ref-type="bibr" rid="B34">Ouellette et al. 2006</xref>; <xref ref-type="bibr" rid="B37">Saux et al. 2004</xref>) and ecological studies (<xref ref-type="bibr" rid="B28">Molet et al. 2009</xref>; <xref ref-type="bibr" rid="B29">Molet et al. 2007a</xref>) need to be reassessed. Material identified as <italic><tp:taxon-name>Mystrium voeltzkowi</tp:taxon-name></italic> in <xref ref-type="bibr" rid="B37">Saux et al. (2004)</xref> are confirmed here. <italic><tp:taxon-name>Mystrium mysticum</tp:taxon-name></italic> material in <xref ref-type="bibr" rid="B5">Brady et al. (2006)</xref>, <xref ref-type="bibr" rid="B34">Ouellette et al. (2006)</xref>, <xref ref-type="bibr" rid="B25">Kück et al. (2011)</xref>, and <xref ref-type="bibr" rid="B32">Moreau and Bell (2013)</xref> is actually <italic><tp:taxon-name>Mystrium voeltzkowi</tp:taxon-name></italic>. This complicated species also has been represented by species codes as <italic><tp:taxon-name>Mystrium</tp:taxon-name></italic> ‘red’ in <xref ref-type="bibr" rid="B28">Molet et al. (2009)</xref>, <xref ref-type="bibr" rid="B29">Molet et al. (2007a)</xref>, and <xref ref-type="bibr" rid="B31">Molet et al. (2012)</xref>, as <italic><tp:taxon-name>Mystrium</tp:taxon-name></italic> sp.2 in <xref ref-type="bibr" rid="B37">Saux et al. (2004)</xref>, and as <italic><tp:taxon-name>Mystrium</tp:taxon-name></italic> mysticum2 in <xref ref-type="bibr" rid="B34">Ouellette et al. (2006)</xref>. These complications represent the typical difficulty of species-level identification in <italic><tp:taxon-name>Mystrium</tp:taxon-name></italic>.</p></tp:treatment-sec><tp:treatment-sec><!--Section generated to contain objects referenced in tp:taxon-treatment.--><fig id="F1" position="float" orientation="portrait"><label>Figure 1.</label><caption><p>Colonies of <italic><tp:taxon-name>Mystrium</tp:taxon-name></italic>. <bold>A</bold> <italic><tp:taxon-name>Mystrium oberthueri</tp:taxon-name></italic> <bold>B</bold> <italic><tp:taxon-name>Mystrium voeltzkowi</tp:taxon-name></italic>. <bold>A</bold> a cocoon and a worker <bold>B</bold> larvae, workers, and ergatoid queens. Photos by Alex Wild.</p></caption><graphic xmlns:xlink="http://www.w3.org/1999/xlink" xlink:href="zookeys-394-001-g001.jpg" position="float" orientation="portrait" xlink:type="simple"/></fig><fig id="F4" position="float" orientation="portrait"><label>Figure 4.</label><caption><p>Generic diagnostic characters of <italic><tp:taxon-name>Mystrium</tp:taxon-name></italic>. <bold>A</bold> <italic><tp:taxon-name>Mystrium rogeri</tp:taxon-name></italic> (<ext-link xmlns:xlink="http://www.w3.org/1999/xlink" ext-link-type="uri" xlink:href="http://data.antweb.org/specimen/CASENT0001069" xlink:type="simple">CASENT0001069</ext-link>) <bold>B</bold> <italic><tp:taxon-name>Mystrium voeltzkowi</tp:taxon-name></italic> (<ext-link xmlns:xlink="http://www.w3.org/1999/xlink" ext-link-type="uri" xlink:href="http://data.antweb.org/specimen/CASENT0317584" xlink:type="simple">CASENT0317584</ext-link>) <bold>C</bold> <italic><tp:taxon-name>Mystrium mysticum</tp:taxon-name></italic> (<ext-link xmlns:xlink="http://www.w3.org/1999/xlink" ext-link-type="uri" xlink:href="http://data.antweb.org/specimen/CASENT0429965" xlink:type="simple">CASENT0429965</ext-link>) <bold>D</bold> <italic><tp:taxon-name>Mystrium janovitzi</tp:taxon-name></italic> (<ext-link xmlns:xlink="http://www.w3.org/1999/xlink" ext-link-type="uri" xlink:href="http://data.antweb.org/specimen/CASENT0482696" xlink:type="simple">CASENT0482696</ext-link>). <bold>A, B, C</bold> worker <bold>D</bold> ergatoid queen. <bold>A</bold> clypeus and mandible in oblique anterior view <bold>B</bold> mouthparts in oblique anterior view (left galea is omitted) <bold>C</bold> mandible in oblique lateral view <bold>D</bold> head in lateral view.</p></caption><graphic xmlns:xlink="http://www.w3.org/1999/xlink" xlink:href="zookeys-394-001-g004.jpg" position="float" orientation="portrait" xlink:type="simple"/></fig><fig id="F5" position="float" orientation="portrait"><label>Figure 5.</label><caption><p>Generic diagnostic characters of <italic><tp:taxon-name>Mystrium</tp:taxon-name></italic> and the differences from <italic><tp:taxon-name>Stigmatomma</tp:taxon-name></italic>. <bold>A</bold> <italic><tp:taxon-name>Mystrium voeltzkowi</tp:taxon-name></italic> (<ext-link xmlns:xlink="http://www.w3.org/1999/xlink" ext-link-type="uri" xlink:href="http://data.antweb.org/specimen/CASENT0002075" xlink:type="simple">CASENT0002075</ext-link>) <bold>B</bold> <italic><tp:taxon-name>Stigmatomma mystriops</tp:taxon-name></italic> (INB0003690672) <bold>C</bold> <italic><tp:taxon-name>Mystrium mirror</tp:taxon-name></italic> (<ext-link xmlns:xlink="http://www.w3.org/1999/xlink" ext-link-type="uri" xlink:href="http://data.antweb.org/specimen/CASENT0317582" xlink:type="simple">CASENT0317582</ext-link>) <bold>D</bold> <italic><tp:taxon-name>Mystrium janovitzi</tp:taxon-name></italic> (<ext-link xmlns:xlink="http://www.w3.org/1999/xlink" ext-link-type="uri" xlink:href="http://data.antweb.org/specimen/CASENT0080644" xlink:type="simple">CASENT0080644</ext-link>). <bold>A, B, C</bold> worker <bold>D</bold> male <bold>A, B</bold> mandible in oblique mesal view <bold>C</bold> abdominal segment VII in lateral view <bold>D</bold> aedeagus in lateral view.</p></caption><graphic xmlns:xlink="http://www.w3.org/1999/xlink" xlink:href="zookeys-394-001-g005.jpg" position="float" orientation="portrait" xlink:type="simple"/></fig><fig id="F11" position="float" orientation="portrait"><label>Figure 11.</label><caption><p>Vertex of <italic><tp:taxon-name>Mystrium</tp:taxon-name></italic> workers. <bold>A</bold> <italic><tp:taxon-name>Mystrium mysticum</tp:taxon-name></italic> (<ext-link xmlns:xlink="http://www.w3.org/1999/xlink" ext-link-type="uri" xlink:href="http://data.antweb.org/specimen/CASENT0429965" xlink:type="simple">CASENT0429965</ext-link>) <bold>B</bold> <italic><tp:taxon-name>Mystrium voeltzkowi</tp:taxon-name></italic> (<ext-link xmlns:xlink="http://www.w3.org/1999/xlink" ext-link-type="uri" xlink:href="http://data.antweb.org/specimen/CASENT0002075" xlink:type="simple">CASENT0002075</ext-link>).</p></caption><graphic xmlns:xlink="http://www.w3.org/1999/xlink" xlink:href="zookeys-394-001-g011.jpg" position="float" orientation="portrait" xlink:type="simple"/></fig><fig id="F13" position="float" orientation="portrait"><label>Figure 13.</label><caption><p>Worker diagnostic characters of <italic>camillae</italic> species group. <bold>A</bold> <italic><tp:taxon-name>Mystrium barrybressleri</tp:taxon-name></italic> (<ext-link xmlns:xlink="http://www.w3.org/1999/xlink" ext-link-type="uri" xlink:href="http://data.antweb.org/specimen/CASENT0045009" xlink:type="simple">CASENT0045009</ext-link>) <bold>B</bold> <italic><tp:taxon-name>Mystrium voeltzkowi</tp:taxon-name></italic> (<ext-link xmlns:xlink="http://www.w3.org/1999/xlink" ext-link-type="uri" xlink:href="http://data.antweb.org/specimen/CASENT0002075" xlink:type="simple">CASENT0002075</ext-link>) <bold>C</bold> <italic><tp:taxon-name>Mystrium barrybressleri</tp:taxon-name></italic> (<ext-link xmlns:xlink="http://www.w3.org/1999/xlink" ext-link-type="uri" xlink:href="http://data.antweb.org/specimen/CASENT0047970" xlink:type="simple">CASENT0047970</ext-link>) <bold>D</bold> <italic><tp:taxon-name>Mystrium voeltzkowi</tp:taxon-name></italic> (<ext-link xmlns:xlink="http://www.w3.org/1999/xlink" ext-link-type="uri" xlink:href="http://data.antweb.org/specimen/CASENT0317584" xlink:type="simple">CASENT0317584</ext-link>). <bold>A–D</bold> worker. <bold>A, B</bold> pronotum in dorsal view <bold>C, D</bold> mouthparts in oblique lateral view.</p></caption><graphic xmlns:xlink="http://www.w3.org/1999/xlink" xlink:href="zookeys-394-001-g013.jpg" position="float" orientation="portrait" xlink:type="simple"/></fig><fig id="F15" position="float" orientation="portrait"><label>Figure 15.</label><caption><p>Distal portion of the mandible of <italic><tp:taxon-name>Mystrium voeltzkowi</tp:taxon-name></italic> in mesal view. <bold>A</bold> worker (<ext-link xmlns:xlink="http://www.w3.org/1999/xlink" ext-link-type="uri" xlink:href="http://data.antweb.org/specimen/CASENT0002075" xlink:type="simple">CASENT0002075</ext-link>) <bold>B</bold> ergatoid queen (<ext-link xmlns:xlink="http://www.w3.org/1999/xlink" ext-link-type="uri" xlink:href="http://data.antweb.org/specimen/CASENT0002074" xlink:type="simple">CASENT0002074</ext-link>).</p></caption><graphic xmlns:xlink="http://www.w3.org/1999/xlink" xlink:href="zookeys-394-001-g015.jpg" position="float" orientation="portrait" xlink:type="simple"/></fig><fig id="F16" position="float" orientation="portrait"><label>Figure 16.</label><caption><p>Vertex of workers in <italic>voeltzkowi</italic> species group. <bold>A</bold> <italic><tp:taxon-name>Mystrium oberthueri</tp:taxon-name></italic> (<ext-link xmlns:xlink="http://www.w3.org/1999/xlink" ext-link-type="uri" xlink:href="http://data.antweb.org/specimen/CASENT0499569" xlink:type="simple">CASENT0499569</ext-link>) <bold>B</bold> <italic><tp:taxon-name>Mystrium voeltzkowi</tp:taxon-name></italic> (<ext-link xmlns:xlink="http://www.w3.org/1999/xlink" ext-link-type="uri" xlink:href="http://data.antweb.org/specimen/CASENT0002075" xlink:type="simple">CASENT0002075</ext-link>). <bold>A, B</bold> head in posterior view.</p></caption><graphic xmlns:xlink="http://www.w3.org/1999/xlink" xlink:href="zookeys-394-001-g016.jpg" position="float" orientation="portrait" xlink:type="simple"/></fig><fig id="F19" position="float" orientation="portrait"><label>Figure 19.</label><caption><p>Clypeus of workers in <italic>voeltzkowi</italic> species group. <bold>A</bold> <italic><tp:taxon-name>Mystrium shadow</tp:taxon-name></italic> (<ext-link xmlns:xlink="http://www.w3.org/1999/xlink" ext-link-type="uri" xlink:href="http://data.antweb.org/specimen/CASENT0318933" xlink:type="simple">CASENT0318933</ext-link>: holotype) <bold>B</bold> <italic><tp:taxon-name>Mystrium voeltzkowi</tp:taxon-name></italic> (<ext-link xmlns:xlink="http://www.w3.org/1999/xlink" ext-link-type="uri" xlink:href="http://data.antweb.org/specimen/CASENT0002075" xlink:type="simple">CASENT0002075</ext-link>).</p></caption><graphic xmlns:xlink="http://www.w3.org/1999/xlink" xlink:href="zookeys-394-001-g019.jpg" position="float" orientation="portrait" xlink:type="simple"/></fig><fig id="F20" position="float" orientation="portrait"><label>Figure 20.</label><caption><p>Differences in worker morphology between <italic><tp:taxon-name>Mystrium mirror</tp:taxon-name></italic> and <italic><tp:taxon-name>Mystrium voeltzkowi</tp:taxon-name></italic>. <bold>A, E</bold> <italic><tp:taxon-name>Mystrium mirror</tp:taxon-name></italic> (<ext-link xmlns:xlink="http://www.w3.org/1999/xlink" ext-link-type="uri" xlink:href="http://data.antweb.org/specimen/CASENT0429897" xlink:type="simple">CASENT0429897</ext-link>) <bold>B, D, F</bold> <italic><tp:taxon-name>Mystrium voeltzkowi</tp:taxon-name></italic> (<ext-link xmlns:xlink="http://www.w3.org/1999/xlink" ext-link-type="uri" xlink:href="http://data.antweb.org/specimen/CASENT0002075" xlink:type="simple">CASENT0002075</ext-link>) <bold>C</bold> <italic><tp:taxon-name>Mystrium mirror</tp:taxon-name></italic> (<ext-link xmlns:xlink="http://www.w3.org/1999/xlink" ext-link-type="uri" xlink:href="http://data.antweb.org/specimen/CASENT0002340" xlink:type="simple">CASENT0002340</ext-link>). <bold>A, B</bold> head in full-face view <bold>C, D</bold> head in lateral view <bold>E, F</bold> mesosoma and petiole in lateral view.</p></caption><graphic xmlns:xlink="http://www.w3.org/1999/xlink" xlink:href="zookeys-394-001-g020.jpg" position="float" orientation="portrait" xlink:type="simple"/></fig><fig id="F24" position="float" orientation="portrait"><label>Figure 24.</label><caption><p>Propodeum of ergatoid queens of <italic><tp:taxon-name>Mystrium voeltzkowi</tp:taxon-name></italic> and <italic><tp:taxon-name>Mystrium mirror</tp:taxon-name></italic> in lateral view. <bold>A</bold> <italic><tp:taxon-name>Mystrium voeltzkowi</tp:taxon-name></italic> (<ext-link xmlns:xlink="http://www.w3.org/1999/xlink" ext-link-type="uri" xlink:href="http://data.antweb.org/specimen/CASENT0002092" xlink:type="simple">CASENT0002092</ext-link>) <bold>B</bold> <italic><tp:taxon-name>Mystrium mirror</tp:taxon-name></italic> (<ext-link xmlns:xlink="http://www.w3.org/1999/xlink" ext-link-type="uri" xlink:href="http://data.antweb.org/specimen/CASENT0318940" xlink:type="simple">CASENT0318940</ext-link>: paratype).</p></caption><graphic xmlns:xlink="http://www.w3.org/1999/xlink" xlink:href="zookeys-394-001-g024.jpg" position="float" orientation="portrait" xlink:type="simple"/></fig><fig id="F27" position="float" orientation="portrait"><label>Figure 27.</label><caption><p>Differences in male characters between <italic><tp:taxon-name>Mystrium voeltzkowi</tp:taxon-name></italic> and <italic><tp:taxon-name>Mystrium mirror</tp:taxon-name></italic>. <bold>A, C</bold> <italic><tp:taxon-name>Mystrium voeltzkowi</tp:taxon-name></italic> (<ext-link xmlns:xlink="http://www.w3.org/1999/xlink" ext-link-type="uri" xlink:href="http://data.antweb.org/specimen/CASENT0317583" xlink:type="simple">CASENT0317583</ext-link>) <bold>B, D</bold> <italic><tp:taxon-name>Mystrium mirror</tp:taxon-name></italic> (<ext-link xmlns:xlink="http://www.w3.org/1999/xlink" ext-link-type="uri" xlink:href="http://data.antweb.org/specimen/CASENT0317444" xlink:type="simple">CASENT0317444</ext-link>). <bold>A, B</bold> aedeagus in lateral view <bold>C, D</bold> genital capsule in lateral view.</p></caption><graphic xmlns:xlink="http://www.w3.org/1999/xlink" xlink:href="zookeys-394-001-g027.jpg" position="float" orientation="portrait" xlink:type="simple"/></fig><fig id="F37" position="float" orientation="portrait"><label>Figure 37.</label><caption><p>Males of <italic><tp:taxon-name>Mystrium</tp:taxon-name></italic> in lateral view. <bold>A</bold> <italic><tp:taxon-name>Mystrium barrybressleri</tp:taxon-name></italic> sp. n. (<ext-link xmlns:xlink="http://www.w3.org/1999/xlink" ext-link-type="uri" xlink:href="http://data.antweb.org/specimen/CASENT0135866" xlink:type="simple">CASENT0135866</ext-link>) <bold>B</bold> <italic><tp:taxon-name>Mystrium mysticum</tp:taxon-name></italic> (<ext-link xmlns:xlink="http://www.w3.org/1999/xlink" ext-link-type="uri" xlink:href="http://data.antweb.org/specimen/CASENT0318027" xlink:type="simple">CASENT0318027</ext-link>) <bold>C</bold> <italic><tp:taxon-name>Mystrium rogeri</tp:taxon-name></italic> (<ext-link xmlns:xlink="http://www.w3.org/1999/xlink" ext-link-type="uri" xlink:href="http://data.antweb.org/specimen/CASENT0001083" xlink:type="simple">CASENT0001083</ext-link>) <bold>D</bold> <italic><tp:taxon-name>Mystrium janovitzi</tp:taxon-name></italic> sp. n. (<ext-link xmlns:xlink="http://www.w3.org/1999/xlink" ext-link-type="uri" xlink:href="http://data.antweb.org/specimen/CASENT0007820" xlink:type="simple">CASENT0007820</ext-link>) <bold>E</bold> <italic><tp:taxon-name>Mystrium mirror</tp:taxon-name></italic> sp. n. (<ext-link xmlns:xlink="http://www.w3.org/1999/xlink" ext-link-type="uri" xlink:href="http://data.antweb.org/specimen/CASENT0318941" xlink:type="simple">CASENT0318941</ext-link>) <bold>F</bold> <italic><tp:taxon-name>Mystrium oberthueri</tp:taxon-name></italic> (<ext-link xmlns:xlink="http://www.w3.org/1999/xlink" ext-link-type="uri" xlink:href="http://data.antweb.org/specimen/CASENT0179499" xlink:type="simple">CASENT0179499</ext-link>) <bold>G</bold> <italic><tp:taxon-name>Mystrium shadow</tp:taxon-name></italic> sp. n. (<ext-link xmlns:xlink="http://www.w3.org/1999/xlink" ext-link-type="uri" xlink:href="http://data.antweb.org/specimen/CASENT0107647" xlink:type="simple">CASENT0107647</ext-link>) <bold>H</bold> <italic><tp:taxon-name>Mystrium voeltzkowi</tp:taxon-name></italic> (<ext-link xmlns:xlink="http://www.w3.org/1999/xlink" ext-link-type="uri" xlink:href="http://data.antweb.org/specimen/CASENT0101673" xlink:type="simple">CASENT0101673</ext-link>).</p></caption><graphic xmlns:xlink="http://www.w3.org/1999/xlink" xlink:href="zookeys-394-001-g037.jpg" position="float" orientation="portrait" xlink:type="simple"/></fig><fig id="F38" position="float" orientation="portrait"><label>Figure 38.</label><caption><p>Head of <italic><tp:taxon-name>Mystrium</tp:taxon-name></italic> males in full-face view. <bold>A</bold> <italic><tp:taxon-name>Mystrium barrybressleri</tp:taxon-name></italic> sp. n. (<ext-link xmlns:xlink="http://www.w3.org/1999/xlink" ext-link-type="uri" xlink:href="http://data.antweb.org/specimen/CASENT0135866" xlink:type="simple">CASENT0135866</ext-link>) <bold>B</bold> <italic><tp:taxon-name>Mystrium mysticum</tp:taxon-name></italic> (<ext-link xmlns:xlink="http://www.w3.org/1999/xlink" ext-link-type="uri" xlink:href="http://data.antweb.org/specimen/CASENT0318027" xlink:type="simple">CASENT0318027</ext-link>) <bold>C</bold> <italic><tp:taxon-name>Mystrium rogeri</tp:taxon-name></italic> (<ext-link xmlns:xlink="http://www.w3.org/1999/xlink" ext-link-type="uri" xlink:href="http://data.antweb.org/specimen/CASENT0001083" xlink:type="simple">CASENT0001083</ext-link>) <bold>D</bold> <italic><tp:taxon-name>Mystrium janovitzi</tp:taxon-name></italic> sp. n. (<ext-link xmlns:xlink="http://www.w3.org/1999/xlink" ext-link-type="uri" xlink:href="http://data.antweb.org/specimen/CASENT0007820" xlink:type="simple">CASENT0007820</ext-link>) <bold>E</bold> <italic><tp:taxon-name>Mystrium mirror</tp:taxon-name></italic> sp. n. (<ext-link xmlns:xlink="http://www.w3.org/1999/xlink" ext-link-type="uri" xlink:href="http://data.antweb.org/specimen/CASENT0318941" xlink:type="simple">CASENT0318941</ext-link>) <bold>F</bold> <italic><tp:taxon-name>Mystrium oberthueri</tp:taxon-name></italic> (<ext-link xmlns:xlink="http://www.w3.org/1999/xlink" ext-link-type="uri" xlink:href="http://data.antweb.org/specimen/CASENT0179499" xlink:type="simple">CASENT0179499</ext-link>) <bold>G</bold> <italic><tp:taxon-name>Mystrium shadow</tp:taxon-name></italic> sp. n. (<ext-link xmlns:xlink="http://www.w3.org/1999/xlink" ext-link-type="uri" xlink:href="http://data.antweb.org/specimen/CASENT0107647" xlink:type="simple">CASENT0107647</ext-link>) <bold>H</bold> <italic><tp:taxon-name>Mystrium voeltzkowi</tp:taxon-name></italic> (<ext-link xmlns:xlink="http://www.w3.org/1999/xlink" ext-link-type="uri" xlink:href="http://data.antweb.org/specimen/CASENT0101673" xlink:type="simple">CASENT0101673</ext-link>).</p></caption><graphic xmlns:xlink="http://www.w3.org/1999/xlink" xlink:href="zookeys-394-001-g038.jpg" position="float" orientation="portrait" xlink:type="simple"/></fig><fig id="F39" position="float" orientation="portrait"><label>Figure 39.</label><caption><p>Males of <italic><tp:taxon-name>Mystrium</tp:taxon-name></italic> in dorsal view. <bold>A</bold> <italic><tp:taxon-name>Mystrium barrybressleri</tp:taxon-name></italic> sp. n. (<ext-link xmlns:xlink="http://www.w3.org/1999/xlink" ext-link-type="uri" xlink:href="http://data.antweb.org/specimen/CASENT0135866" xlink:type="simple">CASENT0135866</ext-link>) <bold>B</bold> <italic><tp:taxon-name>Mystrium mysticum</tp:taxon-name></italic> (<ext-link xmlns:xlink="http://www.w3.org/1999/xlink" ext-link-type="uri" xlink:href="http://data.antweb.org/specimen/CASENT0318027" xlink:type="simple">CASENT0318027</ext-link>) <bold>C</bold> <italic><tp:taxon-name>Mystrium rogeri</tp:taxon-name></italic> (<ext-link xmlns:xlink="http://www.w3.org/1999/xlink" ext-link-type="uri" xlink:href="http://data.antweb.org/specimen/CASENT0001083" xlink:type="simple">CASENT0001083</ext-link>) <bold>D</bold> <italic><tp:taxon-name>Mystrium janovitzi</tp:taxon-name></italic> sp. n. (<ext-link xmlns:xlink="http://www.w3.org/1999/xlink" ext-link-type="uri" xlink:href="http://data.antweb.org/specimen/CASENT0007820" xlink:type="simple">CASENT0007820</ext-link>) <bold>E</bold> <italic><tp:taxon-name>Mystrium mirror</tp:taxon-name></italic> sp. n. (<ext-link xmlns:xlink="http://www.w3.org/1999/xlink" ext-link-type="uri" xlink:href="http://data.antweb.org/specimen/CASENT0318941" xlink:type="simple">CASENT0318941</ext-link>) <bold>F</bold> <italic><tp:taxon-name>Mystrium oberthueri</tp:taxon-name></italic> (<ext-link xmlns:xlink="http://www.w3.org/1999/xlink" ext-link-type="uri" xlink:href="http://data.antweb.org/specimen/CASENT0179499" xlink:type="simple">CASENT0179499</ext-link>) <bold>G</bold> <italic><tp:taxon-name>Mystrium shadow</tp:taxon-name></italic> sp. n. (<ext-link xmlns:xlink="http://www.w3.org/1999/xlink" ext-link-type="uri" xlink:href="http://data.antweb.org/specimen/CASENT0107647" xlink:type="simple">CASENT0107647</ext-link>) <bold>H</bold> <italic><tp:taxon-name>Mystrium voeltzkowi</tp:taxon-name></italic> (<ext-link xmlns:xlink="http://www.w3.org/1999/xlink" ext-link-type="uri" xlink:href="http://data.antweb.org/specimen/CASENT0101673" xlink:type="simple">CASENT0101673</ext-link>).</p></caption><graphic xmlns:xlink="http://www.w3.org/1999/xlink" xlink:href="zookeys-394-001-g039.jpg" position="float" orientation="portrait" xlink:type="simple"/></fig><fig id="F40" position="float" orientation="portrait"><label>Figure 40.</label><caption><p>Genital capsule of <italic><tp:taxon-name>Mystrium</tp:taxon-name></italic> males in lateral view. <bold>A</bold> <italic><tp:taxon-name>Mystrium barrybressleri</tp:taxon-name></italic> sp. n. (<ext-link xmlns:xlink="http://www.w3.org/1999/xlink" ext-link-type="uri" xlink:href="http://data.antweb.org/specimen/CASENT0078803" xlink:type="simple">CASENT0078803</ext-link>) <bold>B</bold> <italic><tp:taxon-name>Mystrium mysticum</tp:taxon-name></italic> (<ext-link xmlns:xlink="http://www.w3.org/1999/xlink" ext-link-type="uri" xlink:href="http://data.antweb.org/specimen/CASENT0218102" xlink:type="simple">CASENT0218102</ext-link>) <bold>C</bold> <italic><tp:taxon-name>Mystrium rogeri</tp:taxon-name></italic> (<ext-link xmlns:xlink="http://www.w3.org/1999/xlink" ext-link-type="uri" xlink:href="http://data.antweb.org/specimen/CASENT0001152" xlink:type="simple">CASENT0001152</ext-link>) <bold>D</bold> <italic><tp:taxon-name>Mystrium janovitzi</tp:taxon-name></italic> sp. n. (<ext-link xmlns:xlink="http://www.w3.org/1999/xlink" ext-link-type="uri" xlink:href="http://data.antweb.org/specimen/CASENT0080644" xlink:type="simple">CASENT0080644</ext-link>) <bold>E</bold> <italic><tp:taxon-name>Mystrium mirror</tp:taxon-name></italic> sp. n. (<ext-link xmlns:xlink="http://www.w3.org/1999/xlink" ext-link-type="uri" xlink:href="http://data.antweb.org/specimen/CASENT0317444" xlink:type="simple">CASENT0317444</ext-link>) <bold>F</bold> <italic><tp:taxon-name>Mystrium oberthueri</tp:taxon-name></italic> (<ext-link xmlns:xlink="http://www.w3.org/1999/xlink" ext-link-type="uri" xlink:href="http://data.antweb.org/specimen/CASENT0317422" xlink:type="simple">CASENT0317422</ext-link>) <bold>G</bold> <italic><tp:taxon-name>Mystrium shadow</tp:taxon-name></italic> sp. n. (<ext-link xmlns:xlink="http://www.w3.org/1999/xlink" ext-link-type="uri" xlink:href="http://data.antweb.org/specimen/CASENT0107647" xlink:type="simple">CASENT0107647</ext-link>) <bold>H</bold> <italic><tp:taxon-name>Mystrium voeltzkowi</tp:taxon-name></italic> (<ext-link xmlns:xlink="http://www.w3.org/1999/xlink" ext-link-type="uri" xlink:href="http://data.antweb.org/specimen/CASENT0317583" xlink:type="simple">CASENT0317583</ext-link>).</p></caption><graphic xmlns:xlink="http://www.w3.org/1999/xlink" xlink:href="zookeys-394-001-g040.jpg" position="float" orientation="portrait" xlink:type="simple"/></fig><fig id="F41" position="float" orientation="portrait"><label>Figure 41.</label><caption><p>Aedeagus of <italic><tp:taxon-name>Mystrium</tp:taxon-name></italic> males in lateral view. <bold>A</bold> <italic><tp:taxon-name>Mystrium barrybressleri</tp:taxon-name></italic> sp. n. (<ext-link xmlns:xlink="http://www.w3.org/1999/xlink" ext-link-type="uri" xlink:href="http://data.antweb.org/specimen/CASENT0078803" xlink:type="simple">CASENT0078803</ext-link>) <bold>B</bold> <italic><tp:taxon-name>Mystrium mysticum</tp:taxon-name></italic> (<ext-link xmlns:xlink="http://www.w3.org/1999/xlink" ext-link-type="uri" xlink:href="http://data.antweb.org/specimen/CASENT0218102" xlink:type="simple">CASENT0218102</ext-link>) <bold>C</bold> <italic><tp:taxon-name>Mystrium rogeri</tp:taxon-name></italic> (<ext-link xmlns:xlink="http://www.w3.org/1999/xlink" ext-link-type="uri" xlink:href="http://data.antweb.org/specimen/CASENT0001152" xlink:type="simple">CASENT0001152</ext-link>) <bold>D</bold> <italic><tp:taxon-name>Mystrium janovitzi</tp:taxon-name></italic> sp. n. (<ext-link xmlns:xlink="http://www.w3.org/1999/xlink" ext-link-type="uri" xlink:href="http://data.antweb.org/specimen/CASENT0080644" xlink:type="simple">CASENT0080644</ext-link>) <bold>E</bold> <italic><tp:taxon-name>Mystrium mirror</tp:taxon-name></italic> sp. n. (<ext-link xmlns:xlink="http://www.w3.org/1999/xlink" ext-link-type="uri" xlink:href="http://data.antweb.org/specimen/CASENT0317444" xlink:type="simple">CASENT0317444</ext-link>) <bold>F</bold> <italic><tp:taxon-name>Mystrium oberthueri</tp:taxon-name></italic> (<ext-link xmlns:xlink="http://www.w3.org/1999/xlink" ext-link-type="uri" xlink:href="http://data.antweb.org/specimen/CASENT0317422" xlink:type="simple">CASENT0317422</ext-link>) <bold>G</bold> <italic><tp:taxon-name>Mystrium shadow</tp:taxon-name></italic> sp. n. (<ext-link xmlns:xlink="http://www.w3.org/1999/xlink" ext-link-type="uri" xlink:href="http://data.antweb.org/specimen/CASENT0107647" xlink:type="simple">CASENT0107647</ext-link>) <bold>H</bold> <italic><tp:taxon-name>Mystrium voeltzkowi</tp:taxon-name></italic> (<ext-link xmlns:xlink="http://www.w3.org/1999/xlink" ext-link-type="uri" xlink:href="http://data.antweb.org/specimen/CASENT0317583" xlink:type="simple">CASENT0317583</ext-link>).</p></caption><graphic xmlns:xlink="http://www.w3.org/1999/xlink" xlink:href="zookeys-394-001-g041.jpg" position="float" orientation="portrait" xlink:type="simple"/></fig><fig id="F50" position="float" orientation="portrait"><label>Figure 50.</label><caption><p>Workers of <italic>voeltzkowi</italic> species group in lateral view. <bold>A</bold> <italic><tp:taxon-name>Mystrium eques</tp:taxon-name></italic> sp. n. (<ext-link xmlns:xlink="http://www.w3.org/1999/xlink" ext-link-type="uri" xlink:href="http://data.antweb.org/specimen/CASENT0418314" xlink:type="simple">CASENT0418314</ext-link>: holotype) <bold>B</bold> <italic><tp:taxon-name>Mystrium janovitzi</tp:taxon-name></italic> sp. n. (<ext-link xmlns:xlink="http://www.w3.org/1999/xlink" ext-link-type="uri" xlink:href="http://data.antweb.org/specimen/CASENT0482698" xlink:type="simple">CASENT0482698</ext-link>: holotype) <bold>C</bold> <italic><tp:taxon-name>Mystrium mirror</tp:taxon-name></italic> sp. n. (<ext-link xmlns:xlink="http://www.w3.org/1999/xlink" ext-link-type="uri" xlink:href="http://data.antweb.org/specimen/CASENT0429897" xlink:type="simple">CASENT0429897</ext-link>: holotype) <bold>D</bold> <italic><tp:taxon-name>Mystrium oberthueri</tp:taxon-name></italic> (<ext-link xmlns:xlink="http://www.w3.org/1999/xlink" ext-link-type="uri" xlink:href="http://data.antweb.org/specimen/CASENT0496066" xlink:type="simple">CASENT0496066</ext-link>) <bold>E</bold> <italic><tp:taxon-name>Mystrium shadow</tp:taxon-name></italic> sp. n. (<ext-link xmlns:xlink="http://www.w3.org/1999/xlink" ext-link-type="uri" xlink:href="http://data.antweb.org/specimen/CASENT0318933" xlink:type="simple">CASENT0318933</ext-link>: holotype) <bold>F</bold> <italic><tp:taxon-name>Mystrium voeltzkowi</tp:taxon-name></italic> (<ext-link xmlns:xlink="http://www.w3.org/1999/xlink" ext-link-type="uri" xlink:href="http://data.antweb.org/specimen/CASENT0002075" xlink:type="simple">CASENT0002075</ext-link>).</p></caption><graphic xmlns:xlink="http://www.w3.org/1999/xlink" xlink:href="zookeys-394-001-g050.jpg" position="float" orientation="portrait" xlink:type="simple"/></fig><fig id="F51" position="float" orientation="portrait"><label>Figure 51.</label><caption><p>Head of the workers of <italic>voeltzkowi</italic> species group in full-face view. <bold>A</bold> <italic><tp:taxon-name>Mystrium eques</tp:taxon-name></italic> sp. n. (<ext-link xmlns:xlink="http://www.w3.org/1999/xlink" ext-link-type="uri" xlink:href="http://data.antweb.org/specimen/CASENT0418314" xlink:type="simple">CASENT0418314</ext-link>: holotype) <bold>B</bold> <italic><tp:taxon-name>Mystrium janovitzi</tp:taxon-name></italic> sp. n. (<ext-link xmlns:xlink="http://www.w3.org/1999/xlink" ext-link-type="uri" xlink:href="http://data.antweb.org/specimen/CASENT0482698" xlink:type="simple">CASENT0482698</ext-link>: holotype) <bold>C</bold> <italic><tp:taxon-name>Mystrium mirror</tp:taxon-name></italic> sp. n. (<ext-link xmlns:xlink="http://www.w3.org/1999/xlink" ext-link-type="uri" xlink:href="http://data.antweb.org/specimen/CASENT0429897" xlink:type="simple">CASENT0429897</ext-link>: holotype) <bold>D</bold> <italic><tp:taxon-name>Mystrium oberthueri</tp:taxon-name></italic> (<ext-link xmlns:xlink="http://www.w3.org/1999/xlink" ext-link-type="uri" xlink:href="http://data.antweb.org/specimen/CASENT0496066" xlink:type="simple">CASENT0496066</ext-link>) <bold>E</bold> <italic><tp:taxon-name>Mystrium shadow</tp:taxon-name></italic> sp. n. (<ext-link xmlns:xlink="http://www.w3.org/1999/xlink" ext-link-type="uri" xlink:href="http://data.antweb.org/specimen/CASENT0318933" xlink:type="simple">CASENT0318933</ext-link>: holotype) <bold>F</bold> <italic><tp:taxon-name>Mystrium voeltzkowi</tp:taxon-name></italic> (<ext-link xmlns:xlink="http://www.w3.org/1999/xlink" ext-link-type="uri" xlink:href="http://data.antweb.org/specimen/CASENT0002075" xlink:type="simple">CASENT0002075</ext-link>).</p></caption><graphic xmlns:xlink="http://www.w3.org/1999/xlink" xlink:href="zookeys-394-001-g051.jpg" position="float" orientation="portrait" xlink:type="simple"/></fig><fig id="F52" position="float" orientation="portrait"><label>Figure 52.</label><caption><p>Workers of <italic>voeltzkowi</italic> species group in dorsal view. <bold>A</bold> <italic><tp:taxon-name>Mystrium eques</tp:taxon-name></italic> sp. n. (<ext-link xmlns:xlink="http://www.w3.org/1999/xlink" ext-link-type="uri" xlink:href="http://data.antweb.org/specimen/CASENT0418314" xlink:type="simple">CASENT0418314</ext-link>: holotype) <bold>B</bold> <italic><tp:taxon-name>Mystrium janovitzi</tp:taxon-name></italic> sp. n. (<ext-link xmlns:xlink="http://www.w3.org/1999/xlink" ext-link-type="uri" xlink:href="http://data.antweb.org/specimen/CASENT0482698" xlink:type="simple">CASENT0482698</ext-link>: holotype) <bold>C</bold> <italic><tp:taxon-name>Mystrium mirror</tp:taxon-name></italic> sp. n. (<ext-link xmlns:xlink="http://www.w3.org/1999/xlink" ext-link-type="uri" xlink:href="http://data.antweb.org/specimen/CASENT0429897" xlink:type="simple">CASENT0429897</ext-link>: holotype) <bold>D</bold> <italic><tp:taxon-name>Mystrium oberthueri</tp:taxon-name></italic> (<ext-link xmlns:xlink="http://www.w3.org/1999/xlink" ext-link-type="uri" xlink:href="http://data.antweb.org/specimen/CASENT0496066" xlink:type="simple">CASENT0496066</ext-link>) <bold>E</bold> <italic><tp:taxon-name>Mystrium shadow</tp:taxon-name></italic> sp. n. (<ext-link xmlns:xlink="http://www.w3.org/1999/xlink" ext-link-type="uri" xlink:href="http://data.antweb.org/specimen/CASENT0318933" xlink:type="simple">CASENT0318933</ext-link>: holotype) <bold>F</bold> <italic><tp:taxon-name>Mystrium voeltzkowi</tp:taxon-name></italic> (<ext-link xmlns:xlink="http://www.w3.org/1999/xlink" ext-link-type="uri" xlink:href="http://data.antweb.org/specimen/CASENT0002075" xlink:type="simple">CASENT0002075</ext-link>).</p></caption><graphic xmlns:xlink="http://www.w3.org/1999/xlink" xlink:href="zookeys-394-001-g052.jpg" position="float" orientation="portrait" xlink:type="simple"/></fig><fig id="F53" position="float" orientation="portrait"><label>Figure 53.</label><caption><p>Ergatoid queens of <italic>voeltzkowi</italic> species group in lateral view. <bold>A</bold> <italic><tp:taxon-name>Mystrium eques</tp:taxon-name></italic> sp. n. (<ext-link xmlns:xlink="http://www.w3.org/1999/xlink" ext-link-type="uri" xlink:href="http://data.antweb.org/specimen/CASENT0418317" xlink:type="simple">CASENT0418317</ext-link>: paratype) <bold>B</bold> <italic><tp:taxon-name>Mystrium janovitzi</tp:taxon-name></italic> sp. n. (<ext-link xmlns:xlink="http://www.w3.org/1999/xlink" ext-link-type="uri" xlink:href="http://data.antweb.org/specimen/CASENT0482696" xlink:type="simple">CASENT0482696</ext-link>) <bold>C</bold> <italic><tp:taxon-name>Mystrium mirror</tp:taxon-name></italic> sp. n. (<ext-link xmlns:xlink="http://www.w3.org/1999/xlink" ext-link-type="uri" xlink:href="http://data.antweb.org/specimen/CASENT0318940" xlink:type="simple">CASENT0318940</ext-link>: paratype) <bold>D</bold> <italic><tp:taxon-name>Mystrium oberthueri</tp:taxon-name></italic> (<ext-link xmlns:xlink="http://www.w3.org/1999/xlink" ext-link-type="uri" xlink:href="http://data.antweb.org/specimen/CASENT0496064" xlink:type="simple">CASENT0496064</ext-link>) <bold>E</bold> <italic><tp:taxon-name>Mystrium shadow</tp:taxon-name></italic> sp. n. (<ext-link xmlns:xlink="http://www.w3.org/1999/xlink" ext-link-type="uri" xlink:href="http://data.antweb.org/specimen/CASENT0077647" xlink:type="simple">CASENT0077647</ext-link>: paratype) <bold>F</bold> <italic><tp:taxon-name>Mystrium voeltzkowi</tp:taxon-name></italic> (<ext-link xmlns:xlink="http://www.w3.org/1999/xlink" ext-link-type="uri" xlink:href="http://data.antweb.org/specimen/CASENT0002092" xlink:type="simple">CASENT0002092</ext-link>).</p></caption><graphic xmlns:xlink="http://www.w3.org/1999/xlink" xlink:href="zookeys-394-001-g053.jpg" position="float" orientation="portrait" xlink:type="simple"/></fig><fig id="F54" position="float" orientation="portrait"><label>Figure 54.</label><caption><p>Head of the ergatoid queens of <italic>voeltzkowi</italic> species group in full-face view. <bold>A</bold> <italic><tp:taxon-name>Mystrium eques</tp:taxon-name></italic> sp. n. (<ext-link xmlns:xlink="http://www.w3.org/1999/xlink" ext-link-type="uri" xlink:href="http://data.antweb.org/specimen/CASENT0418317" xlink:type="simple">CASENT0418317</ext-link>: paratype) <bold>B</bold> <italic><tp:taxon-name>Mystrium janovitzi</tp:taxon-name></italic> sp. n. (<ext-link xmlns:xlink="http://www.w3.org/1999/xlink" ext-link-type="uri" xlink:href="http://data.antweb.org/specimen/CASENT0482696" xlink:type="simple">CASENT0482696</ext-link>) <bold>C</bold> <italic><tp:taxon-name>Mystrium mirror</tp:taxon-name></italic> sp. n. (<ext-link xmlns:xlink="http://www.w3.org/1999/xlink" ext-link-type="uri" xlink:href="http://data.antweb.org/specimen/CASENT0318940" xlink:type="simple">CASENT0318940</ext-link>: paratype) <bold>D</bold> <italic><tp:taxon-name>Mystrium oberthueri</tp:taxon-name></italic> (<ext-link xmlns:xlink="http://www.w3.org/1999/xlink" ext-link-type="uri" xlink:href="http://data.antweb.org/specimen/CASENT0496064" xlink:type="simple">CASENT0496064</ext-link>) <bold>E</bold> <italic><tp:taxon-name>Mystrium shadow</tp:taxon-name></italic> sp. n. (<ext-link xmlns:xlink="http://www.w3.org/1999/xlink" ext-link-type="uri" xlink:href="http://data.antweb.org/specimen/CASENT0077647" xlink:type="simple">CASENT0077647</ext-link>: paratype) <bold>F</bold> <italic><tp:taxon-name>Mystrium voeltzkowi</tp:taxon-name></italic> (<ext-link xmlns:xlink="http://www.w3.org/1999/xlink" ext-link-type="uri" xlink:href="http://data.antweb.org/specimen/CASENT0002092" xlink:type="simple">CASENT0002092</ext-link>).</p></caption><graphic xmlns:xlink="http://www.w3.org/1999/xlink" xlink:href="zookeys-394-001-g054.jpg" position="float" orientation="portrait" xlink:type="simple"/></fig><fig id="F55" position="float" orientation="portrait"><label>Figure 55.</label><caption><p>Ergatoid queens of <italic>voeltzkowi</italic> species group in dorsal view. <bold>A</bold> <italic><tp:taxon-name>Mystrium eques</tp:taxon-name></italic> sp. n. (<ext-link xmlns:xlink="http://www.w3.org/1999/xlink" ext-link-type="uri" xlink:href="http://data.antweb.org/specimen/CASENT0418317" xlink:type="simple">CASENT0418317</ext-link>: paratype) <bold>B</bold> <italic><tp:taxon-name>Mystrium janovitzi</tp:taxon-name></italic> sp. n. (<ext-link xmlns:xlink="http://www.w3.org/1999/xlink" ext-link-type="uri" xlink:href="http://data.antweb.org/specimen/CASENT0482696" xlink:type="simple">CASENT0482696</ext-link>) <bold>C</bold> <italic><tp:taxon-name>Mystrium mirror</tp:taxon-name></italic> sp. n. (<ext-link xmlns:xlink="http://www.w3.org/1999/xlink" ext-link-type="uri" xlink:href="http://data.antweb.org/specimen/CASENT0318940" xlink:type="simple">CASENT0318940</ext-link>: paratype) <bold>D</bold> <italic><tp:taxon-name>Mystrium oberthueri</tp:taxon-name></italic> (<ext-link xmlns:xlink="http://www.w3.org/1999/xlink" ext-link-type="uri" xlink:href="http://data.antweb.org/specimen/CASENT0496064" xlink:type="simple">CASENT0496064</ext-link>) <bold>E</bold> <italic><tp:taxon-name>Mystrium shadow</tp:taxon-name></italic> sp. n. (<ext-link xmlns:xlink="http://www.w3.org/1999/xlink" ext-link-type="uri" xlink:href="http://data.antweb.org/specimen/CASENT0077647" xlink:type="simple">CASENT0077647</ext-link>: paratype) <bold>F</bold> <italic><tp:taxon-name>Mystrium voeltzkowi</tp:taxon-name></italic> (<ext-link xmlns:xlink="http://www.w3.org/1999/xlink" ext-link-type="uri" xlink:href="http://data.antweb.org/specimen/CASENT0002092" xlink:type="simple">CASENT0002092</ext-link>).</p></caption><graphic xmlns:xlink="http://www.w3.org/1999/xlink" xlink:href="zookeys-394-001-g055.jpg" position="float" orientation="portrait" xlink:type="simple"/></fig><fig id="F56" position="float" orientation="portrait"><label>Figure 56.</label><caption><p>Distribution maps for <italic>voeltzkowi</italic> species group. <bold>A</bold> <italic><tp:taxon-name>Mystrium eques</tp:taxon-name></italic> sp. n. <bold>B</bold> <italic><tp:taxon-name>Mystrium janovitzi</tp:taxon-name></italic> sp. n. <bold>C</bold> <italic><tp:taxon-name>Mystrium mirror</tp:taxon-name></italic> sp. n. <bold>D</bold> <italic><tp:taxon-name>Mystrium oberthueri</tp:taxon-name></italic> <bold>E</bold> <italic><tp:taxon-name>Mystrium shadow</tp:taxon-name></italic> sp. n. <bold>F</bold> <italic><tp:taxon-name>Mystrium voeltzkowi</tp:taxon-name></italic>. Star symbols represent the type locality: the localities for <italic><tp:taxon-name>Mystrium oberthueri</tp:taxon-name></italic> and <italic><tp:taxon-name>Mystrium voeltzkowi</tp:taxon-name></italic> are approximate, which are assumed from the original descriptions.</p></caption><graphic xmlns:xlink="http://www.w3.org/1999/xlink" xlink:href="zookeys-394-001-g056.jpg" position="float" orientation="portrait" xlink:type="simple"/></fig><fig id="F25" position="float" orientation="portrait"><label>Figure 25.</label><caption><p>Differences in ergatoid queen characters between <italic><tp:taxon-name>Mystrium mirror</tp:taxon-name></italic> and <italic><tp:taxon-name>Mystrium shadow</tp:taxon-name></italic>. <bold>A, C</bold> <italic><tp:taxon-name>Mystrium mirror</tp:taxon-name></italic> (<ext-link xmlns:xlink="http://www.w3.org/1999/xlink" ext-link-type="uri" xlink:href="http://data.antweb.org/specimen/CASENT0429899" xlink:type="simple">CASENT0429899</ext-link>) <bold>B, D</bold> <italic><tp:taxon-name>Mystrium shadow</tp:taxon-name></italic> (<ext-link xmlns:xlink="http://www.w3.org/1999/xlink" ext-link-type="uri" xlink:href="http://data.antweb.org/specimen/CASENT0077647" xlink:type="simple">CASENT0077647</ext-link>: paratype). <bold>A, B</bold> head and pronotum in oblique dorsal view <bold>C, D</bold> mesosoma in oblique dorsal view.</p></caption><graphic xmlns:xlink="http://www.w3.org/1999/xlink" xlink:href="zookeys-394-001-g025.jpg" position="float" orientation="portrait" xlink:type="simple"/></fig></tp:treatment-sec><ref-list><ref id="B6"><mixed-citation xmlns:xlink="http://www.w3.org/1999/xlink" xlink:type="simple"><person-group><name name-style="western"><surname>Brown</surname><given-names>WL</given-names></name><name name-style="western"><surname>Jr.</surname><given-names/></name></person-group> (<year>1960</year>)<article-title> Contributions toward a reclassification of the Formicidae. III. Tribe Amblyoponini (Hymenoptera).</article-title><source>Bulletin of the Museum of Comparative Zoology </source><volume>122</volume>: <fpage>143</fpage>-<lpage>230</lpage>.</mixed-citation></ref><ref id="B27"><mixed-citation xmlns:xlink="http://www.w3.org/1999/xlink" xlink:type="simple"><person-group><name name-style="western"><surname>Menozzi</surname><given-names>C</given-names></name></person-group> (<year>1929</year>)<article-title> Revisione delle formiche del genere <italic>Mystrium</italic> Roger.</article-title><source>Zoologischer Anzeiger </source><volume>82</volume>: <fpage>518</fpage>-<lpage>536</lpage>.</mixed-citation></ref><ref id="B17"><mixed-citation xmlns:xlink="http://www.w3.org/1999/xlink" xlink:type="simple"><person-group><name name-style="western"><surname>Forel</surname><given-names>A</given-names></name></person-group> (<year>1897</year>)<article-title> Ameisen aus Nossi-Bé, Majunga, Juan de Nova (Madagaskar), den Aldabra-Inseln und Sansibar, gesammelt von Herrn Dr. A. Voeltzkow aus Berlin. Mit einem Anhang über die von Herrn Privatdocenten Dr. A. Brauer in Marburg auf den Seychellen und von Herrn Perrot auf Ste. Marie (Madagaskar) gesammelten Ameisen.</article-title><source>Abhandlungen der Senckenbergischen Naturforschenden Gesellschaft </source><volume>21</volume>: <fpage>185</fpage>-<lpage>208</lpage>.</mixed-citation></ref><ref id="B29"><mixed-citation xmlns:xlink="http://www.w3.org/1999/xlink" xlink:type="simple"><person-group><name name-style="western"><surname>Molet</surname><given-names>M</given-names></name><name name-style="western"><surname>Peeters</surname><given-names>C</given-names></name><name name-style="western"><surname>Fisher</surname><given-names>BL</given-names></name></person-group> (<year>2007a</year>)<article-title> Winged queens replaced by reproductives smaller than workers in <italic>Mystrium</italic> ants.</article-title><source>Naturwissenschaften </source><volume>94</volume>: <fpage>280</fpage>-<lpage>287</lpage>. doi: <ext-link ext-link-type="uri" xlink:href="http://dx.doi.org/10.1007/s00114-006-0190-2" xlink:type="simple">10.1007/s00114-006-0190-2</ext-link></mixed-citation></ref><ref id="B5"><mixed-citation xmlns:xlink="http://www.w3.org/1999/xlink" xlink:type="simple"><person-group><name name-style="western"><surname>Brady</surname><given-names>SG</given-names></name><name name-style="western"><surname>Schultz</surname><given-names>TR</given-names></name><name name-style="western"><surname>Fisher</surname><given-names>BL</given-names></name></person-group> (<year>2006</year>)<article-title> Evaluating alternative hypotheses for the early evolution and diversification of ants.</article-title><source>Proceedings of the National Academy of Sciences of the United States of America </source><volume>103</volume>: <fpage>18172</fpage>-<lpage>18177</lpage>. doi: <ext-link ext-link-type="uri" xlink:href="http://dx.doi.org/10.1073/pnas.0605858103" xlink:type="simple">10.1073/pnas.0605858103</ext-link></mixed-citation></ref><ref id="B25"><mixed-citation xmlns:xlink="http://www.w3.org/1999/xlink" xlink:type="simple"><person-group><name name-style="western"><surname>Kück</surname><given-names>P</given-names></name><name name-style="western"><surname>Hita</surname><given-names>Garcia F</given-names></name><name name-style="western"><surname>Misof</surname><given-names>B</given-names></name><name name-style="western"><surname>Meusemann</surname><given-names>K</given-names></name></person-group> (<year>2011</year>)<source> Improved phylogenetic analyses corroborate a plausible position of <italic>Martialis heureka</italic> in the ant tree of life.</source><publisher-name>PLoS ONE</publisher-name><volume>6</volume>(<lpage>6</lpage>): <fpage>e21031</fpage>: 15 p. doi: <ext-link ext-link-type="uri" xlink:href="http://dx.doi.org/10.1371/journal.pone.0021031" xlink:type="simple">10.1371/journal.pone.0021031</ext-link></mixed-citation></ref><ref id="B32"><mixed-citation xmlns:xlink="http://www.w3.org/1999/xlink" xlink:type="simple"><person-group><name name-style="western"><surname>Moreau</surname><given-names>CS</given-names></name><name name-style="western"><surname>Bell</surname><given-names>CD</given-names></name></person-group> (<year>2013</year>)<article-title> Testing the museum versus cradle tropical biological diversity hypothesis: phylogeny, diversification, and ancestral biogeographic range evolution of the ants.</article-title><source>Evolution </source><volume>67</volume>: <fpage>2240</fpage>-<lpage>2257</lpage>. doi: <ext-link ext-link-type="uri" xlink:href="http://dx.doi.org/10.1111/evo.12105" xlink:type="simple">10.1111/evo.12105</ext-link></mixed-citation></ref><ref id="B34"><mixed-citation xmlns:xlink="http://www.w3.org/1999/xlink" xlink:type="simple"><person-group><name name-style="western"><surname>Ouellette</surname><given-names>GD</given-names></name><name name-style="western"><surname>Fisher</surname><given-names>BL</given-names></name><name name-style="western"><surname>Girman</surname><given-names>DJ</given-names></name></person-group> (<year>2006</year>)<article-title> Molecular systematics of basal subfamilies of ants using 28S rRNA (Hymenoptera: Formicidae).</article-title><source>Molecular Phylogenetics and Evolution</source><volume>40</volume>: <fpage>359</fpage>–<lpage>369</lpage>. doi: <ext-link ext-link-type="uri" xlink:href="http://dx.doi.org/10.1016/j.ympev.2006.03.017" xlink:type="simple">10.1016/j.ympev.2006.03.017</ext-link></mixed-citation></ref><ref id="B37"><mixed-citation xmlns:xlink="http://www.w3.org/1999/xlink" xlink:type="simple"><person-group><name name-style="western"><surname>Saux</surname><given-names>C</given-names></name><name name-style="western"><surname>Fisher</surname><given-names>BL</given-names></name><name name-style="western"><surname>Spicer</surname><given-names>GS</given-names></name></person-group> (<year>2004</year>)<article-title> Dracula ant phylogeny as inferred by nuclear 28S rDNA sequences and implications for ant systematics (Hymenoptera: Formicidae: Amblyoponinae).</article-title><source>Molecular Phylogenetics and Evolution </source><volume>33</volume>: <fpage>457</fpage>-<lpage>468</lpage>. doi: <ext-link ext-link-type="uri" xlink:href="http://dx.doi.org/10.1016/j.ympev.2004.06.017" xlink:type="simple">10.1016/j.ympev.2004.06.017</ext-link></mixed-citation></ref><ref id="B28"><mixed-citation xmlns:xlink="http://www.w3.org/1999/xlink" xlink:type="simple"><person-group><name name-style="western"><surname>Molet</surname><given-names>M</given-names></name><name name-style="western"><surname>Fisher</surname><given-names>BL</given-names></name><name name-style="western"><surname>Ito</surname><given-names>F</given-names></name><name name-style="western"><surname>Peeters</surname><given-names>C</given-names></name></person-group> (<year>2009</year>)<article-title> Shift from independent to dependent colony foundation and evolution of ‘multi-purpose’ ergatoid queens in <italic>Mystrium</italic> ants (subfamily Amblyoponinae).</article-title><source>Biological journal of the Linnean Society </source><volume>98</volume>: <fpage>198</fpage>-<lpage>207</lpage>. doi: <ext-link ext-link-type="uri" xlink:href="http://dx.doi.org/10.1111/j.1095-8312.2009.01257.x" xlink:type="simple">10.1111/j.1095-8312.2009.01257.x</ext-link></mixed-citation></ref><ref id="B31"><mixed-citation xmlns:xlink="http://www.w3.org/1999/xlink" xlink:type="simple"><person-group><name name-style="western"><surname>Molet</surname><given-names>M</given-names></name><name name-style="western"><surname>Wheeler</surname><given-names>DE</given-names></name><name name-style="western"><surname>Peeters</surname><given-names>C</given-names></name></person-group> (<year>2012</year>)<article-title> Evolution of novel mosaic castes in ants: modularity, phenotypic plasticity, and colonial buffering.</article-title><source>American Naturalist </source><volume>180</volume>: <fpage>328</fpage>-<lpage>341</lpage>. doi: <ext-link ext-link-type="uri" xlink:href="http://dx.doi.org/10.1086/667368" xlink:type="simple">10.1086/667368</ext-link></mixed-citation></ref></ref-list></tp:taxon-treatment>
