# Supplementary material for: A revision of the ant genus Mystrium in the Malagasy region with description of six new species and remarks on Amblyopone and Stigmatomma (Hymenoptera, Formicidae, Amblyoponinae)
Source: Zookeys. 2014 Mar 31;(394):1–99. doi: 10.3897/zookeys.394.6446 (PMC3978267; doi:10.3897/zookeys.394.6446)
Supplement: Supplementary material 1 — A data sheet for all specimens of Mystrium examined [file zookeys-394-001-s001.xls]

## Sheet: Mystrium_All_Specimens
SpecimenCode	CollectionCode	Order	Family	Subfamily	Genus	SpeciesName	LifeStageSex	Medium	SpecimenNotes	DNAExtractionNotes	TypeStatus	CollectedBy	DateCollected	DateCollEnd	CollectionMethod	Habitat	Microhabitat	LocalityName	Adm2	Adm1	Country	Elevation(m)	Latitude	Longitude	BiogeographicRegion	LatLongAccuracy	OwnedBy	LocatedAt
CASENT0102169	ANTC4446	Hymenoptera	Formicidae	Amblyoponinae	Mystrium	ID01	2w	pin					1985-02-01	00/00/00		Lowland forest 200-400m	2m² sample of litter	Dumoga-Bone N.P.		Sulawesi Utara	Indonesia		0	0	Indomalaya		BMNH, London, U. K.	BMNH
CASENT0102170	ANTC4446	Hymenoptera	Formicidae	Amblyoponinae	Mystrium	ID01	2w	pin					1985-02-01	00/00/00		Lowland forest 200-400m	2m² sample of litter	Dumoga-Bone N.P.		Sulawesi Utara	Indonesia		0	0	Indomalaya		BMNH, London, U. K.	BMNH
CASENT0102170-D20	ANTC4446	Hymenoptera	Formicidae	Amblyoponinae	Mystrium	ID01	1w	EtOH					1985-02-01	00/00/00		Lowland forest 200-400m	2m² sample of litter	Dumoga-Bone N.P.		Sulawesi Utara	Indonesia		0	0	Indomalaya		BMNH, London, U. K.	PPND extraction of voucher sent to Brice Noonan
CASENT0003422	ANTC1683	Hymenoptera	Formicidae	Amblyoponinae	Mystrium	camillae	1m	pin				E.S.Ross	1944-07-01	00/00/00				Maffin Bay, [Dutch N. Guinea]		West Papua	Indonesia		0	0	Australasia		CASC, San Francisco, CA, USA	CASC
CASENT0003457	MBD1768	Hymenoptera	Formicidae	Amblyoponinae	Mystrium	camillae	1w	1:DG		DNA voucher		M.B.DuBois	1995-02-23	00/00/00		K mixed beach forest		Borneo, Brooketon coal Mine	Brunei & Muara		Brunei	6 m	5.01	115.03	Indomalaya		CASC, San Francisco, CA, USA	CASC
CASENT0003457-D01	MBD1768	Hymenoptera	Formicidae	Amblyoponinae	Mystrium	camillae	right hind leg of worker	100% EtOH		sent to Alex Smith for barcoding, U of Guelph BOX-00174		M.B.DuBois	1995-02-23	00/00/00		K mixed beach forest		Borneo, Brooketon coal Mine	Brunei & Muara		Brunei	6 m	5.01	115.03	Indomalaya		CASC, San Francisco, CA, USA	CASC
CASENT0006079	PSW10186	Hymenoptera	Formicidae	Amblyoponinae	Mystrium	camillae	1w	pin				P.S.Ward	1989-02-12	00/00/00		rainforest	sifted litter	Ambunti		East Sepik	Papua New Guinea	150 m	-4.2167	142.817	Australasia		CASC, San Francisco, CA, USA	CASC
CASENT0009851	FI03-21	Hymenoptera	Formicidae	Amblyoponinae	Mystrium	camillae	2w	pin				Fuminori Ito	00/00/00	00/00/00				Purwodadi		Java	Indonesia		0	0	Indomalaya		CASC, San Francisco, CA, USA	CASC
CASENT0009851-D20	FI03-21	Hymenoptera	Formicidae	Amblyoponinae	Mystrium	camillae	2w	EtOH				Fuminori Ito	00/00/00	00/00/00				Purwodadi		Java	Indonesia		0	0	Indomalaya		CASC, San Francisco, CA, USA	Sent to Brice Noonan
CASENT0009852	FI03-36	Hymenoptera	Formicidae	Amblyoponinae	Mystrium	camillae	1w	pin				Fuminori Ito	00/00/00	00/00/00				Purwodadi		Java	Indonesia		0	0	Indomalaya		CASC, San Francisco, CA, USA	CASC
CASENT0009852-D20	FI03-36	Hymenoptera	Formicidae	Amblyoponinae	Mystrium	camillae	2w	EtOH				Fuminori Ito	00/00/00	00/00/00				Purwodadi		Java	Indonesia		0	0	Indomalaya		CASC, San Francisco, CA, USA	Sent to Brice Noonan
CASENT0009854	FI03-36	Hymenoptera	Formicidae	Amblyoponinae	Mystrium	camillae	1Q	pin				Fuminori Ito	00/00/00	00/00/00				Purwodadi		Java	Indonesia		0	0	Indomalaya		CASC, San Francisco, CA, USA	CASC
CASENT0009855	ANTC8168	Hymenoptera	Formicidae	Amblyoponinae	Mystrium	camillae	1w	pin				G. Monteith	1985-12-08	00/00/00	QM Berlesate No. 697	Rainforest	Sieved Litter	West Claudie River, Iron Range		Queensland	Australia	50 m	-12.75	143.233	Australasia		ANIC, Canberra, Australia	ANIC
CASENT0009855-D20	ANTC8168	Hymenoptera	Formicidae	Amblyoponinae	Mystrium	camillae	1w	EtOH				G. Monteith	1985-12-08	00/00/00	QM Berlesate No. 697	Rainforest	Sieved Litter	West Claudie River, Iron Range		Queensland	Australia	50 m	-12.75	143.233	Australasia		ANIC, Canberra, Australia	PPND extraction of voucher sent to Brice Noonan
CASENT0101450	ANTC3650	Hymenoptera	Formicidae	Amblyoponinae	Mystrium	camillae	1w	pin					04/01/1886	00/00/00				[Bhamó Birmania; Museum Paris Collection, Ernest André 1914]			Myanmar		0	0	Indomalaya		MNHN, Paris, France	MNHN
CASENT0101784	ANTC3009	Hymenoptera	Formicidae	Amblyoponinae	Mystrium	camillae	1w	pin				Fea	04/01/1886	00/00/00				[Bhamò Birmania]			Myanmar		0	0	Indomalaya		MHNG, Geneva, Switzerland	MHNG
CASENT0101809	ANTC3008	Hymenoptera	Formicidae	Amblyoponinae	Mystrium	camillae	1w	pin				Fea	04/01/1886	00/00/00				[Bhamò Birmania]			Myanmar		0	0	Indomalaya		MHNG, Geneva, Switzerland	MHNG
CASENT0102123	ANTC4404	Hymenoptera	Formicidae	Amblyoponinae	Mystrium	camillae	1w	pin				Fea	04/01/1886	00/00/00				[Bhamò]			Myanmar		0	0	Indomalaya		MSNG, Genoa, Italy	MSNG
CASENT0102124	ANTC4405	Hymenoptera	Formicidae	Amblyoponinae	Mystrium	camillae	1dQ	pin				Fea	04/01/1886	00/00/00				[Bhamò]			Myanmar		0	0	Indomalaya		MSNG, Genoa, Italy	MSNG
CASENT0102127	ANTC4408	Hymenoptera	Formicidae	Amblyoponinae	Mystrium	camillae	1w	pin				E.Modigliani	12/01/1890	03/01/1891				[Si-Rambé]		Sumatra	Indonesia		0	0	Indomalaya		MSNG, Genoa, Italy	MSNG
CASENT0102173	ANTC4449	Hymenoptera	Formicidae	Amblyoponinae	Mystrium	camillae	2w	pin				RHL.Disney	1985-01-01	00/00/00				Dumoga-Bone NP.		Sulawesi Utara	Indonesia		0	0	Indomalaya		BMNH, London, U. K.	BMNH
CASENT0102174	ANTC4449	Hymenoptera	Formicidae	Amblyoponinae	Mystrium	camillae	2w	pin				RHL.Disney	1985-01-01	00/00/00				Dumoga-Bone NP.		Sulawesi Utara	Indonesia		0	0	Indomalaya		BMNH, London, U. K.	BMNH
CASENT0104982	A96-0318	Hymenoptera	Formicidae	Amblyoponinae	Mystrium	camillae	1w	pin			paratype of Mystrium oculatum	XU Zhenghui	1996-03-08	00/00/00	ground sample	seasonal rainforest		Baka Village, Menglun Town	Mengla	Yunnan	China	840 m	0	0	Indomalaya		SWFC Insect Collection	SWFC
CASENT0172082	ANTC6361	Hymenoptera	Formicidae	Amblyoponinae	Mystrium	camillae	1w	pin					1972-11-16	00/00/00		rainforest	under stone	Baroalba Spring		Northern Territory	Australia		-12.47	132.51	Australasia		ANIC, Canberra, Australia	ANIC
CASENT0172083	ANTC6362	Hymenoptera	Formicidae	Amblyoponinae	Mystrium	camillae	1m	pin				Colles	1972-11-05	00/00/00				Aligator River area, Cannon Hill East		Northern Territory	Australia		0	0	Australasia		ANIC, Canberra, Australia	ANIC
CASENT0172322	ANTC6547	Hymenoptera	Formicidae	Amblyoponinae	Mystrium	camillae	1w	pin				M.S.Harvey	1984-09-19	00/00/00		rainforest	litter	Palau Peucang		Java	Indonesia		-6.45	105.15	Indomalaya		ANIC, Canberra, Australia	ANIC
CASENT0172323	ANTC6548	Hymenoptera	Formicidae	Amblyoponinae	Mystrium	camillae	1w	pin				R.Taylor	1968-06-05	00/00/00		rainforest		Mt. Santubong near Kuching		Sarawak	Malaysia		0	0	Indomalaya		ANIC, Canberra, Australia	ANIC
CASENT0172324	ANTC6549	Hymenoptera	Formicidae	Amblyoponinae	Mystrium	camillae	1w	pin				R.W.Taylor & J.E.Feehan	1972-11-18	00/00/00		rainforest	under stone	Baroalba Gorge; (ANIC32-013505)		Northern Territory	Australia		-12.5	132.52	Australasia		ANIC, Canberra, Australia	ANIC
CASENT0172325	ANTC6550	Hymenoptera	Formicidae	Amblyoponinae	Mystrium	camillae	1w	pin				D.H.Murphy	1962-12-22	00/00/00	berlesate no. 20		2° bush litter	12 1/2 mi. Mandai Rd. near Bukit Mandai			Singapore		0	0	Indomalaya		ANIC, Canberra, Australia	ANIC
CASENT0172326	ANTC6551	Hymenoptera	Formicidae	Amblyoponinae	Mystrium	camillae	1w	pin				R.W.Taylor	1968-07-01	00/00/00	berlesate	SL rainforest		Baco National Park nr. Kuching		Sarawak	Malaysia		0	0	Indomalaya		ANIC, Canberra, Australia	ANIC
CASENT0172327	ANTC6552	Hymenoptera	Formicidae	Amblyoponinae	Mystrium	camillae	1w	pin				R.W.Taylor	1968-06-16	1968-06-19	berlesate	rainforest	leafmould	Tawau, Quoin Hill		Sabah	Malaysia	229 m	0	0	Indomalaya		ANIC, Canberra, Australia	ANIC
CASENT0172328	ANTC6553	Hymenoptera	Formicidae	Amblyoponinae	Mystrium	camillae	1w	pin				W.L.Brown	1972-06-13	1972-06-19		rainforest		[N. Celebes], SW slope Mt. Klabat		Sulawesi Utara	Indonesia	400-600 m	0	0	Indomalaya		ANIC, Canberra, Australia	ANIC
CASENT0172329	ANTC6554	Hymenoptera	Formicidae	Amblyoponinae	Mystrium	camillae	1w	pin				W.L.Brown	1951-07-07	1951-07-08				Howard Springs, Darwin district		Northern Territory	Australia		0	0	Australasia		ANIC, Canberra, Australia	ANIC
CASENT0172330	ANTC6555	Hymenoptera	Formicidae	Amblyoponinae	Mystrium	camillae	1w	pin				R.W.Taylor	1972-06-01	00/00/00	berlesate ANIC 381	rainforest		8km S of Kokoda; (ANIC32-027786)			Papua New Guinea	800 m	0	0	Australasia		ANIC, Canberra, Australia	ANIC
CASENT0172331	PMR729	Hymenoptera	Formicidae	Amblyoponinae	Mystrium	camillae	1w	pin				P.M.Room	1973-08-04	00/00/00				Kokoda; (ANIC32-027787)		Northern	Papua New Guinea		0	0	Australasia		ANIC, Canberra, Australia	ANIC
CASENT0172332	PMR729	Hymenoptera	Formicidae	Amblyoponinae	Mystrium	camillae	1w	pin				P.M.Room	1973-08-04	00/00/00				Kokoda; (ANIC32-027787)		Northern	Papua New Guinea		0	0	Australasia		ANIC, Canberra, Australia	ANIC
CASENT0172601	ANTC6269	Hymenoptera	Formicidae	Amblyoponinae	Mystrium	camillae	1dQ	pin					00/00/00	00/00/00				No locality label, Phillipines?			Philippines		0	0	Indomalaya		LACM, Los Angeles, CA, USA	LACM
CASENT0172778	ANTC7949	Hymenoptera	Formicidae	Amblyoponinae	Mystrium	camillae	1w	pin				Noel B. Tawatao	2006-09-12	00/00/00	W53-5, C88 54-1, C88 53-5	rainforest	litter	Danum Valley		Sabah	Malaysia	558 m	4.91667	117.667	Indomalaya		CASC, San Francisco, CA, USA	ATOL voucher CASC
CASENT0172778-D01	ANTC7949	Hymenoptera	Formicidae	Amblyoponinae	Mystrium	camillae	1w	100% EtOH				Noel B. Tawatao	2006-09-12	00/00/00	W53-5, C88 54-1, C88 53-5	rainforest	litter	Danum Valley		Sabah	Malaysia	558 m	4.91667	117.667	Indomalaya		CASC, San Francisco, CA, USA	ATOL UCDC
CASENT0172778-D11	ANTC7949	Hymenoptera	Formicidae	Amblyoponinae	Mystrium	camillae	1w	100% EtOH				Noel B. Tawatao	2006-09-12	00/00/00	W53-5, C88 54-1, C88 53-5	rainforest	litter	Danum Valley		Sabah	Malaysia	558 m	4.91667	117.667	Indomalaya		CASC, San Francisco, CA, USA	ATOL USNM
CASENT0172833	ANTC8015	Hymenoptera	Formicidae	Amblyoponinae	Mystrium	camillae	2w	pin				M.W.Moffett & D.A.Fletcher	1983-07-29	00/00/00		rainforest	foraging in rotten log	N. Sulawesi: Tangkoko-Batuangus Res.		Sulawesi Utara	Indonesia	200 m	0	0	Indomalaya		MCZC, Cambridge, MA, USA	MCZC
CASENT0172834	ANTC8016	Hymenoptera	Formicidae	Amblyoponinae	Mystrium	camillae	3w	pin				B.Bolton	1977-09-20	00/00/00		lowland rainforest	soil pocket on limestone rock	4th Div. G. Mulu Nat. Pk., RGS Expd., Long Pala		Sarawak	Malaysia		0	0	Indomalaya		MCZC, Cambridge, MA, USA	MCZC
CASENT0172835	ANTC8017	Hymenoptera	Formicidae	Amblyoponinae	Mystrium	camillae	1w	pin				K.Dumont & R.Morse	1966-06-01	00/00/00	berlesate		litter	Luzon: Mt. Makiling, below summit			Philippines	150 m	0	0	Indomalaya		MCZC, Cambridge, MA, USA	MCZC
CASENT0172836	ANTC8018	Hymenoptera	Formicidae	Amblyoponinae	Mystrium	camillae	2w	pin				W.L.Brown	1972-06-13	00/00/00		rainforest	rotten wood	[N. Celebes], SW slope Mt. Klabat		Sulawesi Utara	Indonesia	400-600 m	0	0	Indomalaya		MCZC, Cambridge, MA, USA	MCZC
CASENT0172837	ANTC8019	Hymenoptera	Formicidae	Amblyoponinae	Mystrium	camillae	1w	pin				D.General	2004-04-06	00/00/00		Narra plantation with Abaca understory		Panicuason Village, 18 km E of Naga City, ABT-2; 10 S		Camarines Sur	Philippines	500-550 m	13.67	123.334	Indomalaya		MCZC, Cambridge, MA, USA	MCZC
CASENT0172838	HI85-19	Hymenoptera	Formicidae	Amblyoponinae	Mystrium	camillae	2w, 1m	pin				Imai et Kubota	1985-06-09	00/00/00		rainforest	nest in wet rotten log	Bako National Park; Karyol. Survey by H. I. Imai		Sarawak	Malaysia		0	0	Indomalaya		MCZC, Cambridge, MA, USA	MCZC
CASENT0172839	HI85-19	Hymenoptera	Formicidae	Amblyoponinae	Mystrium	camillae	2w, 1m	pin				Imai et Kubota	1985-06-09	00/00/00		rainforest	nest in wet rotten log	Bako National Park; Karyol. Survey by H. I. Imai		Sarawak	Malaysia		0	0	Indomalaya		MCZC, Cambridge, MA, USA	MCZC
CASENT0172840	ANTC8020	Hymenoptera	Formicidae	Amblyoponinae	Mystrium	camillae	1w	pin				Besuchet Löbl Mussard	1972-11-02	00/00/00				Madras, Alagarkovil, 21 km. N. Madurai, 5		Tamil Nadu	India	250-350 m	0	0	Indomalaya		MCZC, Cambridge, MA, USA	MCZC
CASENT0172841	ANTC8021	Hymenoptera	Formicidae	Amblyoponinae	Mystrium	camillae	1w	pin				W.L.Brown	1951-07-07	1951-07-08				Howard Springs, Darwin district		Northern Territory	Australia		0	0	Australasia		MCZC, Cambridge, MA, USA	MCZC
CASENT0172842	ANTC8022	Hymenoptera	Formicidae	Amblyoponinae	Mystrium	camillae	1w	pin				WLBrown	1972-07-12	1972-07-14		degraded rainforest		[SE Celebes] Balampesoang Forest, 5-8 km NE Tanete		Sulawesi Selatan	Indonesia	400 m	0	0	Indomalaya		MCZC, Cambridge, MA, USA	MCZC
CASENT0172843	ANTC8023	Hymenoptera	Formicidae	Amblyoponinae	Mystrium	camillae	1dQ (missing gaster) 2w	pin				F.X.Williams	00/00/00	00/00/00				Los Baños			Philippines		0	0	Indomalaya		MCZC, Cambridge, MA, USA	MCZC
CASENT0172844	ANTC8024	Hymenoptera	Formicidae	Amblyoponinae	Mystrium	camillae	1dQ (missing gaster) 2w	pin				F.X.Williams	00/00/00	00/00/00				Los Baños			Philippines		0	0	Indomalaya		MCZC, Cambridge, MA, USA	MCZC
CASENT0234297	NT410	Hymenoptera	Formicidae	Amblyoponinae	Mystrium	camillae	1w	pin		DNA voucher		Noel B. Tawatao	2010-07-05	2010-07-05	Winkler	rainforest	litter	Lunpadas, Sabahmas Estate	Lahad Datu	Sabah	Malaysia	56 m	5.21	118.41	Indomalaya		CASC, San Francisco, CA, USA	CASC
CASENT0234297-D01	NT410	Hymenoptera	Formicidae	Amblyoponinae	Mystrium	camillae	w	95% EtOH		2, sent for barcoding, Guelph CCDB-13908		Noel B. Tawatao	2010-07-05	2010-07-05	Winkler	rainforest	litter	Lunpadas, Sabahmas Estate	Lahad Datu	Sabah	Malaysia	56 m	5.21	118.41	Indomalaya		CASC, San Francisco, CA, USA	CASC
CASENT0275389	BLF27466	Hymenoptera	Formicidae	Amblyoponinae	Mystrium	camillae	1Q	pin		DNA voucher		B.L. Fisher	2011-05-24	00/00/00		rainforest	ex soil next to root	Xishuangbanna Prefecture, Mengla County, Manzhuang village		Yunnan	China	900 m	21.4312	101.683	Indomalaya		CASC, San Francisco, CA, USA	CASC
CASENT0275389-D01	BLF27466	Hymenoptera	Formicidae	Amblyoponinae	Mystrium	camillae	1Q	95% EtOH		2, sent for barcoding, Guelph CCDB-16430		B.L. Fisher	2011-05-24	00/00/00		rainforest	ex soil next to root	Xishuangbanna Prefecture, Mengla County, Manzhuang village		Yunnan	China	900 m	21.4312	101.683	Indomalaya		CASC, San Francisco, CA, USA	CASC
CASENT0500094	MBD1768	Hymenoptera	Formicidae	Amblyoponinae	Mystrium	camillae	1w	freezer		MBD1768		M.B.DuBois	1995-02-23	00/00/00		K mixed beach forest		Borneo, Brooketon coal Mine	Brunei & Muara		Brunei	6 m	5.01	115.03	Indomalaya
CASENT0903790	ANTC23632	Hymenoptera	Formicidae	Amblyoponinae	Mystrium	camillae	1w	pin			syntype of Mystrium camillae	Fea	04/01/1886	00/00/00				Bhamò, [Birmania]			Myanmar		0	0	Indomalaya		MSNG, Genoa, Italy	MSNG
MBD1768	MBD1768	Hymenoptera	Formicidae	Amblyoponinae	Mystrium	camillae	1w	pin		BFD#027		M.B.DuBois	1995-02-23	00/00/00		K mixed beach forest		Borneo, Brooketon coal Mine	Brunei & Muara		Brunei	6 m	5.01	115.03	Indomalaya
CASENT0275387	BLF27466	Hymenoptera	Formicidae	Amblyoponinae	Mystrium	camillae	1w	pin		DNA voucher		B.L. Fisher	2011-05-24	00/00/00		rainforest	ex soil next to root	Xishuangbanna Prefecture, Mengla County, Manzhuang village		Yunnan	China	900 m	21.4312	101.683	Indomalaya		CASC, San Francisco, CA, USA	CASC
CASENT0275387-D01	BLF27466	Hymenoptera	Formicidae	Amblyoponinae	Mystrium	camillae	1w	95% EtOH		2, sent for barcoding, Guelph CCDB-16430		B.L. Fisher	2011-05-24	00/00/00		rainforest	ex soil next to root	Xishuangbanna Prefecture, Mengla County, Manzhuang village		Yunnan	China	900 m	21.4312	101.683	Indomalaya		CASC, San Francisco, CA, USA	CASC
CASENT0275388	BLF27466	Hymenoptera	Formicidae	Amblyoponinae	Mystrium	camillae	1w	pin		DNA voucher		B.L. Fisher	2011-05-24	00/00/00		rainforest	ex soil next to root	Xishuangbanna Prefecture, Mengla County, Manzhuang village		Yunnan	China	900 m	21.4312	101.683	Indomalaya		CASC, San Francisco, CA, USA	CASC
CASENT0275388-D01	BLF27466	Hymenoptera	Formicidae	Amblyoponinae	Mystrium	camillae	1w	95% EtOH		2, sent for barcoding, Guelph CCDB-16430		B.L. Fisher	2011-05-24	00/00/00		rainforest	ex soil next to root	Xishuangbanna Prefecture, Mengla County, Manzhuang village		Yunnan	China	900 m	21.4312	101.683	Indomalaya		CASC, San Francisco, CA, USA	CASC
CASENT0275390	BLF27460	Hymenoptera	Formicidae	Amblyoponinae	Mystrium	camillae	1w	pin		DNA voucher		B.L. Fisher	2011-05-23	00/00/00		rainforest	ex soil at base of tree	Xishuangbanna Prefecture, Mengla County, Manzhuang village		Yunnan	China	960 m	21.427	101.686	Indomalaya		CASC, San Francisco, CA, USA	CASC
CASENT0275390-D01	BLF27460	Hymenoptera	Formicidae	Amblyoponinae	Mystrium	camillae	1w	95% EtOH		2, sent for barcoding, Guelph CCDB-16430		B.L. Fisher	2011-05-23	00/00/00		rainforest	ex soil at base of tree	Xishuangbanna Prefecture, Mengla County, Manzhuang village		Yunnan	China	960 m	21.427	101.686	Indomalaya		CASC, San Francisco, CA, USA	CASC
CASENT0275391	BLF27460	Hymenoptera	Formicidae	Amblyoponinae	Mystrium	camillae	1w	pin		DNA voucher		B.L. Fisher	2011-05-23	00/00/00		rainforest	ex soil at base of tree	Xishuangbanna Prefecture, Mengla County, Manzhuang village		Yunnan	China	960 m	21.427	101.686	Indomalaya		CASC, San Francisco, CA, USA	CASC
CASENT0275391-D01	BLF27460	Hymenoptera	Formicidae	Amblyoponinae	Mystrium	camillae	1w	95% EtOH		2, sent for barcoding, Guelph CCDB-16430		B.L. Fisher	2011-05-23	00/00/00		rainforest	ex soil at base of tree	Xishuangbanna Prefecture, Mengla County, Manzhuang village		Yunnan	China	960 m	21.427	101.686	Indomalaya		CASC, San Francisco, CA, USA	CASC
CASENT0275392	BLF27460	Hymenoptera	Formicidae	Amblyoponinae	Mystrium	camillae	1w	pin		DNA voucher		B.L. Fisher	2011-05-23	00/00/00		rainforest	ex soil at base of tree	Xishuangbanna Prefecture, Mengla County, Manzhuang village		Yunnan	China	960 m	21.427	101.686	Indomalaya		CASC, San Francisco, CA, USA	CASC
CASENT0275392-D01	BLF27460	Hymenoptera	Formicidae	Amblyoponinae	Mystrium	camillae	1w	95% EtOH		2, sent for barcoding, Guelph CCDB-16430		B.L. Fisher	2011-05-23	00/00/00		rainforest	ex soil at base of tree	Xishuangbanna Prefecture, Mengla County, Manzhuang village		Yunnan	China	960 m	21.427	101.686	Indomalaya		CASC, San Francisco, CA, USA	CASC
BLF01070(39)-1	BLF01070	Hymenoptera	Formicidae	Amblyoponinae	Mystrium	barrybressleri	3w	pin	transect subsample #39			B.L.Fisher	1994-10-19	00/00/00	MW 50 sample transect, 5m	rainforest	sifted litter (leaf mold, rotten wood)	6.5 km SSW Befingotra, Rés. Anjanaharibe-Sud		Antsiranana	Madagascar	875 m	-14.75	49.5	Malagasy		CASC, San Francisco, CA, USA	CASC
BLF0492(35)-01	BLF00492	Hymenoptera	Formicidae	Amblyoponinae	Mystrium	barrybressleri	1w	pin	transect subsample #35			B.L.Fisher	1992-11-17	00/00/00	MW 50 sample transect, 5m	rainforest	sifted litter (leaf mold, rotten wood)	11 km NW Enakara, Rés. Andohahela		Toliara	Madagascar	800 m	-24.5667	46.8333	Malagasy		CASC, San Francisco, CA, USA	CASC
BLF0522(02)-01	BLF00522	Hymenoptera	Formicidae	Amblyoponinae	Mystrium	barrybressleri	1w	pin	transect subsample #02			B.L.Fisher	1992-11-22	00/00/00	MW 50 sample transect, 5m	rainforest	sifted litter (leaf mold, rotten wood)	10 km NW Enakara, Rés. Andohahela		Toliara	Madagascar	430 m	-24.5667	46.8167	Malagasy		CASC, San Francisco, CA, USA	CASC
BLF0522(13)-01	BLF00522	Hymenoptera	Formicidae	Amblyoponinae	Mystrium	barrybressleri	1w	pin	transect subsample #13			B.L.Fisher	1992-11-22	00/00/00	MW 50 sample transect, 5m	rainforest	sifted litter (leaf mold, rotten wood)	10 km NW Enakara, Rés. Andohahela		Toliara	Madagascar	430 m	-24.5667	46.8167	Malagasy		CASC, San Francisco, CA, USA	CASC
BLF0522(14)-01	BLF00522	Hymenoptera	Formicidae	Amblyoponinae	Mystrium	barrybressleri	1w	pin	transect subsample #14			B.L.Fisher	1992-11-22	00/00/00	MW 50 sample transect, 5m	rainforest	sifted litter (leaf mold, rotten wood)	10 km NW Enakara, Rés. Andohahela		Toliara	Madagascar	430 m	-24.5667	46.8167	Malagasy		CASC, San Francisco, CA, USA	CASC
BLF0522(17)-01	BLF00522	Hymenoptera	Formicidae	Amblyoponinae	Mystrium	barrybressleri	1w	pin	transect subsample #17			B.L.Fisher	1992-11-22	00/00/00	MW 50 sample transect, 5m	rainforest	sifted litter (leaf mold, rotten wood)	10 km NW Enakara, Rés. Andohahela		Toliara	Madagascar	430 m	-24.5667	46.8167	Malagasy		CASC, San Francisco, CA, USA	CASC
BLF0522(29)-01	BLF00522	Hymenoptera	Formicidae	Amblyoponinae	Mystrium	barrybressleri	1w	pin	transect subsample #29			B.L.Fisher	1992-11-22	00/00/00	MW 50 sample transect, 5m	rainforest	sifted litter (leaf mold, rotten wood)	10 km NW Enakara, Rés. Andohahela		Toliara	Madagascar	430 m	-24.5667	46.8167	Malagasy		CASC, San Francisco, CA, USA	CASC
BLF0696(09)-01	BLF00696	Hymenoptera	Formicidae	Amblyoponinae	Mystrium	barrybressleri	1w	pin	transect subsample #09			B.L.Fisher	1993-09-25	00/00/00	MW 50 sample transect, 5m	rainforest	sifted litter (leaf mold, rotten wood)	45km S. Ambalavao		Fianarantsoa	Madagascar	785 m	-22.2167	47.0167	Malagasy		CASC, San Francisco, CA, USA	CASC
BLF0747(01)-01	BLF00747	Hymenoptera	Formicidae	Amblyoponinae	Mystrium	barrybressleri	1w	pin	transect subsample #01			B.L.Fisher	1993-10-05	00/00/00	MW 50 sample transect, 5m	rainforest	sifted litter (leaf mold, rotten wood)	43 km S Ambalavao, Rés. Andringitra		Fianarantsoa	Madagascar	825 m	-22.2333	47	Malagasy		CASC, San Francisco, CA, USA	CASC
BLF1070(07)-01	BLF01070	Hymenoptera	Formicidae	Amblyoponinae	Mystrium	barrybressleri	1w	pin	transect subsample #07	BFD#007		B.L.Fisher	1994-10-19	00/00/00	MW 50 sample transect, 5m	rainforest	sifted litter (leaf mold, rotten wood)	6.5 km SSW Befingotra, Rés. Anjanaharibe-Sud		Antsiranana	Madagascar	875 m	-14.75	49.5	Malagasy
BLF1070(17)-03	BLF01070	Hymenoptera	Formicidae	Amblyoponinae	Mystrium	barrybressleri	1w	pin				B.L.Fisher	1994-10-19	00/00/00	MW 50 sample transect, 5m	rainforest	sifted litter (leaf mold, rotten wood)	6.5 km SSW Befingotra, Rés. Anjanaharibe-Sud		Antsiranana	Madagascar	875 m	-14.75	49.5	Malagasy		CASC, San Francisco, CA, USA	1w to DG
BLF1070(17)-3	BLF01070	Hymenoptera	Formicidae	Amblyoponinae	Mystrium	barrybressleri	1w	pin	transect subsample #17	DNA voucher		B.L.Fisher	1994-10-19	00/00/00	MW 50 sample transect, 5m	rainforest	sifted litter (leaf mold, rotten wood)	6.5 km SSW Befingotra, Rés. Anjanaharibe-Sud		Antsiranana	Madagascar	875 m	-14.75	49.5	Malagasy		CASC, San Francisco, CA, USA	CASC
BLF1070(17)-3-D01	BLF01070	Hymenoptera	Formicidae	Amblyoponinae	Mystrium	barrybressleri	1w	100% EtOH	transect subsample #17	sent to Alex Smith for barcoding, U of Guelph BOX-00172		B.L.Fisher	1994-10-19	00/00/00	MW 50 sample transect, 5m	rainforest	sifted litter (leaf mold, rotten wood)	6.5 km SSW Befingotra, Rés. Anjanaharibe-Sud		Antsiranana	Madagascar	875 m	-14.75	49.5	Malagasy		CASC, San Francisco, CA, USA	CASC
BLF1070(17)-3-D30	BLF01070	Hymenoptera	Formicidae	Amblyoponinae	Mystrium	barrybressleri	1w	100% EtOH				B.L.Fisher	1994-10-19	00/00/00	MW 50 sample transect, 5m	rainforest	sifted litter (leaf mold, rotten wood)	6.5 km SSW Befingotra, Rés. Anjanaharibe-Sud		Antsiranana	Madagascar	875 m	-14.75	49.5	Malagasy		CASC, San Francisco, CA, USA	Sent to Brice Noonan
BLF1070(26)-02	BLF01070	Hymenoptera	Formicidae	Amblyoponinae	Mystrium	barrybressleri	1w	pin	transect subsample #26			B.L.Fisher	1994-10-19	00/00/00	MW 50 sample transect, 5m	rainforest	sifted litter (leaf mold, rotten wood)	6.5 km SSW Befingotra, Rés. Anjanaharibe-Sud		Antsiranana	Madagascar	875 m	-14.75	49.5	Malagasy		CASC, San Francisco, CA, USA	CASC
BLF1070(29)-01	BLF01070	Hymenoptera	Formicidae	Amblyoponinae	Mystrium	barrybressleri	2w	pin	transect subsample #29			B.L.Fisher	1994-10-19	00/00/00	MW 50 sample transect, 5m	rainforest	sifted litter (leaf mold, rotten wood)	6.5 km SSW Befingotra, Rés. Anjanaharibe-Sud		Antsiranana	Madagascar	875 m	-14.75	49.5	Malagasy		CASC, San Francisco, CA, USA	CASC
BLF1070(33)-02	BLF01070	Hymenoptera	Formicidae	Amblyoponinae	Mystrium	barrybressleri	2w	pin	transect subsample #33			B.L.Fisher	1994-10-19	00/00/00	MW 50 sample transect, 5m	rainforest	sifted litter (leaf mold, rotten wood)	6.5 km SSW Befingotra, Rés. Anjanaharibe-Sud		Antsiranana	Madagascar	875 m	-14.75	49.5	Malagasy		CASC, San Francisco, CA, USA	CASC
BLF1070(34)-01	BLF01070	Hymenoptera	Formicidae	Amblyoponinae	Mystrium	barrybressleri	1w	pin	transect subsample #34			B.L.Fisher	1994-10-19	00/00/00	MW 50 sample transect, 5m	rainforest	sifted litter (leaf mold, rotten wood)	6.5 km SSW Befingotra, Rés. Anjanaharibe-Sud		Antsiranana	Madagascar	875 m	-14.75	49.5	Malagasy		CASC, San Francisco, CA, USA	CASC
BLF1070(36)-01	BLF01070	Hymenoptera	Formicidae	Amblyoponinae	Mystrium	barrybressleri	2w	pin	transect subsample #36			B.L.Fisher	1994-10-19	00/00/00	MW 50 sample transect, 5m	rainforest	sifted litter (leaf mold, rotten wood)	6.5 km SSW Befingotra, Rés. Anjanaharibe-Sud		Antsiranana	Madagascar	875 m	-14.75	49.5	Malagasy		CASC, San Francisco, CA, USA	CASC
BLF1070(39)-01	BLF01070	Hymenoptera	Formicidae	Amblyoponinae	Mystrium	barrybressleri	3w	pin	transect subsample #39			B.L.Fisher	1994-10-19	00/00/00	MW 50 sample transect, 5m	rainforest	sifted litter (leaf mold, rotten wood)	6.5 km SSW Befingotra, Rés. Anjanaharibe-Sud		Antsiranana	Madagascar	875 m	-14.75	49.5	Malagasy		CASC, San Francisco, CA, USA	CASC
BLF1070(44)-01	BLF01070	Hymenoptera	Formicidae	Amblyoponinae	Mystrium	barrybressleri	2w	pin	transect subsample #44			B.L.Fisher	1994-10-19	00/00/00	MW 50 sample transect, 5m	rainforest	sifted litter (leaf mold, rotten wood)	6.5 km SSW Befingotra, Rés. Anjanaharibe-Sud		Antsiranana	Madagascar	875 m	-14.75	49.5	Malagasy		CASC, San Francisco, CA, USA	CASC
BLF1070(50)-02	BLF01070	Hymenoptera	Formicidae	Amblyoponinae	Mystrium	barrybressleri	1w	pin	transect subsample #50			B.L.Fisher	1994-10-19	00/00/00	MW 50 sample transect, 5m	rainforest	sifted litter (leaf mold, rotten wood)	6.5 km SSW Befingotra, Rés. Anjanaharibe-Sud		Antsiranana	Madagascar	875 m	-14.75	49.5	Malagasy		CASC, San Francisco, CA, USA	CASC
BLF1745(04)-08	BLF01745	Hymenoptera	Formicidae	Amblyoponinae	Mystrium	barrybressleri	1w	pin	transect subsample #04			B.L.Fisher (Sylvain)	1997-10-07	1997-10-12	MW 50 sample transect, 5m	rainforest	sifted litter (leaf mold, rotten wood)	R.S. Ivohibe, 7.5 km ENE Ivohibe		Fianarantsoa	Madagascar	900 m	-22.47	46.96	Malagasy		CASC, San Francisco, CA, USA	CASC
BLF1745(24)-01	BLF01745	Hymenoptera	Formicidae	Amblyoponinae	Mystrium	barrybressleri	1w	pin	transect subsample #24			B.L.Fisher (Sylvain)	1997-10-07	1997-10-12	MW 50 sample transect, 5m	rainforest	sifted litter (leaf mold, rotten wood)	R.S. Ivohibe, 7.5 km ENE Ivohibe		Fianarantsoa	Madagascar	900 m	-22.47	46.96	Malagasy		CASC, San Francisco, CA, USA	1w to DG
BLF1745(25)-01	BLF01745	Hymenoptera	Formicidae	Amblyoponinae	Mystrium	barrybressleri	1w	pin	transect subsample #25			B.L.Fisher (Sylvain)	1997-10-07	1997-10-12	MW 50 sample transect, 5m	rainforest	sifted litter (leaf mold, rotten wood)	R.S. Ivohibe, 7.5 km ENE Ivohibe		Fianarantsoa	Madagascar	900 m	-22.47	46.96	Malagasy		CASC, San Francisco, CA, USA	CASC
BLF1745(38)-07	BLF01745	Hymenoptera	Formicidae	Amblyoponinae	Mystrium	barrybressleri	1w	pin	transect subsample #38	DNA voucher		B.L.Fisher (Sylvain)	1997-10-07	1997-10-12	MW 50 sample transect, 5m	rainforest	sifted litter (leaf mold, rotten wood)	R.S. Ivohibe, 7.5 km ENE Ivohibe		Fianarantsoa	Madagascar	900 m	-22.47	46.96	Malagasy		CASC, San Francisco, CA, USA	CASC
BLF1745(38)-07-D01	BLF01745	Hymenoptera	Formicidae	Amblyoponinae	Mystrium	barrybressleri	1w	100% EtOH	transect subsample #38	sent to Alex Smith for barcoding, U of Guelph BOX-00172		B.L.Fisher (Sylvain)	1997-10-07	1997-10-12	MW 50 sample transect, 5m	rainforest	sifted litter (leaf mold, rotten wood)	R.S. Ivohibe, 7.5 km ENE Ivohibe		Fianarantsoa	Madagascar	900 m	-22.47	46.96	Malagasy		CASC, San Francisco, CA, USA	CASC
BLF1745(38)-07-D30	BLF01745	Hymenoptera	Formicidae	Amblyoponinae	Mystrium	barrybressleri	1w	100% EtOH				B.L.Fisher (Sylvain)	1997-10-07	1997-10-12	MW 50 sample transect, 5m	rainforest	sifted litter (leaf mold, rotten wood)	R.S. Ivohibe, 7.5 km ENE Ivohibe		Fianarantsoa	Madagascar	900 m	-22.47	46.96	Malagasy		CASC, San Francisco, CA, USA	Sent to Brice Noonan
BLF1745(39)-07	BLF01745	Hymenoptera	Formicidae	Amblyoponinae	Mystrium	barrybressleri	1w	pin	transect subsample #39			B.L.Fisher (Sylvain)	1997-10-07	1997-10-12	MW 50 sample transect, 5m	rainforest	sifted litter (leaf mold, rotten wood)	R.S. Ivohibe, 7.5 km ENE Ivohibe		Fianarantsoa	Madagascar	900 m	-22.47	46.96	Malagasy		CASC, San Francisco, CA, USA	CASC
BLF1745(40)-07	BLF01745	Hymenoptera	Formicidae	Amblyoponinae	Mystrium	barrybressleri	1w	pin	transect subsample #40			B.L.Fisher (Sylvain)	1997-10-07	1997-10-12	MW 50 sample transect, 5m	rainforest	sifted litter (leaf mold, rotten wood)	R.S. Ivohibe, 7.5 km ENE Ivohibe		Fianarantsoa	Madagascar	900 m	-22.47	46.96	Malagasy		CASC, San Francisco, CA, USA	CASC
BLF1757(01)-08	BLF01757	Hymenoptera	Formicidae	Amblyoponinae	Mystrium	barrybressleri	1w	pin	transect subsample #01			B.L.Fisher (Sylvain)	1997-11-12	1997-11-17	MW 50 sample transect, 5m	rainforest	sifted litter (leaf mold, rotten wood)	9.0 km NE Ivohibe		Fianarantsoa	Madagascar	900 m	-22.4267	46.9383	Malagasy		CASC, San Francisco, CA, USA	CASC
BLF1862(11)-01	BLF01862	Hymenoptera	Formicidae	Amblyoponinae	Mystrium	barrybressleri	1w	freezer	transect subsample #11			B.L.Fisher	1998-10-11	00/00/00	MW 75 sample transect, 5,10m	rainforest	sifted litter (leaf mold, rotten wood)	R.S. Manongarivo, 12.8 km 228° SW Antanambao		Antsiranana	Madagascar	780 m	-13.9767	48.4233	Malagasy		CASC, San Francisco, CA, USA	1w to DG
BLF1862(11)-05	BLF01862	Hymenoptera	Formicidae	Amblyoponinae	Mystrium	barrybressleri	1w	pin	transect subsample #11			B.L.Fisher	1998-10-11	00/00/00	MW 75 sample transect, 5,10m	rainforest	sifted litter (leaf mold, rotten wood)	R.S. Manongarivo, 12.8 km 228° SW Antanambao		Antsiranana	Madagascar	780 m	-13.9767	48.4233	Malagasy		CASC, San Francisco, CA, USA	CASC
BLF1862(23)-01	BLF01862	Hymenoptera	Formicidae	Amblyoponinae	Mystrium	barrybressleri	1w	pin	transect subsample #23			B.L.Fisher	1998-10-11	00/00/00	MW 75 sample transect, 5,10m	rainforest	sifted litter (leaf mold, rotten wood)	R.S. Manongarivo, 12.8 km 228° SW Antanambao		Antsiranana	Madagascar	780 m	-13.9767	48.4233	Malagasy		CASC, San Francisco, CA, USA	CASC
BLF1862(24)-02	BLF01862	Hymenoptera	Formicidae	Amblyoponinae	Mystrium	barrybressleri	1w	pin	transect subsample #24			B.L.Fisher	1998-10-11	00/00/00	MW 75 sample transect, 5,10m	rainforest	sifted litter (leaf mold, rotten wood)	R.S. Manongarivo, 12.8 km 228° SW Antanambao		Antsiranana	Madagascar	780 m	-13.9767	48.4233	Malagasy		CASC, San Francisco, CA, USA	CASC
BLF1862(41)-01	BLF01862	Hymenoptera	Formicidae	Amblyoponinae	Mystrium	barrybressleri	1w	freezer	transect subsample #41			B.L.Fisher	1998-10-11	00/00/00	MW 75 sample transect, 5,10m	rainforest	sifted litter (leaf mold, rotten wood)	R.S. Manongarivo, 12.8 km 228° SW Antanambao		Antsiranana	Madagascar	780 m	-13.9767	48.4233	Malagasy		CASC, San Francisco, CA, USA	1w to DG
BLF1862(44)-07	BLF01862	Hymenoptera	Formicidae	Amblyoponinae	Mystrium	barrybressleri	1w	pin	transect subsample #44			B.L.Fisher	1998-10-11	00/00/00	MW 75 sample transect, 5,10m	rainforest	sifted litter (leaf mold, rotten wood)	R.S. Manongarivo, 12.8 km 228° SW Antanambao		Antsiranana	Madagascar	780 m	-13.9767	48.4233	Malagasy		CASC, San Francisco, CA, USA	CASC
BLF1862(45)-02	BLF01862	Hymenoptera	Formicidae	Amblyoponinae	Mystrium	barrybressleri	1w	pin	transect subsample #45			B.L.Fisher	1998-10-11	00/00/00	MW 75 sample transect, 5,10m	rainforest	sifted litter (leaf mold, rotten wood)	R.S. Manongarivo, 12.8 km 228° SW Antanambao		Antsiranana	Madagascar	780 m	-13.9767	48.4233	Malagasy		CASC, San Francisco, CA, USA	CASC
BLF1938(66)-17	BLF01938	Hymenoptera	Formicidae	Amblyoponinae	Mystrium	barrybressleri	1w	pin	transect subsample #66			B.L.Fisher	1998-10-20	00/00/00	MW 75 sample transect, 5,10m	montane rainforest	sifted litter (leaf mold, rotten wood)	R.S. Manongarivo, 14.5 km 220° SW Antanambao		Antsiranana	Madagascar	1175 m	-13.9983	48.4283	Malagasy		CASC, San Francisco, CA, USA	CASC
BLF1996(49)-03	BLF01996	Hymenoptera	Formicidae	Amblyoponinae	Mystrium	barrybressleri	1w	pin	transect subsample #49			B.L.Fisher	1998-11-08	00/00/00	MW 75 sample transect, 5,10m	rainforest	sifted litter (leaf mold, rotten wood)	R.S. Manongarivo, 10.8 km 229° SW Antanambao		Antsiranana	Madagascar	400 m	-13.9617	48.4333	Malagasy		CASC, San Francisco, CA, USA	CASC
BLF1996(50)-09	BLF01996	Hymenoptera	Formicidae	Amblyoponinae	Mystrium	barrybressleri	1w	pin	transect subsample #50			B.L.Fisher	1998-11-08	00/00/00	MW 75 sample transect, 5,10m	rainforest	sifted litter (leaf mold, rotten wood)	R.S. Manongarivo, 10.8 km 229° SW Antanambao		Antsiranana	Madagascar	400 m	-13.9617	48.4333	Malagasy		CASC, San Francisco, CA, USA	CASC
BLF1996(56)-05	BLF01996	Hymenoptera	Formicidae	Amblyoponinae	Mystrium	barrybressleri	1w	pin	transect subsample #56			B.L.Fisher	1998-11-08	00/00/00	MW 75 sample transect, 5,10m	rainforest	sifted litter (leaf mold, rotten wood)	R.S. Manongarivo, 10.8 km 229° SW Antanambao		Antsiranana	Madagascar	400 m	-13.9617	48.4333	Malagasy		CASC, San Francisco, CA, USA	CASC
BLF1996(64)-03	BLF01996	Hymenoptera	Formicidae	Amblyoponinae	Mystrium	barrybressleri	2w	pin	transect subsample #64	BFD#035		B.L.Fisher	1998-11-08	00/00/00	MW 75 sample transect, 5,10m	rainforest	sifted litter (leaf mold, rotten wood)	R.S. Manongarivo, 10.8 km 229° SW Antanambao		Antsiranana	Madagascar	400 m	-13.9617	48.4333	Malagasy
BLF1996(64)-03-D30	BLF01996	Hymenoptera	Formicidae	Amblyoponinae	Mystrium	barrybressleri	2w	100% EtOH				B.L.Fisher	1998-11-08	00/00/00	MW 75 sample transect, 5,10m	rainforest	sifted litter (leaf mold, rotten wood)	R.S. Manongarivo, 10.8 km 229° SW Antanambao		Antsiranana	Madagascar	400 m	-13.9617	48.4333	Malagasy		CASC, San Francisco, CA, USA	Sent to Brice Noonan
BLF1996(65)-03	BLF01996	Hymenoptera	Formicidae	Amblyoponinae	Mystrium	barrybressleri	1w	pin	transect subsample #65			B.L.Fisher	1998-11-08	00/00/00	MW 75 sample transect, 5,10m	rainforest	sifted litter (leaf mold, rotten wood)	R.S. Manongarivo, 10.8 km 229° SW Antanambao		Antsiranana	Madagascar	400 m	-13.9617	48.4333	Malagasy		CASC, San Francisco, CA, USA	CASC
BLF2040(05)-09	BLF02040	Hymenoptera	Formicidae	Amblyoponinae	Mystrium	barrybressleri	1w	pin	transect subsample #05			B.L.Fisher	1998-11-20	00/00/00	MW 50 sample transect, 5m	littoral rainforest	sifted litter (leaf mold, rotten wood)	Mandena, 8.4 km NNE 30° Tolagnaro		Toliara	Madagascar	20 m	-24.9517	47.0017	Malagasy		CASC, San Francisco, CA, USA	CASC
BLF2040(09)-09	BLF02040	Hymenoptera	Formicidae	Amblyoponinae	Mystrium	barrybressleri	1w	pin	transect subsample #09			B.L.Fisher	1998-11-20	00/00/00	MW 50 sample transect, 5m	littoral rainforest	sifted litter (leaf mold, rotten wood)	Mandena, 8.4 km NNE 30° Tolagnaro		Toliara	Madagascar	20 m	-24.9517	47.0017	Malagasy		CASC, San Francisco, CA, USA	CASC
BLF2040(25)-06	BLF02040	Hymenoptera	Formicidae	Amblyoponinae	Mystrium	barrybressleri	1w	pin	transect subsample #25			B.L.Fisher	1998-11-20	00/00/00	MW 50 sample transect, 5m	littoral rainforest	sifted litter (leaf mold, rotten wood)	Mandena, 8.4 km NNE 30° Tolagnaro		Toliara	Madagascar	20 m	-24.9517	47.0017	Malagasy		CASC, San Francisco, CA, USA	CASC
BLF2040(43)-05	BLF02040	Hymenoptera	Formicidae	Amblyoponinae	Mystrium	barrybressleri	2w	pin	transect subsample #43			B.L.Fisher	1998-11-20	00/00/00	MW 50 sample transect, 5m	littoral rainforest	sifted litter (leaf mold, rotten wood)	Mandena, 8.4 km NNE 30° Tolagnaro		Toliara	Madagascar	20 m	-24.9517	47.0017	Malagasy		CASC, San Francisco, CA, USA	CASC
BLF2040(47)-05	BLF02040	Hymenoptera	Formicidae	Amblyoponinae	Mystrium	barrybressleri	1w	pin	transect subsample #47	BFD#042		B.L.Fisher	1998-11-20	00/00/00	MW 50 sample transect, 5m	littoral rainforest	sifted litter (leaf mold, rotten wood)	Mandena, 8.4 km NNE 30° Tolagnaro		Toliara	Madagascar	20 m	-24.9517	47.0017	Malagasy
BLF2040(47)-05-D30	BLF02040	Hymenoptera	Formicidae	Amblyoponinae	Mystrium	barrybressleri	1w	100% EtOH				B.L.Fisher	1998-11-20	00/00/00	MW 50 sample transect, 5m	littoral rainforest	sifted litter (leaf mold, rotten wood)	Mandena, 8.4 km NNE 30° Tolagnaro		Toliara	Madagascar	20 m	-24.9517	47.0017	Malagasy		CASC, San Francisco, CA, USA	Sent to Brice Noonan
BLF2040(49)-05	BLF02040	Hymenoptera	Formicidae	Amblyoponinae	Mystrium	barrybressleri	1w	pin	transect subsample #49			B.L.Fisher	1998-11-20	00/00/00	MW 50 sample transect, 5m	littoral rainforest	sifted litter (leaf mold, rotten wood)	Mandena, 8.4 km NNE 30° Tolagnaro		Toliara	Madagascar	20 m	-24.9517	47.0017	Malagasy		CASC, San Francisco, CA, USA	CASC
BLF2102(43)-50	BLF02102	Hymenoptera	Formicidae	Amblyoponinae	Mystrium	barrybressleri	1w	pin	transect subsample #43	DNA voucher		B.L.Fisher (J.-Baptiste)	1998-12-09	1998-12-11	MW 50 sample transect, 5m	littoral rainforest	sifted litter (leaf mold, rotten wood)	2.7 km WNW 302° Ste. Luce		Toliara	Madagascar	20 m	-24.7717	47.1717	Malagasy		CASC, San Francisco, CA, USA	CASC
BLF2102(43)-50-D01	BLF02102	Hymenoptera	Formicidae	Amblyoponinae	Mystrium	barrybressleri	1w	100% EtOH	transect subsample #43	sent to Alex Smith for barcoding, U of Guelph BOX-00172		B.L.Fisher (J.-Baptiste)	1998-12-09	1998-12-11	MW 50 sample transect, 5m	littoral rainforest	sifted litter (leaf mold, rotten wood)	2.7 km WNW 302° Ste. Luce		Toliara	Madagascar	20 m	-24.7717	47.1717	Malagasy		CASC, San Francisco, CA, USA	CASC
BLF2102(43)-50-D30	BLF02102	Hymenoptera	Formicidae	Amblyoponinae	Mystrium	barrybressleri	1w	100% EtOH				B.L.Fisher (J.-Baptiste)	1998-12-09	1998-12-11	MW 50 sample transect, 5m	littoral rainforest	sifted litter (leaf mold, rotten wood)	2.7 km WNW 302° Ste. Luce		Toliara	Madagascar	20 m	-24.7717	47.1717	Malagasy		CASC, San Francisco, CA, USA	Sent to Brice Noonan
BLF2102(45)-01	BLF02102	Hymenoptera	Formicidae	Amblyoponinae	Mystrium	barrybressleri	1w	pin	transect subsample #45			B.L.Fisher (J.-Baptiste)	1998-12-09	1998-12-11	MW 50 sample transect, 5m	littoral rainforest	sifted litter (leaf mold, rotten wood)	2.7 km WNW 302° Ste. Luce		Toliara	Madagascar	20 m	-24.7717	47.1717	Malagasy		CASC, San Francisco, CA, USA	CASC
CASENT0003433	BLF01044	Hymenoptera	Formicidae	Amblyoponinae	Mystrium	barrybressleri	3w	pin		DNA voucher		B.L.Fisher (Sylvain)	1993-11-25	00/00/00		montane rainforest	ground nest, 10 cm below surface	36 km S Ambalavao, Rés. Andringitra		Fianarantsoa	Madagascar	820 m	-22.2	46.9667	Malagasy		CASC, San Francisco, CA, USA	CASC
CASENT0003433-D01	BLF01044	Hymenoptera	Formicidae	Amblyoponinae	Mystrium	barrybressleri	1l	100% EtOH		sent to Alex Smith for barcoding, U of Guelph BOX-00172		B.L.Fisher (Sylvain)	1993-11-25	00/00/00		montane rainforest	ground nest, 10 cm below surface	36 km S Ambalavao, Rés. Andringitra		Fianarantsoa	Madagascar	820 m	-22.2	46.9667	Malagasy		CASC, San Francisco, CA, USA	CASC
CASENT0003433-D30	BLF01044	Hymenoptera	Formicidae	Amblyoponinae	Mystrium	barrybressleri	3l	100% EtOH				B.L.Fisher (Sylvain)	1993-11-25	00/00/00		montane rainforest	ground nest, 10 cm below surface	36 km S Ambalavao, Rés. Andringitra		Fianarantsoa	Madagascar	820 m	-22.2	46.9667	Malagasy		CASC, San Francisco, CA, USA	Sent to Brice Noonan
CASENT0003458	BLF01044	Hymenoptera	Formicidae	Amblyoponinae	Mystrium	barrybressleri	1w	pin				B.L.Fisher (Sylvain)	1993-11-25	00/00/00		montane rainforest	ground nest, 10 cm below surface	36 km S Ambalavao, Rés. Andringitra		Fianarantsoa	Madagascar	820 m	-22.2	46.9667	Malagasy		CASC, San Francisco, CA, USA	CASC
CASENT0003465	KCE11c	Hymenoptera	Formicidae	Amblyoponinae	Mystrium	barrybressleri	1w	pin				K.C.Emberton et al	1995-02-05	1995-02-06		rainforest	sifted litter	29.5 km WNW Tolanaro, Vasiha Mt.		Toliara	Madagascar	700 m	-24.9231	46.7408	Malagasy		CASC, San Francisco, CA, USA	CASC
CASENT0006081	BLF02102	Hymenoptera	Formicidae	Amblyoponinae	Mystrium	barrybressleri	1w	pin	transect subsample #43			B.L.Fisher (J.-Baptiste)	1998-12-09	1998-12-11	MW 50 sample transect, 5m	littoral rainforest	sifted litter (leaf mold, rotten wood)	2.7 km WNW 302° Ste. Luce		Toliara	Madagascar	20 m	-24.7717	47.1717	Malagasy		CASC, San Francisco, CA, USA	CASC
CASENT0007135	MA-02-09C-18	Hymenoptera	Formicidae	Amblyoponinae	Mystrium	barrybressleri	3m	pin		DNA voucher		R. Harin'Hala	2002-02-26	2002-03-04	Malaise trap	mixed tropical forest		Belle Vue trail, Ranomafana National Park, Fianarantsoa Prov.		Fianarantsoa	Madagascar	1020 m	-21.2665	47.4202	Malagasy		CASC, San Francisco, CA, USA	CASC
CASENT0007135-D01	MA-02-09C-18	Hymenoptera	Formicidae	Amblyoponinae	Mystrium	barrybressleri	m	95% EtOH		2, sent for barcoding, Guelph BOX-CCDB-03442		R. Harin'Hala	2002-02-26	2002-03-04	Malaise trap	mixed tropical forest		Belle Vue trail, Ranomafana National Park, Fianarantsoa Prov.		Fianarantsoa	Madagascar	1020 m	-21.2665	47.4202	Malagasy		CASC, San Francisco, CA, USA	CASC
CASENT0007343	MA-01-01D-04	Hymenoptera	Formicidae	Amblyoponinae	Mystrium	barrybressleri	1m	pin				R. Harin'Hala	2001-02-11	2001-03-04	Malaise trap	rainforest		Parc National Montagne d'Ambre [Petit Lac road]		Diego-Suarez	Madagascar	1125 m	-12.5203	49.1792	Malagasy		CASC, San Francisco, CA, USA	CASC
CASENT0007427	MA-01-01A-02	Hymenoptera	Formicidae	Amblyoponinae	Mystrium	barrybressleri	1m	pin				Irwin, Schlinger, Harin'Hala	2001-01-26	2001-01-29	Malaise trap	rainforest		Parc National Montagne d'Ambre [1st campsite]		Diego-Suarez	Madagascar	960 m	-12.5144	49.1814	Malagasy		CASC, San Francisco, CA, USA	CASC
CASENT0008887	MA-02-09B-54	Hymenoptera	Formicidae	Amblyoponinae	Mystrium	barrybressleri	1m	pin		DNA voucher		M. Irwin, R. Harin'Hala	2003-02-27	2003-03-09	Malaise trap	forest edge, mixed tropical forest, open area		radio tower, Ranomafana National Park, Fianarantsoa Prov.		Fianarantsoa	Madagascar	1130 m	-21.2508	47.4072	Malagasy		CASC, San Francisco, CA, USA	CASC
CASENT0008887-D01	MA-02-09B-54	Hymenoptera	Formicidae	Amblyoponinae	Mystrium	barrybressleri	m	95% EtOH		2, sent for barcoding, Guelph BOX-CCDB-03442		M. Irwin, R. Harin'Hala	2003-02-27	2003-03-09	Malaise trap	forest edge, mixed tropical forest, open area		radio tower, Ranomafana National Park, Fianarantsoa Prov.		Fianarantsoa	Madagascar	1130 m	-21.2508	47.4072	Malagasy		CASC, San Francisco, CA, USA	CASC
CASENT0011520	BLF01862	Hymenoptera	Formicidae	Amblyoponinae	Mystrium	barrybressleri	1w	pin	transect subsample #41	DNA voucher		B.L.Fisher	1998-10-11	00/00/00	MW 75 sample transect, 5,10m	rainforest	sifted litter (leaf mold, rotten wood)	R.S. Manongarivo, 12.8 km 228° SW Antanambao		Antsiranana	Madagascar	780 m	-13.9767	48.4233	Malagasy		CASC, San Francisco, CA, USA	CASC
CASENT0011520-D01	BLF01862	Hymenoptera	Formicidae	Amblyoponinae	Mystrium	barrybressleri	right hind leg of worker	100% EtOH	transect subsample #41	sent to Alex Smith for barcoding, U of Guelph BOX-00172		B.L.Fisher	1998-10-11	00/00/00	MW 75 sample transect, 5,10m	rainforest	sifted litter (leaf mold, rotten wood)	R.S. Manongarivo, 12.8 km 228° SW Antanambao		Antsiranana	Madagascar	780 m	-13.9767	48.4233	Malagasy		CASC, San Francisco, CA, USA	CASC
CASENT0011521	BLF01862	Hymenoptera	Formicidae	Amblyoponinae	Mystrium	barrybressleri	1w	pin	transect subsample #49	DNA voucher		B.L.Fisher	1998-10-11	00/00/00	MW 75 sample transect, 5,10m	rainforest	sifted litter (leaf mold, rotten wood)	R.S. Manongarivo, 12.8 km 228° SW Antanambao		Antsiranana	Madagascar	780 m	-13.9767	48.4233	Malagasy		CASC, San Francisco, CA, USA	CASC
CASENT0011521-D01	BLF01862	Hymenoptera	Formicidae	Amblyoponinae	Mystrium	barrybressleri	1w	100% EtOH	transect subsample #49	sent to Alex Smith for barcoding, U of Guelph BOX-00172		B.L.Fisher	1998-10-11	00/00/00	MW 75 sample transect, 5,10m	rainforest	sifted litter (leaf mold, rotten wood)	R.S. Manongarivo, 12.8 km 228° SW Antanambao		Antsiranana	Madagascar	780 m	-13.9767	48.4233	Malagasy		CASC, San Francisco, CA, USA	CASC
CASENT0011521-D30	BLF01862	Hymenoptera	Formicidae	Amblyoponinae	Mystrium	barrybressleri	1w	100% EtOH				B.L.Fisher	1998-10-11	00/00/00	MW 75 sample transect, 5,10m	rainforest	sifted litter (leaf mold, rotten wood)	R.S. Manongarivo, 12.8 km 228° SW Antanambao		Antsiranana	Madagascar	780 m	-13.9767	48.4233	Malagasy		CASC, San Francisco, CA, USA	Sent to Brice Noonan
CASENT0011522	BLF01996	Hymenoptera	Formicidae	Amblyoponinae	Mystrium	barrybressleri	1w	pin	transect subsample #01	DNA voucher		B.L.Fisher	1998-11-08	00/00/00	MW 75 sample transect, 5,10m	rainforest	sifted litter (leaf mold, rotten wood)	R.S. Manongarivo, 10.8 km 229° SW Antanambao		Antsiranana	Madagascar	400 m	-13.9617	48.4333	Malagasy		CASC, San Francisco, CA, USA	CASC
CASENT0011522-D01	BLF01996	Hymenoptera	Formicidae	Amblyoponinae	Mystrium	barrybressleri	right hind leg of worker	100% EtOH	transect subsample #01	sent to Alex Smith for barcoding, U of Guelph BOX-00172		B.L.Fisher	1998-11-08	00/00/00	MW 75 sample transect, 5,10m	rainforest	sifted litter (leaf mold, rotten wood)	R.S. Manongarivo, 10.8 km 229° SW Antanambao		Antsiranana	Madagascar	400 m	-13.9617	48.4333	Malagasy		CASC, San Francisco, CA, USA	CASC
CASENT0011523	BLF01996	Hymenoptera	Formicidae	Amblyoponinae	Mystrium	barrybressleri	1w	pin	transect subsample #20	DNA voucher		B.L.Fisher	1998-11-08	00/00/00	MW 75 sample transect, 5,10m	rainforest	sifted litter (leaf mold, rotten wood)	R.S. Manongarivo, 10.8 km 229° SW Antanambao		Antsiranana	Madagascar	400 m	-13.9617	48.4333	Malagasy		CASC, San Francisco, CA, USA	CASC
CASENT0011523-D01	BLF01996	Hymenoptera	Formicidae	Amblyoponinae	Mystrium	barrybressleri	1w	100% EtOH	transect subsample #20	sent to Alex Smith for barcoding, U of Guelph BOX-00172		B.L.Fisher	1998-11-08	00/00/00	MW 75 sample transect, 5,10m	rainforest	sifted litter (leaf mold, rotten wood)	R.S. Manongarivo, 10.8 km 229° SW Antanambao		Antsiranana	Madagascar	400 m	-13.9617	48.4333	Malagasy		CASC, San Francisco, CA, USA	CASC
CASENT0011524	BLF02040	Hymenoptera	Formicidae	Amblyoponinae	Mystrium	barrybressleri	1w	pin	transect subsample #03	DNA voucher		B.L.Fisher	1998-11-20	00/00/00	MW 50 sample transect, 5m	littoral rainforest	sifted litter (leaf mold, rotten wood)	Mandena, 8.4 km NNE 30° Tolagnaro		Toliara	Madagascar	20 m	-24.9517	47.0017	Malagasy		CASC, San Francisco, CA, USA	CASC
CASENT0011524-D01	BLF02040	Hymenoptera	Formicidae	Amblyoponinae	Mystrium	barrybressleri	right hind leg of worker	100% EtOH	transect subsample #03	sent to Alex Smith for barcoding, U of Guelph BOX-00172		B.L.Fisher	1998-11-20	00/00/00	MW 50 sample transect, 5m	littoral rainforest	sifted litter (leaf mold, rotten wood)	Mandena, 8.4 km NNE 30° Tolagnaro		Toliara	Madagascar	20 m	-24.9517	47.0017	Malagasy		CASC, San Francisco, CA, USA	CASC
CASENT0027763	BLF07020	Hymenoptera	Formicidae	Amblyoponinae	Mystrium	barrybressleri	1w	pin	transect subsample #19	DNA voucher		Fisher, Griswold et al.	2003-01-13	2003-01-17	MW 50 sample transect, 5m	montane rainforest	sifted litter (leaf mold, rotten wood)	Réserve Spéciale d'Ambohijanahary, Forêt d'Ankazotsihitafototra, 35.2 km 312° NW Ambaravaranala		Toliara	Madagascar	1050 m	-18.2667	45.4067	Malagasy		CASC, San Francisco, CA, USA	CASC
CASENT0027763-D01	BLF07020	Hymenoptera	Formicidae	Amblyoponinae	Mystrium	barrybressleri	w	95% EtOH	transect subsample #19	2, sent for barcoding, Guelph BOX-CCDB-03441		Fisher, Griswold et al.	2003-01-13	2003-01-17	MW 50 sample transect, 5m	montane rainforest	sifted litter (leaf mold, rotten wood)	Réserve Spéciale d'Ambohijanahary, Forêt d'Ankazotsihitafototra, 35.2 km 312° NW Ambaravaranala		Toliara	Madagascar	1050 m	-18.2667	45.4067	Malagasy		CASC, San Francisco, CA, USA	CASC
CASENT0027767	BLF07028	Hymenoptera	Formicidae	Amblyoponinae	Mystrium	barrybressleri	1w	pin				Fisher, Griswold et al.	2003-01-13	2003-01-17		montane rainforest	ex rotten log	Réserve Spéciale d'Ambohijanahary, Forêt d'Ankazotsihitafototra, 35.2 km 312° NW Ambaravaranala		Toliara	Madagascar	1050 m	-18.2667	45.4067	Malagasy		CASC, San Francisco, CA, USA	CASC
CASENT0028852	BLF07080	Hymenoptera	Formicidae	Amblyoponinae	Mystrium	barrybressleri	1w	pin	transect subsample #43			Fisher, Griswold et al.	2003-01-13	2003-01-17		montane rainforest	ex rotten log	Réserve Spéciale d'Ambohijanahary, Forêt d'Ankazotsihitafototra, 35.2 km 312° NW Ambaravaranala		Toliara	Madagascar	1050 m	-18.2667	45.4067	Malagasy		CASC, San Francisco, CA, USA	CASC
CASENT0034627	BLF08250	Hymenoptera	Formicidae	Amblyoponinae	Mystrium	barrybressleri	1w	pin				Fisher, Griswold et al.	2003-03-17	2003-03-21	MW 50 sample transect, 5m	rainforest	sifted litter (leaf mold, rotten wood)	Montagne d'Akirindro 7.6 km 341° NNW Ambinanitelo		Toamasina	Madagascar	600 m	-15.2883	49.5483	Malagasy		CASC, San Francisco, CA, USA	CASC
CASENT0034628	BLF08250	Hymenoptera	Formicidae	Amblyoponinae	Mystrium	barrybressleri	1w	pin	transect subsample #50			Fisher, Griswold et al.	2003-03-17	2003-03-21	MW 50 sample transect, 5m	rainforest	sifted litter (leaf mold, rotten wood)	Montagne d'Akirindro 7.6 km 341° NNW Ambinanitelo		Toamasina	Madagascar	600 m	-15.2883	49.5483	Malagasy		CASC, San Francisco, CA, USA	CASC
CASENT0043184	BLF09800	Hymenoptera	Formicidae	Amblyoponinae	Mystrium	barrybressleri	1w	pin				B.L.Fisher	2003-12-05	00/00/00	MW 25 sample transect, 5m	montane rainforest	sifted litter (leaf mold, rotten wood)	Forêt de Binara, 9.4km 235° SW Daraina		Antsiranana	Madagascar	1100 m	-13.2633	49.6	Malagasy		CASC, San Francisco, CA, USA	CASC
CASENT0043187	BLF09800	Hymenoptera	Formicidae	Amblyoponinae	Mystrium	barrybressleri	1w	pin				B.L.Fisher	2003-12-05	00/00/00	MW 25 sample transect, 5m	montane rainforest	sifted litter (leaf mold, rotten wood)	Forêt de Binara, 9.4km 235° SW Daraina		Antsiranana	Madagascar	1100 m	-13.2633	49.6	Malagasy		CASC, San Francisco, CA, USA	CASC
CASENT0043193	BLF09800	Hymenoptera	Formicidae	Amblyoponinae	Mystrium	barrybressleri	1w	pin	L.O.	DNA voucher		B.L.Fisher	2003-12-05	00/00/00	MW 25 sample transect, 5m	montane rainforest	sifted litter (leaf mold, rotten wood)	Forêt de Binara, 9.4km 235° SW Daraina		Antsiranana	Madagascar	1100 m	-13.2633	49.6	Malagasy		CASC, San Francisco, CA, USA	CASC
CASENT0043193-D01	BLF09800	Hymenoptera	Formicidae	Amblyoponinae	Mystrium	barrybressleri	1w	100% EtOH	L.O.	sent to Alex Smith for barcoding, U of Guelph BOX-00174		B.L.Fisher	2003-12-05	00/00/00	MW 25 sample transect, 5m	montane rainforest	sifted litter (leaf mold, rotten wood)	Forêt de Binara, 9.4km 235° SW Daraina		Antsiranana	Madagascar	1100 m	-13.2633	49.6	Malagasy		CASC, San Francisco, CA, USA	CASC
CASENT0043193-D30	BLF09800	Hymenoptera	Formicidae	Amblyoponinae	Mystrium	barrybressleri	1w	100% EtOH				B.L.Fisher	2003-12-05	00/00/00	MW 25 sample transect, 5m	montane rainforest	sifted litter (leaf mold, rotten wood)	Forêt de Binara, 9.4km 235° SW Daraina		Antsiranana	Madagascar	1100 m	-13.2633	49.6	Malagasy		CASC, San Francisco, CA, USA	Sent to Brice Noonan
CASENT0045003	BLF08872	Hymenoptera	Formicidae	Amblyoponinae	Mystrium	barrybressleri	1w	pin				B.L.Fisher et al.	2003-11-15	2003-11-18	MW 25 sample transect, 5m	rainforest	sifted litter (leaf mold, rotten wood)	Parc National de Marojejy, Manantenina River, 27.6 km 35° NE Andapa, 9.6 km 327° NNW Manantenina		Antsiranana	Madagascar	775 m	-14.435	49.76	Malagasy		CASC, San Francisco, CA, USA	CASC
CASENT0045004	BLF08872	Hymenoptera	Formicidae	Amblyoponinae	Mystrium	barrybressleri	1w	pin				B.L.Fisher et al.	2003-11-15	2003-11-18	MW 25 sample transect, 5m	rainforest	sifted litter (leaf mold, rotten wood)	Parc National de Marojejy, Manantenina River, 27.6 km 35° NE Andapa, 9.6 km 327° NNW Manantenina		Antsiranana	Madagascar	775 m	-14.435	49.76	Malagasy		CASC, San Francisco, CA, USA	CASC
CASENT0045005	BLF08872	Hymenoptera	Formicidae	Amblyoponinae	Mystrium	barrybressleri	1w	pin				B.L.Fisher et al.	2003-11-15	2003-11-18	MW 25 sample transect, 5m	rainforest	sifted litter (leaf mold, rotten wood)	Parc National de Marojejy, Manantenina River, 27.6 km 35° NE Andapa, 9.6 km 327° NNW Manantenina		Antsiranana	Madagascar	775 m	-14.435	49.76	Malagasy		CASC, San Francisco, CA, USA	CASC
CASENT0045006	BLF08872	Hymenoptera	Formicidae	Amblyoponinae	Mystrium	barrybressleri	1w	pin				B.L.Fisher et al.	2003-11-15	2003-11-18	MW 25 sample transect, 5m	rainforest	sifted litter (leaf mold, rotten wood)	Parc National de Marojejy, Manantenina River, 27.6 km 35° NE Andapa, 9.6 km 327° NNW Manantenina		Antsiranana	Madagascar	775 m	-14.435	49.76	Malagasy		CASC, San Francisco, CA, USA	CASC
CASENT0045007	BLF08872	Hymenoptera	Formicidae	Amblyoponinae	Mystrium	barrybressleri	1w	pin				B.L.Fisher et al.	2003-11-15	2003-11-18	MW 25 sample transect, 5m	rainforest	sifted litter (leaf mold, rotten wood)	Parc National de Marojejy, Manantenina River, 27.6 km 35° NE Andapa, 9.6 km 327° NNW Manantenina		Antsiranana	Madagascar	775 m	-14.435	49.76	Malagasy		CASC, San Francisco, CA, USA	CASC
CASENT0045008	BLF08872	Hymenoptera	Formicidae	Amblyoponinae	Mystrium	barrybressleri	1w	pin				B.L.Fisher et al.	2003-11-15	2003-11-18	MW 25 sample transect, 5m	rainforest	sifted litter (leaf mold, rotten wood)	Parc National de Marojejy, Manantenina River, 27.6 km 35° NE Andapa, 9.6 km 327° NNW Manantenina		Antsiranana	Madagascar	775 m	-14.435	49.76	Malagasy		CASC, San Francisco, CA, USA	CASC
CASENT0045009	BLF08872	Hymenoptera	Formicidae	Amblyoponinae	Mystrium	barrybressleri	1w	pin	transect subsample #09	DNA voucher		B.L.Fisher et al.	2003-11-15	2003-11-18	MW 25 sample transect, 5m	rainforest	sifted litter (leaf mold, rotten wood)	Parc National de Marojejy, Manantenina River, 27.6 km 35° NE Andapa, 9.6 km 327° NNW Manantenina		Antsiranana	Madagascar	775 m	-14.435	49.76	Malagasy		CASC, San Francisco, CA, USA	CASC
CASENT0045009-D01	BLF08872	Hymenoptera	Formicidae	Amblyoponinae	Mystrium	barrybressleri	1w	100% EtOH	transect subsample #09	sent to Alex Smith for barcoding, U of Guelph BOX-00174		B.L.Fisher et al.	2003-11-15	2003-11-18	MW 25 sample transect, 5m	rainforest	sifted litter (leaf mold, rotten wood)	Parc National de Marojejy, Manantenina River, 27.6 km 35° NE Andapa, 9.6 km 327° NNW Manantenina		Antsiranana	Madagascar	775 m	-14.435	49.76	Malagasy		CASC, San Francisco, CA, USA	CASC
CASENT0045009-D02	BLF08872	Hymenoptera	Formicidae	Amblyoponinae	Mystrium	barrybressleri	1w	100% EtOH	transect subsample #09	sent to Alex Smith for barcoding, U of Guelph BOX-00174		B.L.Fisher et al.	2003-11-15	2003-11-18	MW 25 sample transect, 5m	rainforest	sifted litter (leaf mold, rotten wood)	Parc National de Marojejy, Manantenina River, 27.6 km 35° NE Andapa, 9.6 km 327° NNW Manantenina		Antsiranana	Madagascar	775 m	-14.435	49.76	Malagasy		CASC, San Francisco, CA, USA	CASC
CASENT0045009-D30	BLF08872	Hymenoptera	Formicidae	Amblyoponinae	Mystrium	barrybressleri	2w	100% EtOH				B.L.Fisher et al.	2003-11-15	2003-11-18	MW 25 sample transect, 5m	rainforest	sifted litter (leaf mold, rotten wood)	Parc National de Marojejy, Manantenina River, 27.6 km 35° NE Andapa, 9.6 km 327° NNW Manantenina		Antsiranana	Madagascar	775 m	-14.435	49.76	Malagasy		CASC, San Francisco, CA, USA	Sent to Brice Noonan
CASENT0045056	BLF08872	Hymenoptera	Formicidae	Amblyoponinae	Mystrium	barrybressleri	1w	pin				B.L.Fisher et al.	2003-11-15	2003-11-18	MW 25 sample transect, 5m	rainforest	sifted litter (leaf mold, rotten wood)	Parc National de Marojejy, Manantenina River, 27.6 km 35° NE Andapa, 9.6 km 327° NNW Manantenina		Antsiranana	Madagascar	775 m	-14.435	49.76	Malagasy		CASC, San Francisco, CA, USA	CASC
CASENT0045057	BLF08872	Hymenoptera	Formicidae	Amblyoponinae	Mystrium	barrybressleri	1w	pin				B.L.Fisher et al.	2003-11-15	2003-11-18	MW 25 sample transect, 5m	rainforest	sifted litter (leaf mold, rotten wood)	Parc National de Marojejy, Manantenina River, 27.6 km 35° NE Andapa, 9.6 km 327° NNW Manantenina		Antsiranana	Madagascar	775 m	-14.435	49.76	Malagasy		CASC, San Francisco, CA, USA	CASC
CASENT0045059	BLF08872	Hymenoptera	Formicidae	Amblyoponinae	Mystrium	barrybressleri	1w	pin				B.L.Fisher et al.	2003-11-15	2003-11-18	MW 25 sample transect, 5m	rainforest	sifted litter (leaf mold, rotten wood)	Parc National de Marojejy, Manantenina River, 27.6 km 35° NE Andapa, 9.6 km 327° NNW Manantenina		Antsiranana	Madagascar	775 m	-14.435	49.76	Malagasy		CASC, San Francisco, CA, USA	CASC
CASENT0045060	BLF08872	Hymenoptera	Formicidae	Amblyoponinae	Mystrium	barrybressleri	1w	pin				B.L.Fisher et al.	2003-11-15	2003-11-18	MW 25 sample transect, 5m	rainforest	sifted litter (leaf mold, rotten wood)	Parc National de Marojejy, Manantenina River, 27.6 km 35° NE Andapa, 9.6 km 327° NNW Manantenina		Antsiranana	Madagascar	775 m	-14.435	49.76	Malagasy		CASC, San Francisco, CA, USA	CASC
CASENT0045061	BLF08872	Hymenoptera	Formicidae	Amblyoponinae	Mystrium	barrybressleri	1w	pin				B.L.Fisher et al.	2003-11-15	2003-11-18	MW 25 sample transect, 5m	rainforest	sifted litter (leaf mold, rotten wood)	Parc National de Marojejy, Manantenina River, 27.6 km 35° NE Andapa, 9.6 km 327° NNW Manantenina		Antsiranana	Madagascar	775 m	-14.435	49.76	Malagasy		CASC, San Francisco, CA, USA	CASC
CASENT0045062	BLF08872	Hymenoptera	Formicidae	Amblyoponinae	Mystrium	barrybressleri	1w	pin				B.L.Fisher et al.	2003-11-15	2003-11-18	MW 25 sample transect, 5m	rainforest	sifted litter (leaf mold, rotten wood)	Parc National de Marojejy, Manantenina River, 27.6 km 35° NE Andapa, 9.6 km 327° NNW Manantenina		Antsiranana	Madagascar	775 m	-14.435	49.76	Malagasy		CASC, San Francisco, CA, USA	CASC
CASENT0045064	BLF08872	Hymenoptera	Formicidae	Amblyoponinae	Mystrium	barrybressleri	1w	pin				B.L.Fisher et al.	2003-11-15	2003-11-18	MW 25 sample transect, 5m	rainforest	sifted litter (leaf mold, rotten wood)	Parc National de Marojejy, Manantenina River, 27.6 km 35° NE Andapa, 9.6 km 327° NNW Manantenina		Antsiranana	Madagascar	775 m	-14.435	49.76	Malagasy		CASC, San Francisco, CA, USA	CASC
CASENT0045075	BLF08872	Hymenoptera	Formicidae	Amblyoponinae	Mystrium	barrybressleri	1w	pin				B.L.Fisher et al.	2003-11-15	2003-11-18	MW 25 sample transect, 5m	rainforest	sifted litter (leaf mold, rotten wood)	Parc National de Marojejy, Manantenina River, 27.6 km 35° NE Andapa, 9.6 km 327° NNW Manantenina		Antsiranana	Madagascar	775 m	-14.435	49.76	Malagasy		CASC, San Francisco, CA, USA	CASC
CASENT0045538	BLF08722	Hymenoptera	Formicidae	Amblyoponinae	Mystrium	barrybressleri	1w	pin	transect subsample #10			B.L.Fisher et al.	2003-11-12	2003-11-15	MW 25 sample transect, 5m	rainforest	sifted litter (leaf mold, rotten wood)	Parc National de Marojejy, Manantenina River, 28.0 km 38° NE Andapa, 8.2 km 333° NNW Manantenina		Antsiranana	Madagascar	450 m	-14.4367	49.775	Malagasy		CASC, San Francisco, CA, USA	CASC
CASENT0045539	BLF08722	Hymenoptera	Formicidae	Amblyoponinae	Mystrium	barrybressleri	1w	pin	transect subsample #11	DNA voucher		B.L.Fisher et al.	2003-11-12	2003-11-15	MW 25 sample transect, 5m	rainforest	sifted litter (leaf mold, rotten wood)	Parc National de Marojejy, Manantenina River, 28.0 km 38° NE Andapa, 8.2 km 333° NNW Manantenina		Antsiranana	Madagascar	450 m	-14.4367	49.775	Malagasy		CASC, San Francisco, CA, USA	CASC
CASENT0045539-D01	BLF08722	Hymenoptera	Formicidae	Amblyoponinae	Mystrium	barrybressleri	1w	100% EtOH	transect subsample #11	sent to Alex Smith for barcoding, U of Guelph BOX-00174		B.L.Fisher et al.	2003-11-12	2003-11-15	MW 25 sample transect, 5m	rainforest	sifted litter (leaf mold, rotten wood)	Parc National de Marojejy, Manantenina River, 28.0 km 38° NE Andapa, 8.2 km 333° NNW Manantenina		Antsiranana	Madagascar	450 m	-14.4367	49.775	Malagasy		CASC, San Francisco, CA, USA	CASC
CASENT0045539-D30	BLF08722	Hymenoptera	Formicidae	Amblyoponinae	Mystrium	barrybressleri	1w	100% EtOH				B.L.Fisher et al.	2003-11-12	2003-11-15	MW 25 sample transect, 5m	rainforest	sifted litter (leaf mold, rotten wood)	Parc National de Marojejy, Manantenina River, 28.0 km 38° NE Andapa, 8.2 km 333° NNW Manantenina		Antsiranana	Madagascar	450 m	-14.4367	49.775	Malagasy		CASC, San Francisco, CA, USA	Sent to Brice Noonan
CASENT0045540	BLF08722	Hymenoptera	Formicidae	Amblyoponinae	Mystrium	barrybressleri	1w	pin				B.L.Fisher et al.	2003-11-12	2003-11-15	MW 25 sample transect, 5m	rainforest	sifted litter (leaf mold, rotten wood)	Parc National de Marojejy, Manantenina River, 28.0 km 38° NE Andapa, 8.2 km 333° NNW Manantenina		Antsiranana	Madagascar	450 m	-14.4367	49.775	Malagasy		CASC, San Francisco, CA, USA	Sent to Brice Noonan
CASENT0045542	BLF08722	Hymenoptera	Formicidae	Amblyoponinae	Mystrium	barrybressleri	1w	pin				B.L.Fisher et al.	2003-11-12	2003-11-15	MW 25 sample transect, 5m	rainforest	sifted litter (leaf mold, rotten wood)	Parc National de Marojejy, Manantenina River, 28.0 km 38° NE Andapa, 8.2 km 333° NNW Manantenina		Antsiranana	Madagascar	450 m	-14.4367	49.775	Malagasy		CASC, San Francisco, CA, USA	Sent to Brice Noonan
CASENT0045548	BLF08722	Hymenoptera	Formicidae	Amblyoponinae	Mystrium	barrybressleri	1w	pin				B.L.Fisher et al.	2003-11-12	2003-11-15	MW 25 sample transect, 5m	rainforest	sifted litter (leaf mold, rotten wood)	Parc National de Marojejy, Manantenina River, 28.0 km 38° NE Andapa, 8.2 km 333° NNW Manantenina		Antsiranana	Madagascar	450 m	-14.4367	49.775	Malagasy		CASC, San Francisco, CA, USA	Sent to Brice Noonan
CASENT0045549	BLF08722	Hymenoptera	Formicidae	Amblyoponinae	Mystrium	barrybressleri	1w	pin				B.L.Fisher et al.	2003-11-12	2003-11-15	MW 25 sample transect, 5m	rainforest	sifted litter (leaf mold, rotten wood)	Parc National de Marojejy, Manantenina River, 28.0 km 38° NE Andapa, 8.2 km 333° NNW Manantenina		Antsiranana	Madagascar	450 m	-14.4367	49.775	Malagasy		CASC, San Francisco, CA, USA	Sent to Brice Noonan
CASENT0045553	BLF08722	Hymenoptera	Formicidae	Amblyoponinae	Mystrium	barrybressleri	1w	pin				B.L.Fisher et al.	2003-11-12	2003-11-15	MW 25 sample transect, 5m	rainforest	sifted litter (leaf mold, rotten wood)	Parc National de Marojejy, Manantenina River, 28.0 km 38° NE Andapa, 8.2 km 333° NNW Manantenina		Antsiranana	Madagascar	450 m	-14.4367	49.775	Malagasy		CASC, San Francisco, CA, USA	Sent to Brice Noonan
CASENT0047965	BLF10627	Hymenoptera	Formicidae	Amblyoponinae	Mystrium	barrybressleri	1w	pin				Malagasy ant team	2004-03-24	00/00/00	MW, 25 sifted litter	montane rainforest, marsh edge	sifted litter (leaf mold, rotten wood)	Torotorofotsy		Toamasina	Madagascar	1070 m	-18.8708	48.3474	Malagasy		CASC, San Francisco, CA, USA	CASC
CASENT0047966	BLF10627	Hymenoptera	Formicidae	Amblyoponinae	Mystrium	barrybressleri	1w	pin				Malagasy ant team	2004-03-24	00/00/00	MW, 25 sifted litter	montane rainforest, marsh edge	sifted litter (leaf mold, rotten wood)	Torotorofotsy		Toamasina	Madagascar	1070 m	-18.8708	48.3474	Malagasy		CASC, San Francisco, CA, USA	CASC
CASENT0047967	BLF10627	Hymenoptera	Formicidae	Amblyoponinae	Mystrium	barrybressleri	1w	pin				Malagasy ant team	2004-03-24	00/00/00	MW, 25 sifted litter	montane rainforest, marsh edge	sifted litter (leaf mold, rotten wood)	Torotorofotsy		Toamasina	Madagascar	1070 m	-18.8708	48.3474	Malagasy		CASC, San Francisco, CA, USA	CASC
CASENT0047968	BLF10627	Hymenoptera	Formicidae	Amblyoponinae	Mystrium	barrybressleri	1w	pin	transect subsample #07			Malagasy ant team	2004-03-24	00/00/00	MW, 25 sifted litter	montane rainforest, marsh edge	sifted litter (leaf mold, rotten wood)	Torotorofotsy		Toamasina	Madagascar	1070 m	-18.8708	48.3474	Malagasy		CASC, San Francisco, CA, USA	CASC
CASENT0047970	BLF10627	Hymenoptera	Formicidae	Amblyoponinae	Mystrium	barrybressleri	1w	pin	L.O.	DNA voucher		Malagasy ant team	2004-03-24	00/00/00	MW, 25 sifted litter	montane rainforest, marsh edge	sifted litter (leaf mold, rotten wood)	Torotorofotsy		Toamasina	Madagascar	1070 m	-18.8708	48.3474	Malagasy		CASC, San Francisco, CA, USA	CASC
CASENT0047970-D01	BLF10627	Hymenoptera	Formicidae	Amblyoponinae	Mystrium	barrybressleri	w	95% EtOH	L.O.	2, sent for barcoding, Guelph BOX-CCDB-03441		Malagasy ant team	2004-03-24	00/00/00	MW, 25 sifted litter	montane rainforest, marsh edge	sifted litter (leaf mold, rotten wood)	Torotorofotsy		Toamasina	Madagascar	1070 m	-18.8708	48.3474	Malagasy		CASC, San Francisco, CA, USA	CASC
CASENT0049830	BLF07023	Hymenoptera	Formicidae	Amblyoponinae	Mystrium	barrybressleri	1m	pin		DNA voucher		Fisher, Griswold et al.	2003-01-13	2003-01-17	Malaise trap	montane rainforest		Réserve Spéciale d'Ambohijanahary, Forêt d'Ankazotsihitafototra, 35.2 km 312° NW Ambaravaranala		Toliara	Madagascar	1050 m	-18.2667	45.4067	Malagasy		CASC, San Francisco, CA, USA	CASC
CASENT0049830-D01	BLF07023	Hymenoptera	Formicidae	Amblyoponinae	Mystrium	barrybressleri	m	95% EtOH		2, sent for barcoding, Guelph BOX-CCDB-03442		Fisher, Griswold et al.	2003-01-13	2003-01-17	Malaise trap	montane rainforest		Réserve Spéciale d'Ambohijanahary, Forêt d'Ankazotsihitafototra, 35.2 km 312° NW Ambaravaranala		Toliara	Madagascar	1050 m	-18.2667	45.4067	Malagasy		CASC, San Francisco, CA, USA	CASC
CASENT0050007	BLF08397	Hymenoptera	Formicidae	Amblyoponinae	Mystrium	barrybressleri	1m	pin		DNA voucher		Fisher, Griswold et al.	2003-03-27	2003-03-31	Malaise trap	montane rainforest		Parc National de Ranomafana, Vatoharanana River, 4.1 km 231° SW Ranomafana		Fianarantsoa	Madagascar	1100 m	-21.29	47.4333	Malagasy		CASC, San Francisco, CA, USA	CASC
CASENT0050007-D01	BLF08397	Hymenoptera	Formicidae	Amblyoponinae	Mystrium	barrybressleri	m	95% EtOH		2, sent for barcoding, Guelph BOX-CCDB-03442		Fisher, Griswold et al.	2003-03-27	2003-03-31	Malaise trap	montane rainforest		Parc National de Ranomafana, Vatoharanana River, 4.1 km 231° SW Ranomafana		Fianarantsoa	Madagascar	1100 m	-21.29	47.4333	Malagasy		CASC, San Francisco, CA, USA	CASC
CASENT0053426	MA-02-09B-53	Hymenoptera	Formicidae	Amblyoponinae	Mystrium	barrybressleri	1m	pin				M. Irwin, R. Harin'Hala	2003-02-18	2003-02-27	Malaise trap	forest edge, mixed tropical forest, open area		radio tower, Ranomafana National Park, Fianarantsoa Prov.		Fianarantsoa	Madagascar	1130 m	-21.2508	47.4072	Malagasy		CASC, San Francisco, CA, USA	CASC
CASENT0053862	BLF10943	Hymenoptera	Formicidae	Amblyoponinae	Mystrium	barrybressleri	1w	pin				B.L.Fisher	2004-11-21	00/00/00		rainforest	ground nest	Forêt de Binara, 9.1km 233° SW Daraina		Antsiranana	Madagascar	800 m	-13.2633	49.6033	Malagasy		CASC, San Francisco, CA, USA	CASC
CASENT0054817	BLF10997	Hymenoptera	Formicidae	Amblyoponinae	Mystrium	barrybressleri	1w	pin	transect subsample #01			B.L.Fisher	2004-11-26	00/00/00	MW 25 sample transect, 5m	rainforest	sifted litter (leaf mold, rotten wood)	Forêt Ambanitaza, 26.1 km 347° Antalaha		Antsiranana	Madagascar	240 m	-14.6793	50.1837	Malagasy		CASC, San Francisco, CA, USA	CASC
CASENT0060779	BLF12296	Hymenoptera	Formicidae	Amblyoponinae	Mystrium	barrybressleri	1w	pin	transect subsample #05	DNA voucher		B.L.Fisher et al.	2005-06-06	2005-06-08	7 MaxiWinks	rainforest	sifted litter (leaf mold, rotten wood)	7.6 km 122º Kianjavato, Forêt Classée Vatovavy		Fianarantsoa	Madagascar	175 m	-21.4	47.94	Malagasy		CASC, San Francisco, CA, USA	CASC
CASENT0060779-D01	BLF12296	Hymenoptera	Formicidae	Amblyoponinae	Mystrium	barrybressleri	w	95% EtOH	transect subsample #05	2, sent for barcoding, Guelph BOX-CCDB-03441		B.L.Fisher et al.	2005-06-06	2005-06-08	7 MaxiWinks	rainforest	sifted litter (leaf mold, rotten wood)	7.6 km 122º Kianjavato, Forêt Classée Vatovavy		Fianarantsoa	Madagascar	175 m	-21.4	47.94	Malagasy		CASC, San Francisco, CA, USA	CASC
CASENT0062047	MA-02-20-12	Hymenoptera	Formicidae	Amblyoponinae	Mystrium	barrybressleri	1m	pin		DNA voucher		M.E. Irwin, F.D. Parker, R. Harin'Hala	2003-01-06	2003-01-16	Malaise trap	transition forest		Tsimelahy - Parcel II, Andohahela National Park, transition forest, Tulear Province		Tulear	Madagascar	180 m	-24.9368	46.6267	Malagasy		CASC, San Francisco, CA, USA	CASC
CASENT0062047-D01	MA-02-20-12	Hymenoptera	Formicidae	Amblyoponinae	Mystrium	barrybressleri	m	95% EtOH		2, sent for barcoding, Guelph BOX-CCDB-03442		M.E. Irwin, F.D. Parker, R. Harin'Hala	2003-01-06	2003-01-16	Malaise trap	transition forest		Tsimelahy - Parcel II, Andohahela National Park, transition forest, Tulear Province		Tulear	Madagascar	180 m	-24.9368	46.6267	Malagasy		CASC, San Francisco, CA, USA	CASC
CASENT0062100	MA-02-20-13	Hymenoptera	Formicidae	Amblyoponinae	Mystrium	barrybressleri	1m	pin				M.E. Irwin, F.D. Parker, R. Harin'Hala	2003-01-16	2003-01-26	Malaise trap	transition forest		Tsimelahy - Parcel II, Andohahela National Park, transition forest, Tulear Province		Tulear	Madagascar	180 m	-24.9368	46.6267	Malagasy		CASC, San Francisco, CA, USA	CASC
CASENT0062747	MG-31-23	Hymenoptera	Formicidae	Amblyoponinae	Mystrium	barrybressleri	1m	pin				Rin'Ha, Mike	2005-05-30	2005-06-11	Malaise	Low altitude rainforest		SAVA Region, distric of Sambava, Marojejy National Park, 5Km W of Manantenina village, 1st Camp site (Mantella)		Antsiranana	Madagascar	487 m	-14.4382	49.774	Malagasy		CASC, San Francisco, CA, USA	CASC
CASENT0063399	MG-31-10	Hymenoptera	Formicidae	Amblyoponinae	Mystrium	barrybressleri	1m	pin				Rin'Ha, Mike	2005-02-04	2005-02-11	Malaise	Low altitude rainforest		SAVA Region, distric of Sambava, Marojejy National Park, 5Km W of Manantenina village, 1st Camp site (Mantella)		Antsiranana	Madagascar	487 m	-14.4382	49.774	Malagasy		CASC, San Francisco, CA, USA	CASC
CASENT0063777	MG-31-08	Hymenoptera	Formicidae	Amblyoponinae	Mystrium	barrybressleri	1m	pin				Rin'Ha, Mike	2005-01-15	2005-01-26	Malaise	Low altitude rainforest		SAVA Region, distric of Sambava, Marojejy National Park, 5Km W of Manantenina village, 1st Camp site (Mantella)		Antsiranana	Madagascar	487 m	-14.4382	49.774	Malagasy		CASC, San Francisco, CA, USA	CASC
CASENT0063796	MG-31-15	Hymenoptera	Formicidae	Amblyoponinae	Mystrium	barrybressleri	1m	pin				Rin'Ha, Mike	2005-03-11	2005-03-18	Malaise	Low altitude rainforest		SAVA Region, distric of Sambava, Marojejy National Park, 5Km W of Manantenina village, 1st Camp site (Mantella)		Antsiranana	Madagascar	487 m	-14.4382	49.774	Malagasy		CASC, San Francisco, CA, USA	CASC
CASENT0063842	MG-31-03	Hymenoptera	Formicidae	Amblyoponinae	Mystrium	barrybressleri	1m	pin				Rin'Ha, Mike	2004-12-20	2004-12-25	Malaise	Low altitude rainforest		SAVA Region, distric of Sambava, Marojejy National Park, 5Km W of Manantenina village, 1st Camp site (Mantella)		Antsiranana	Madagascar	487 m	-14.4382	49.774	Malagasy		CASC, San Francisco, CA, USA	CASC
CASENT0063881	MG-31-04	Hymenoptera	Formicidae	Amblyoponinae	Mystrium	barrybressleri	1m	pin				Rin'Ha, Mike	2004-12-25	2004-12-30	Malaise	Low altitude rainforest		SAVA Region, distric of Sambava, Marojejy National Park, 5Km W of Manantenina village, 1st Camp site (Mantella)		Antsiranana	Madagascar	487 m	-14.4382	49.774	Malagasy		CASC, San Francisco, CA, USA	CASC
CASENT0063977	MG-31-12	Hymenoptera	Formicidae	Amblyoponinae	Mystrium	barrybressleri	1m	pin				Rin'Ha, Mike	2005-02-18	2005-02-25	Malaise	Low altitude rainforest		SAVA Region, distric of Sambava, Marojejy National Park, 5Km W of Manantenina village, 1st Camp site (Mantella)		Antsiranana	Madagascar	487 m	-14.4382	49.774	Malagasy		CASC, San Francisco, CA, USA	CASC
CASENT0064030	MG-31-21	Hymenoptera	Formicidae	Amblyoponinae	Mystrium	barrybressleri	1m	pin				Rin'Ha, Mike	2005-05-07	2005-05-18	Malaise	Low altitude rainforest		SAVA Region, distric of Sambava, Marojejy National Park, 5Km W of Manantenina village, 1st Camp site (Mantella)		Antsiranana	Madagascar	487 m	-14.4382	49.774	Malagasy		CASC, San Francisco, CA, USA	CASC
CASENT0064041	MG-31-21	Hymenoptera	Formicidae	Amblyoponinae	Mystrium	barrybressleri	1m	pin				Rin'Ha, Mike	2005-05-07	2005-05-18	Malaise	Low altitude rainforest		SAVA Region, distric of Sambava, Marojejy National Park, 5Km W of Manantenina village, 1st Camp site (Mantella)		Antsiranana	Madagascar	487 m	-14.4382	49.774	Malagasy		CASC, San Francisco, CA, USA	CASC
CASENT0064087	MG-31-13	Hymenoptera	Formicidae	Amblyoponinae	Mystrium	barrybressleri	1m	pin				Rin'Ha, Mike	2005-02-25	2005-03-04	Malaise	Low altitude rainforest		SAVA Region, distric of Sambava, Marojejy National Park, 5Km W of Manantenina village, 1st Camp site (Mantella)		Antsiranana	Madagascar	487 m	-14.4382	49.774	Malagasy		CASC, San Francisco, CA, USA	CASC
CASENT0064168	MG-31-11	Hymenoptera	Formicidae	Amblyoponinae	Mystrium	barrybressleri	1m	pin				Rin'Ha, Mike	2005-02-11	2005-02-18	Malaise	Low altitude rainforest		SAVA Region, distric of Sambava, Marojejy National Park, 5Km W of Manantenina village, 1st Camp site (Mantella)		Antsiranana	Madagascar	487 m	-14.4382	49.774	Malagasy		CASC, San Francisco, CA, USA	CASC
CASENT0064257	MG-31-22	Hymenoptera	Formicidae	Amblyoponinae	Mystrium	barrybressleri	1m	pin				Rin'Ha, Mike	2005-05-18	2005-05-30	Malaise	Low altitude rainforest		SAVA Region, distric of Sambava, Marojejy National Park, 5Km W of Manantenina village, 1st Camp site (Mantella)		Antsiranana	Madagascar	487 m	-14.4382	49.774	Malagasy		CASC, San Francisco, CA, USA	CASC
CASENT0064258	MG-31-22	Hymenoptera	Formicidae	Amblyoponinae	Mystrium	barrybressleri	1m	pin				Rin'Ha, Mike	2005-05-18	2005-05-30	Malaise	Low altitude rainforest		SAVA Region, distric of Sambava, Marojejy National Park, 5Km W of Manantenina village, 1st Camp site (Mantella)		Antsiranana	Madagascar	487 m	-14.4382	49.774	Malagasy		CASC, San Francisco, CA, USA	CASC
CASENT0064383	MG-31-19	Hymenoptera	Formicidae	Amblyoponinae	Mystrium	barrybressleri	1m	pin				Rin'Ha, Mike	2005-04-16	2005-04-28	Malaise	Low altitude rainforest		SAVA Region, distric of Sambava, Marojejy National Park, 5Km W of Manantenina village, 1st Camp site (Mantella)		Antsiranana	Madagascar	487 m	-14.4382	49.774	Malagasy		CASC, San Francisco, CA, USA	CASC
CASENT0064439	MG-31-20	Hymenoptera	Formicidae	Amblyoponinae	Mystrium	barrybressleri	1m	pin				Rin'Ha, Mike	2005-04-28	2005-05-07	Malaise	Low altitude rainforest		SAVA Region, distric of Sambava, Marojejy National Park, 5Km W of Manantenina village, 1st Camp site (Mantella)		Antsiranana	Madagascar	487 m	-14.4382	49.774	Malagasy		CASC, San Francisco, CA, USA	CASC
CASENT0064493	MG-31-07	Hymenoptera	Formicidae	Amblyoponinae	Mystrium	barrybressleri	1m	pin				Rin'Ha, Mike	2005-01-10	2005-01-15	Malaise	Low altitude rainforest		SAVA Region, distric of Sambava, Marojejy National Park, 5Km W of Manantenina village, 1st Camp site (Mantella)		Antsiranana	Madagascar	487 m	-14.4382	49.774	Malagasy		CASC, San Francisco, CA, USA	CASC
CASENT0064521	MG-31-07	Hymenoptera	Formicidae	Amblyoponinae	Mystrium	barrybressleri	1m	pin				Rin'Ha, Mike	2005-01-10	2005-01-15	Malaise	Low altitude rainforest		SAVA Region, distric of Sambava, Marojejy National Park, 5Km W of Manantenina village, 1st Camp site (Mantella)		Antsiranana	Madagascar	487 m	-14.4382	49.774	Malagasy		CASC, San Francisco, CA, USA	CASC
CASENT0064528	MG-31-07	Hymenoptera	Formicidae	Amblyoponinae	Mystrium	barrybressleri	1m	pin				Rin'Ha, Mike	2005-01-10	2005-01-15	Malaise	Low altitude rainforest		SAVA Region, distric of Sambava, Marojejy National Park, 5Km W of Manantenina village, 1st Camp site (Mantella)		Antsiranana	Madagascar	487 m	-14.4382	49.774	Malagasy		CASC, San Francisco, CA, USA	CASC
CASENT0065078	MG-31-05	Hymenoptera	Formicidae	Amblyoponinae	Mystrium	barrybressleri	1m	pin				Rin'Ha, Mike	2004-12-30	2005-01-05	Malaise	Low altitude rainforest		SAVA Region, distric of Sambava, Marojejy National Park, 5Km W of Manantenina village, 1st Camp site (Mantella)		Antsiranana	Madagascar	487 m	-14.4382	49.774	Malagasy		CASC, San Francisco, CA, USA	CASC
CASENT0065081	MG-31-05	Hymenoptera	Formicidae	Amblyoponinae	Mystrium	barrybressleri	1m	pin				Rin'Ha, Mike	2004-12-30	2005-01-05	Malaise	Low altitude rainforest		SAVA Region, distric of Sambava, Marojejy National Park, 5Km W of Manantenina village, 1st Camp site (Mantella)		Antsiranana	Madagascar	487 m	-14.4382	49.774	Malagasy		CASC, San Francisco, CA, USA	CASC
CASENT0068193	BLF13638	Hymenoptera	Formicidae	Amblyoponinae	Mystrium	barrybressleri	1w	pin		DNA voucher		B.L.Fisher et al.	2005-12-13	00/00/00		rainforest	under log in soil	Parc National de Marojejy, Manantenina River, 27.6 km 35° NE Andapa, 9.6 km 327° NNW Manantenina		Antsiranana	Madagascar	775 m	-14.435	49.76	Malagasy		CASC, San Francisco, CA, USA	CASC
CASENT0068193-D01	BLF13638	Hymenoptera	Formicidae	Amblyoponinae	Mystrium	barrybressleri	1w	100% EtOH		sent to Alex Smith for barcoding, U of Guelph BOX-00626		B.L.Fisher et al.	2005-12-13	00/00/00		rainforest	under log in soil	Parc National de Marojejy, Manantenina River, 27.6 km 35° NE Andapa, 9.6 km 327° NNW Manantenina		Antsiranana	Madagascar	775 m	-14.435	49.76	Malagasy		CASC, San Francisco, CA, USA	CASC
CASENT0068488	BLF13242	Hymenoptera	Formicidae	Amblyoponinae	Mystrium	barrybressleri	1w (non-destructive extraction)	pin	transect subsample #03	DNA voucher		B.L.Fisher et al.	2005-12-01	2005-12-03	9 MaxiWinks, mixed samples	rainforest	sifted litter (leaf mold, rotten wood)	Reserve Betampona, Camp Vohitsivalana, 37.1 km 338° Toamasina		Toamasina	Madagascar	520 m	-17.8867	49.2025	Malagasy		CASC, San Francisco, CA, USA	on loan to Bonnie Blaimer
CASENT0068488-D01	BLF13242	Hymenoptera	Formicidae	Amblyoponinae	Mystrium	barrybressleri	w	95% EtOH	transect subsample #03	4, sent for barcoding, Guelph BOX-CCDB-04807		B.L.Fisher et al.	2005-12-01	2005-12-03	9 MaxiWinks, mixed samples	rainforest	sifted litter (leaf mold, rotten wood)	Reserve Betampona, Camp Vohitsivalana, 37.1 km 338° Toamasina		Toamasina	Madagascar	520 m	-17.8867	49.2025	Malagasy		CASC, San Francisco, CA, USA	CASC
CASENT0069023	BLF12840	Hymenoptera	Formicidae	Amblyoponinae	Mystrium	barrybressleri	1w	pin	transect subsample #09			B.L.Fisher et al.	2005-11-21	00/00/00	9 maxi winks	littoral rainforest	sifted litter (leaf mold, rotten wood)	Ile Sainte Marie, Forêt Ambohidena, 22.8 km 44° Ambodifotatra		Toamasina	Madagascar	20 m	-16.8243	49.9642	Malagasy		CASC, San Francisco, CA, USA	CASC
CASENT0072076	BLF13125	Hymenoptera	Formicidae	Amblyoponinae	Mystrium	barrybressleri	1w (missing gaster)	pin	transect subsample #03			B.L.Fisher et al.	2005-11-28	2005-11-28	9 MaxiWinks, mixed samples	rainforest	sifted litter (leaf mold, rotten wood)	Reserve Betampona, Camp Rendrirendry 34.1 km 332° Toamasina		Toamasina	Madagascar	390 m	-17.924	49.1997	Malagasy		CASC, San Francisco, CA, USA	CASC
CASENT0074047	BLF10502	Hymenoptera	Formicidae	Amblyoponinae	Mystrium	barrybressleri	1w	pin	transect subsample #15	DNA voucher		Malagasy ant team	2004-03-21	00/00/00	MW, 25 sifted litter	montane rainforest	sifted litter (leaf mold, rotten wood)	Analamay		Toamasina	Madagascar	1068 m	-18.8062	48.3371	Malagasy		CASC, San Francisco, CA, USA	CASC
CASENT0074047-D01	BLF10502	Hymenoptera	Formicidae	Amblyoponinae	Mystrium	barrybressleri	1w	100% EtOH	transect subsample #15	sent to Alex Smith for barcoding, U of Guelph BOX-00174		Malagasy ant team	2004-03-21	00/00/00	MW, 25 sifted litter	montane rainforest	sifted litter (leaf mold, rotten wood)	Analamay		Toamasina	Madagascar	1068 m	-18.8062	48.3371	Malagasy		CASC, San Francisco, CA, USA	CASC
CASENT0078803	MA-01-08A-05	Hymenoptera	Formicidae	Amblyoponinae	Mystrium	barrybressleri	1m	pin		DNA voucher		M.E. Irwin, R. Harin'Hala	2001-04-07	2001-04-09	Malaise trap	tropical forest		7 km SE Andasibe National Park Headquarters		Toamasina	Madagascar	1050 m	-18.9628	48.4527	Malagasy		CASC, San Francisco, CA, USA	CASC
CASENT0078803-D01	MA-01-08A-05	Hymenoptera	Formicidae	Amblyoponinae	Mystrium	barrybressleri	m	95% EtOH		2, sent for barcoding, Guelph BOX-CCDB-03442		M.E. Irwin, R. Harin'Hala	2001-04-07	2001-04-09	Malaise trap	tropical forest		7 km SE Andasibe National Park Headquarters		Toamasina	Madagascar	1050 m	-18.9628	48.4527	Malagasy		CASC, San Francisco, CA, USA	CASC
CASENT0079510	MA-02-09B-01	Hymenoptera	Formicidae	Amblyoponinae	Mystrium	barrybressleri	1m	pin				M.E. Irwin, F.D. Parker, R. Harin'Hala	2001-10-16	2001-11-08	Malaise trap	forest edge, mixed tropical forest, open area		radio tower, Ranomafana National Park, Fianarantsoa Prov.		Fianarantsoa	Madagascar	1130 m	-21.2508	47.4072	Malagasy		CASC, San Francisco, CA, USA	CASC
CASENT0079575	MA-02-09C-21	Hymenoptera	Formicidae	Amblyoponinae	Mystrium	barrybressleri	1m (missing gaster)	pin				R. Harin'Hala	2002-03-19	2002-03-26	Malaise trap	mixed tropical forest		Belle Vue trail, Ranomafana National Park, Fianarantsoa Prov.		Fianarantsoa	Madagascar	1020 m	-21.2665	47.4202	Malagasy		CASC, San Francisco, CA, USA	CASC
CASENT0081400	MA-02-09C-12	Hymenoptera	Formicidae	Amblyoponinae	Mystrium	barrybressleri	1m	pin				R. Harin'Hala	2002-01-14	2002-01-21	Malaise trap	mixed tropical forest		Belle Vue trail, Ranomafana National Park, Fianarantsoa Prov.		Fianarantsoa	Madagascar	1020 m	-21.2665	47.4202	Malagasy		CASC, San Francisco, CA, USA	CASC
CASENT0081436	MA-01-01D-03	Hymenoptera	Formicidae	Amblyoponinae	Mystrium	barrybressleri	1m	pin		DNA voucher		R. Harin'Hala	2001-01-29	2001-02-11	Malaise trap	rainforest		Parc National Montagne d'Ambre [Petit Lac road]		Diego-Suarez	Madagascar	1125 m	-12.5203	49.1792	Malagasy		CASC, San Francisco, CA, USA	CASC
CASENT0081436-D01	MA-01-01D-03	Hymenoptera	Formicidae	Amblyoponinae	Mystrium	barrybressleri	m	95% EtOH		2, sent for barcoding, Guelph BOX-CCDB-03442		R. Harin'Hala	2001-01-29	2001-02-11	Malaise trap	rainforest		Parc National Montagne d'Ambre [Petit Lac road]		Diego-Suarez	Madagascar	1125 m	-12.5203	49.1792	Malagasy		CASC, San Francisco, CA, USA	CASC
CASENT0082950	MA-01-04B-11	Hymenoptera	Formicidae	Amblyoponinae	Mystrium	barrybressleri	1m	pin				R. Harin'Hala	2001-05-31	2001-06-07	Malaise trap	across sandy trail in dwarf litoral forest		Sakalava Beach [vegetated beach dunes]		Diego-Suarez	Madagascar	10 m	-12.2628	49.3975	Malagasy		CASC, San Francisco, CA, USA	CASC
CASENT0083103	MA-01-01D-12	Hymenoptera	Formicidae	Amblyoponinae	Mystrium	barrybressleri	1m	pin				R. Harin'Hala	2001-05-30	2001-06-06	Malaise trap	rainforest		Parc National Montagne d'Ambre [Petit Lac road]		Diego-Suarez	Madagascar	1125 m	-12.5203	49.1792	Malagasy		CASC, San Francisco, CA, USA	CASC
CASENT0083113	MA-01-01D-12	Hymenoptera	Formicidae	Amblyoponinae	Mystrium	barrybressleri	1m	pin				R. Harin'Hala	2001-05-30	2001-06-06	Malaise trap	rainforest		Parc National Montagne d'Ambre [Petit Lac road]		Diego-Suarez	Madagascar	1125 m	-12.5203	49.1792	Malagasy		CASC, San Francisco, CA, USA	CASC
CASENT0083114	MA-01-01D-12	Hymenoptera	Formicidae	Amblyoponinae	Mystrium	barrybressleri	1m	pin				R. Harin'Hala	2001-05-30	2001-06-06	Malaise trap	rainforest		Parc National Montagne d'Ambre [Petit Lac road]		Diego-Suarez	Madagascar	1125 m	-12.5203	49.1792	Malagasy		CASC, San Francisco, CA, USA	CASC
CASENT0083402	MA-01-07-09	Hymenoptera	Formicidae	Amblyoponinae	Mystrium	barrybressleri	1m	pin				R. Harin'Hala	2001-03-20	2001-04-07	Malaise trap	in dry forest		7 km N Joffreville [camp 2 of Fisher]		Diego-Suarez	Madagascar	360 m	-12.3333	49.25	Malagasy		CASC, San Francisco, CA, USA	CASC
CASENT0083404	MA-01-07-09	Hymenoptera	Formicidae	Amblyoponinae	Mystrium	barrybressleri	1m	pin				R. Harin'Hala	2001-03-20	2001-04-07	Malaise trap	in dry forest		7 km N Joffreville [camp 2 of Fisher]		Diego-Suarez	Madagascar	360 m	-12.3333	49.25	Malagasy		CASC, San Francisco, CA, USA	CASC
CASENT0083533	MA-01-06-07	Hymenoptera	Formicidae	Amblyoponinae	Mystrium	barrybressleri	1m	pin				R. Harin'Hala	2001-03-06	2001-03-20	Malaise trap	along forested limestone ridge		Montaigne Francais		Diego-Suarez	Madagascar	150 m	-12.325	49.3333	Malagasy		CASC, San Francisco, CA, USA	CASC
CASENT0083929	MA-01-04B-14	Hymenoptera	Formicidae	Amblyoponinae	Mystrium	barrybressleri	1m	pin				R. Harin'Hala	2001-07-06	2001-07-20	Malaise trap	across sandy trail in dwarf litoral forest		Sakalava Beach [vegetated beach dunes]		Diego-Suarez	Madagascar	10 m	-12.2628	49.3975	Malagasy		CASC, San Francisco, CA, USA	CASC
CASENT0084364	MA-01-01D-05	Hymenoptera	Formicidae	Amblyoponinae	Mystrium	barrybressleri	1m	pin				R. Harin'Hala	2001-03-04	2001-03-19	Malaise trap	rainforest		Parc National Montagne d'Ambre [Petit Lac road]		Diego-Suarez	Madagascar	1125 m	-12.5203	49.1792	Malagasy		CASC, San Francisco, CA, USA	CASC
CASENT0084366	MA-01-01D-05	Hymenoptera	Formicidae	Amblyoponinae	Mystrium	barrybressleri	1m	pin				R. Harin'Hala	2001-03-04	2001-03-19	Malaise trap	rainforest		Parc National Montagne d'Ambre [Petit Lac road]		Diego-Suarez	Madagascar	1125 m	-12.5203	49.1792	Malagasy		CASC, San Francisco, CA, USA	CASC
CASENT0084367	MA-01-01D-05	Hymenoptera	Formicidae	Amblyoponinae	Mystrium	barrybressleri	1m	pin				R. Harin'Hala	2001-03-04	2001-03-19	Malaise trap	rainforest		Parc National Montagne d'Ambre [Petit Lac road]		Diego-Suarez	Madagascar	1125 m	-12.5203	49.1792	Malagasy		CASC, San Francisco, CA, USA	CASC
CASENT0100240	MCZ.3457	Hymenoptera	Formicidae	Amblyoponinae	Mystrium	barrybressleri	1m	pin				W.E.Steiner	1990-03-14	00/00/00		montane rainforest		7km W Ranomafana National Park		Fianarantsoa	Madagascar	900 m	-21.25	47.4167	Malagasy		MCZC, Cambridge, MA, USA	CASC
CASENT0109924	MA-02-09B-66	Hymenoptera	Formicidae	Amblyoponinae	Mystrium	barrybressleri	1m	pin				M. Irwin, R. Harin'Hala	2003-07-07	2003-07-17	Malaise trap	forest edge, mixed tropical forest, open area		radio tower, Ranomafana National Park, Fianarantsoa Prov.		Fianarantsoa	Madagascar	1130 m	-21.2508	47.4072	Malagasy		CASC, San Francisco, CA, USA	CASC
CASENT0112237	MA-02-09C-17	Hymenoptera	Formicidae	Amblyoponinae	Mystrium	barrybressleri	1m	pin				R. Harin'Hala	2002-02-19	2002-02-26	Malaise trap	mixed tropical forest		Belle Vue trail, Ranomafana National Park, Fianarantsoa Prov.		Fianarantsoa	Madagascar	1020 m	-21.2665	47.4202	Malagasy		CASC, San Francisco, CA, USA	CASC
CASENT0112238	MG-09C-17	Hymenoptera	Formicidae	Amblyoponinae	Mystrium	barrybressleri	1m	pin				Rin'ha, Mike	2002-02-19	2002-02-26	Malaise	rainforest		Fitovavy Fitovinany Region, Distric of Ifanadiana Belle vue area1200 m S of Ranomafana National Park entrance		Fianarantsoa	Madagascar	1018 m	-21.2665	47.4202	Malagasy		CASC, San Francisco, CA, USA	CASC
CASENT0112279	MA-02-09C-61	Hymenoptera	Formicidae	Amblyoponinae	Mystrium	barrybressleri	1m	pin				R. Harin'Hala	2003-05-16	2003-05-28	Malaise trap	mixed tropical forest		Belle Vue trail, Ranomafana National Park, Fianarantsoa Prov.		Fianarantsoa	Madagascar	1020 m	-21.2665	47.4202	Malagasy		CASC, San Francisco, CA, USA	CASC
CASENT0112320	MA-02-09C-60	Hymenoptera	Formicidae	Amblyoponinae	Mystrium	barrybressleri	1m	pin				R. Harin'Hala	2003-05-04	2003-05-16	Malaise trap	mixed tropical forest		Belle Vue trail, Ranomafana National Park, Fianarantsoa Prov.		Fianarantsoa	Madagascar	1020 m	-21.2665	47.4202	Malagasy		CASC, San Francisco, CA, USA	CASC
CASENT0112512	MG-31-23	Hymenoptera	Formicidae	Amblyoponinae	Mystrium	barrybressleri	1m	pin				Rin'Ha, Mike	2005-05-30	2005-06-11	Malaise	Low altitude rainforest		SAVA Region, distric of Sambava, Marojejy National Park, 5Km W of Manantenina village, 1st Camp site (Mantella)		Antsiranana	Madagascar	487 m	-14.4382	49.774	Malagasy		CASC, San Francisco, CA, USA	CASC
CASENT0112513	MG-31-23	Hymenoptera	Formicidae	Amblyoponinae	Mystrium	barrybressleri	1m	pin				Rin'Ha, Mike	2005-05-30	2005-06-11	Malaise	Low altitude rainforest		SAVA Region, distric of Sambava, Marojejy National Park, 5Km W of Manantenina village, 1st Camp site (Mantella)		Antsiranana	Madagascar	487 m	-14.4382	49.774	Malagasy		CASC, San Francisco, CA, USA	CASC
CASENT0112596	MA-02-09A-20	Hymenoptera	Formicidae	Amblyoponinae	Mystrium	barrybressleri	1m	pin				R. Harin'Hala	2002-03-12	2002-03-19	Malaise trap	high altitude rainforest		Vohiparara broken bridge, Fianarantsoa Prov.		Fianarantsoa	Madagascar	1110 m	-21.2262	47.3698	Malagasy		CASC, San Francisco, CA, USA	CASC
CASENT0112906	MA-02-09B-59	Hymenoptera	Formicidae	Amblyoponinae	Mystrium	barrybressleri	1m	pin				M. Irwin, R. Harin'Hala	2003-04-27	2003-05-07	Malaise trap	forest edge, mixed tropical forest, open area		radio tower, Ranomafana National Park, Fianarantsoa Prov.		Fianarantsoa	Madagascar	1130 m	-21.2508	47.4072	Malagasy		CASC, San Francisco, CA, USA	CASC
CASENT0112980	MA-02-09B-58	Hymenoptera	Formicidae	Amblyoponinae	Mystrium	barrybressleri	1m	pin				M. Irwin, R. Harin'Hala	2003-04-15	2003-04-27	Malaise trap	forest edge, mixed tropical forest, open area		radio tower, Ranomafana National Park, Fianarantsoa Prov.		Fianarantsoa	Madagascar	1130 m	-21.2508	47.4072	Malagasy		CASC, San Francisco, CA, USA	CASC
CASENT0113144	MA-02-09B-27	Hymenoptera	Formicidae	Amblyoponinae	Mystrium	barrybressleri	1m	pin				M. Irwin, R. Harin'Hala	2002-04-30	2002-05-07	Malaise trap	forest edge, mixed tropical forest, open area		radio tower, Ranomafana National Park, Fianarantsoa Prov.		Fianarantsoa	Madagascar	1130 m	-21.2508	47.4072	Malagasy		CASC, San Francisco, CA, USA	CASC
CASENT0113314	MA-02-09B-28	Hymenoptera	Formicidae	Amblyoponinae	Mystrium	barrybressleri	1m	pin				M. Irwin, R. Harin'Hala	2002-05-07	2002-05-14	Malaise trap	forest edge, mixed tropical forest, open area		radio tower, Ranomafana National Park, Fianarantsoa Prov.		Fianarantsoa	Madagascar	1130 m	-21.2508	47.4072	Malagasy		CASC, San Francisco, CA, USA	CASC
CASENT0113450	MA-02-09C-26	Hymenoptera	Formicidae	Amblyoponinae	Mystrium	barrybressleri	1m	pin				R. Harin'Hala	2002-04-23	2002-04-28	Malaise trap	mixed tropical forest		Belle Vue trail, Ranomafana National Park, Fianarantsoa Prov.		Fianarantsoa	Madagascar	1020 m	-21.2665	47.4202	Malagasy		CASC, San Francisco, CA, USA	CASC
CASENT0113705	MA-02-09B-65	Hymenoptera	Formicidae	Amblyoponinae	Mystrium	barrybressleri	1m	pin		DNA voucher		M. Irwin, R. Harin'Hala	2003-06-27	2003-07-07	Malaise trap	forest edge, mixed tropical forest, open area		radio tower, Ranomafana National Park, Fianarantsoa Prov.		Fianarantsoa	Madagascar	1130 m	-21.2508	47.4072	Malagasy		CASC, San Francisco, CA, USA	CASC
CASENT0113705-D01	MA-02-09B-65	Hymenoptera	Formicidae	Amblyoponinae	Mystrium	barrybressleri	m	95% EtOH		2, sent for barcoding, Guelph BOX-CCDB-03442		M. Irwin, R. Harin'Hala	2003-06-27	2003-07-07	Malaise trap	forest edge, mixed tropical forest, open area		radio tower, Ranomafana National Park, Fianarantsoa Prov.		Fianarantsoa	Madagascar	1130 m	-21.2508	47.4072	Malagasy		CASC, San Francisco, CA, USA	CASC
CASENT0113879	MA-02-09C-55	Hymenoptera	Formicidae	Amblyoponinae	Mystrium	barrybressleri	1m	pin				R. Harin'Hala	2003-02-26	2003-03-10	Malaise trap	mixed tropical forest		Belle Vue trail, Ranomafana National Park, Fianarantsoa Prov.		Fianarantsoa	Madagascar	1020 m	-21.2665	47.4202	Malagasy		CASC, San Francisco, CA, USA	CASC
CASENT0114046	MA-02-09B-36	Hymenoptera	Formicidae	Amblyoponinae	Mystrium	barrybressleri	1m	pin				M. Irwin, R. Harin'Hala	2002-07-25	2002-08-03	Malaise trap	forest edge, mixed tropical forest, open area		radio tower, Ranomafana National Park, Fianarantsoa Prov.		Fianarantsoa	Madagascar	1130 m	-21.2508	47.4072	Malagasy		CASC, San Francisco, CA, USA	CASC
CASENT0114113	MA-02-09C-59	Hymenoptera	Formicidae	Amblyoponinae	Mystrium	barrybressleri	1m	pin				R. Harin'Hala	2003-04-23	2003-05-04	Malaise trap	mixed tropical forest		Belle Vue trail, Ranomafana National Park, Fianarantsoa Prov.		Fianarantsoa	Madagascar	1020 m	-21.2665	47.4202	Malagasy		CASC, San Francisco, CA, USA	CASC
CASENT0114193	MA-02-09C-20	Hymenoptera	Formicidae	Amblyoponinae	Mystrium	barrybressleri	1m	pin				R. Harin'Hala	2002-03-12	2002-03-19	Malaise trap	mixed tropical forest		Belle Vue trail, Ranomafana National Park, Fianarantsoa Prov.		Fianarantsoa	Madagascar	1020 m	-21.2665	47.4202	Malagasy		CASC, San Francisco, CA, USA	CASC
CASENT0114362	MA-02-09C-57	Hymenoptera	Formicidae	Amblyoponinae	Mystrium	barrybressleri	1m	pin				R. Harin'Hala	2003-03-21	2003-04-12	Malaise trap	mixed tropical forest		Belle Vue trail, Ranomafana National Park, Fianarantsoa Prov.		Fianarantsoa	Madagascar	1020 m	-21.2665	47.4202	Malagasy		CASC, San Francisco, CA, USA	CASC
CASENT0114491	MG-09C-22	Hymenoptera	Formicidae	Amblyoponinae	Mystrium	barrybressleri	1m	pin				Rin'ha, Mike	2002-03-26	2002-03-31	Malaise	rainforest		Fitovavy Fitovinany Region, Distric of Ifanadiana Belle vue area1200 m S of Ranomafana National Park entrance		Fianarantsoa	Madagascar	1018 m	-21.2665	47.4202	Malagasy		CASC, San Francisco, CA, USA	CASC
CASENT0114573	MA-02-09B-63	Hymenoptera	Formicidae	Amblyoponinae	Mystrium	barrybressleri	1m	pin				M. Irwin, R. Harin'Hala	2003-06-07	2003-06-17	Malaise trap	forest edge, mixed tropical forest, open area		radio tower, Ranomafana National Park, Fianarantsoa Prov.		Fianarantsoa	Madagascar	1130 m	-21.2508	47.4072	Malagasy		CASC, San Francisco, CA, USA	CASC
CASENT0114599	MA-02-09B-60	Hymenoptera	Formicidae	Amblyoponinae	Mystrium	barrybressleri	1m	pin				M. Irwin, R. Harin'Hala	2003-05-07	2003-05-17	Malaise trap	forest edge, mixed tropical forest, open area		radio tower, Ranomafana National Park, Fianarantsoa Prov.		Fianarantsoa	Madagascar	1130 m	-21.2508	47.4072	Malagasy		CASC, San Francisco, CA, USA	CASC
CASENT0114693	MA-02-09B-55	Hymenoptera	Formicidae	Amblyoponinae	Mystrium	barrybressleri	1m	pin				M. Irwin, R. Harin'Hala	2003-03-09	2003-03-20	Malaise trap	forest edge, mixed tropical forest, open area		radio tower, Ranomafana National Park, Fianarantsoa Prov.		Fianarantsoa	Madagascar	1130 m	-21.2508	47.4072	Malagasy		CASC, San Francisco, CA, USA	CASC
CASENT0115031	MG-09C-62	Hymenoptera	Formicidae	Amblyoponinae	Mystrium	barrybressleri	1m	pin				Rin'ha, Mike	2003-05-28	2003-06-06	Malaise	rainforest		Fitovavy Fitovinany Region, Distric of Ifanadiana Belle vue area1200 m S of Ranomafana National Park entrance		Fianarantsoa	Madagascar	1018 m	-21.2665	47.4202	Malagasy		CASC, San Francisco, CA, USA	CASC
CASENT0115387	MA-02-09C-15	Hymenoptera	Formicidae	Amblyoponinae	Mystrium	barrybressleri	1m	pin				R. Harin'Hala	2002-02-04	2002-02-12	Malaise trap	mixed tropical forest		Belle Vue trail, Ranomafana National Park, Fianarantsoa Prov.		Fianarantsoa	Madagascar	1020 m	-21.2665	47.4202	Malagasy		CASC, San Francisco, CA, USA	CASC
CASENT0116027	MA-02-09C-22	Hymenoptera	Formicidae	Amblyoponinae	Mystrium	barrybressleri	1m	pin				R. Harin'Hala	2002-03-26	2002-03-31	Malaise trap	mixed tropical forest		Belle Vue trail, Ranomafana National Park, Fianarantsoa Prov.		Fianarantsoa	Madagascar	1020 m	-21.2665	47.4202	Malagasy		CASC, San Francisco, CA, USA	CASC
CASENT0117593	MG-28-30	Hymenoptera	Formicidae	Amblyoponinae	Mystrium	barrybressleri	1m	pin				Rin'Ha, Mike	2005-10-09	2005-10-16	Malaise	Lowland rainforest		Manombo Special Reserve, 32Km SE of Farafangana		Fianarantsoa	Madagascar	36 m	-23.0218	47.72	Malagasy		CASC, San Francisco, CA, USA	CASC
CASENT0122454	BLF14776	Hymenoptera	Formicidae	Amblyoponinae	Mystrium	barrybressleri	1w	pin				B.L.Fisher et al.	2006-11-13	2006-11-15	9 MaxiWinks, mixed samples	rainforest	sifted litter (leaf mold, rotten wood)	Parc National Befotaka-Midongy, Papango 27.7km S Midongy-Sud, Mount Papango		Fianarantsoa	Madagascar	940 m	-23.8352	46.9637	Malagasy		CASC, San Francisco, CA, USA	CASC
CASENT0124079	BLF16918b	Hymenoptera	Formicidae	Amblyoponinae	Mystrium	barrybressleri	1w	pin	transect subsample #07			B.L.Fisher et al.	2007-03-05	2007-03-08	pitfall trap, PF 12 cup sample transect, 5m	montane rainforest		Ambatovy, 12.4 km NE Moramanga		Toamasina	Madagascar	1000 m	-18.8477	48.2957	Malagasy		CASC, San Francisco, CA, USA	CASC
CASENT0128425	BLF15358	Hymenoptera	Formicidae	Amblyoponinae	Mystrium	barrybressleri	1w	pin				B.L.Fisher et al.	2006-11-27	2006-11-28	4 MaxiWinks, mixed samples	rainforest	sifted litter (leaf mold, rotten wood)	Manatantely, 8.9km NW Tolagnaro		Toliara	Madagascar	100 m	-24.9815	46.9257	Malagasy		CASC, San Francisco, CA, USA	CASC
CASENT0129838	BLF15450	Hymenoptera	Formicidae	Amblyoponinae	Mystrium	barrybressleri	1w	pin			holotype	B.L.Fisher et al.	2006-12-02	2006-12-04	9 MaxiWinks, mixed samples	rainforest	sifted litter (leaf mold, rotten wood)	Forêt Ivohibe 55.0km N Tolagnaro		Toliara	Madagascar	200 m	-24.569	47.204	Malagasy		CASC, San Francisco, CA, USA	CASC
CASENT0129839	BLF15450	Hymenoptera	Formicidae	Amblyoponinae	Mystrium	barrybressleri	1w	pin			paratype	B.L.Fisher et al.	2006-12-02	2006-12-04	9 MaxiWinks, mixed samples	rainforest	sifted litter (leaf mold, rotten wood)	Forêt Ivohibe 55.0km N Tolagnaro		Toliara	Madagascar	200 m	-24.569	47.204	Malagasy		CASC, San Francisco, CA, USA	CASC
CASENT0129840	BLF15450	Hymenoptera	Formicidae	Amblyoponinae	Mystrium	barrybressleri	1w	pin			paratype	B.L.Fisher et al.	2006-12-02	2006-12-04	9 MaxiWinks, mixed samples	rainforest	sifted litter (leaf mold, rotten wood)	Forêt Ivohibe 55.0km N Tolagnaro		Toliara	Madagascar	200 m	-24.569	47.204	Malagasy		CASC, San Francisco, CA, USA	CASC
CASENT0129911	BLF15100	Hymenoptera	Formicidae	Amblyoponinae	Mystrium	barrybressleri	1w	pin				B.L.Fisher et al.	2006-11-22	2006-11-24	9 MaxiWinks, mixed samples	rainforest	sifted litter (leaf mold, rotten wood)	Parc National Andohahela, Col de Tanatana, 33.3km NW Tolagnaro		Toliara	Madagascar	275 m	-24.7585	46.8537	Malagasy		CASC, San Francisco, CA, USA	CASC
CASENT0129912	BLF15100	Hymenoptera	Formicidae	Amblyoponinae	Mystrium	barrybressleri	1w	pin				B.L.Fisher et al.	2006-11-22	2006-11-24	9 MaxiWinks, mixed samples	rainforest	sifted litter (leaf mold, rotten wood)	Parc National Andohahela, Col de Tanatana, 33.3km NW Tolagnaro		Toliara	Madagascar	275 m	-24.7585	46.8537	Malagasy		CASC, San Francisco, CA, USA	CASC
CASENT0135866	BLF19593_06	Hymenoptera	Formicidae	Amblyoponinae	Mystrium	barrybressleri	m	pin		DNA voucher		B.L.Fisher	2008-01-27	2008-02-03	Malaise trap	rainforest		Réserve Naturelle Betampona, 34.1 km 332° Toamasina		Toamasina	Madagascar	550 m	-17.9161	49.2019	Malagasy		CASC, San Francisco, CA, USA	CASC
CASENT0135866-D01	BLF19593_06	Hymenoptera	Formicidae	Amblyoponinae	Mystrium	barrybressleri	m	95% EtOH	transect subsample #06	2, sent for barcoding, Guelph BOX-CCDB-03688		B.L.Fisher	2008-01-27	2008-02-03	Malaise trap	rainforest		Réserve Naturelle Betampona, 34.1 km 332° Toamasina		Toamasina	Madagascar	550 m	-17.9161	49.2019	Malagasy		CASC, San Francisco, CA, USA	CASC
CASENT0140573	BLF19156	Hymenoptera	Formicidae	Amblyoponinae	Mystrium	barrybressleri	1w	pin	transect subsample #05	DNA voucher		B.L.Fisher et al.	2007-12-06	2007-12-08	9 MaxiWinks, mixed samples	transition humid forest	sifted litter (leaf mold, rotten wood)	Réserve Spéciale Marotandrano, Marotandrano 48.3km S Mandritsara		Mahajanga	Madagascar	865 m	-16.2832	48.8144	Malagasy		CASC, San Francisco, CA, USA	CASC
CASENT0140573-D01	BLF19156	Hymenoptera	Formicidae	Amblyoponinae	Mystrium	barrybressleri	w	95% EtOH	transect subsample #05	2, sent for barcoding, Guelph BOX-CCDB-03441		B.L.Fisher et al.	2007-12-06	2007-12-08	9 MaxiWinks, mixed samples	transition humid forest	sifted litter (leaf mold, rotten wood)	Réserve Spéciale Marotandrano, Marotandrano 48.3km S Mandritsara		Mahajanga	Madagascar	865 m	-16.2832	48.8144	Malagasy		CASC, San Francisco, CA, USA	CASC
CASENT0143747	BLF19593_06	Hymenoptera	Formicidae	Amblyoponinae	Mystrium	barrybressleri	m	pin		DNA voucher		B.L.Fisher	2008-01-27	2008-02-03	Malaise trap	rainforest		Réserve Naturelle Betampona, 34.1 km 332° Toamasina		Toamasina	Madagascar	550 m	-17.9161	49.2019	Malagasy		CASC, San Francisco, CA, USA	CASC
CASENT0143747-D01	BLF19593_06	Hymenoptera	Formicidae	Amblyoponinae	Mystrium	barrybressleri	m	95% EtOH	transect subsample #06	2, sent for barcoding, Guelph BOX-CCDB-03688		B.L.Fisher	2008-01-27	2008-02-03	Malaise trap	rainforest		Réserve Naturelle Betampona, 34.1 km 332° Toamasina		Toamasina	Madagascar	550 m	-17.9161	49.2019	Malagasy		CASC, San Francisco, CA, USA	CASC
CASENT0143748	BLF19593_06	Hymenoptera	Formicidae	Amblyoponinae	Mystrium	barrybressleri	m	pin		DNA voucher		B.L.Fisher	2008-01-27	2008-02-03	Malaise trap	rainforest		Réserve Naturelle Betampona, 34.1 km 332° Toamasina		Toamasina	Madagascar	550 m	-17.9161	49.2019	Malagasy		CASC, San Francisco, CA, USA	CASC
CASENT0143748-D01	BLF19593_06	Hymenoptera	Formicidae	Amblyoponinae	Mystrium	barrybressleri	m	95% EtOH	transect subsample #06	3, sent for barcoding, Guelph BOX-CCDB-03688		B.L.Fisher	2008-01-27	2008-02-03	Malaise trap	rainforest		Réserve Naturelle Betampona, 34.1 km 332° Toamasina		Toamasina	Madagascar	550 m	-17.9161	49.2019	Malagasy		CASC, San Francisco, CA, USA	CASC
CASENT0144023	BLF19593_55	Hymenoptera	Formicidae	Amblyoponinae	Mystrium	barrybressleri	m	pin		DNA voucher		B.L.Fisher	2009-01-04	2009-01-11	Malaise trap	rainforest		Réserve Naturelle Betampona, 34.1 km 332° Toamasina		Toamasina	Madagascar	550 m	-17.9161	49.2019	Malagasy		CASC, San Francisco, CA, USA	CASC
CASENT0144023-D01	BLF19593_55	Hymenoptera	Formicidae	Amblyoponinae	Mystrium	barrybressleri	m	95% EtOH	transect subsample #55	3, sent for barcoding, Guelph BOX-CCDB-03688		B.L.Fisher	2009-01-04	2009-01-11	Malaise trap	rainforest		Réserve Naturelle Betampona, 34.1 km 332° Toamasina		Toamasina	Madagascar	550 m	-17.9161	49.2019	Malagasy		CASC, San Francisco, CA, USA	CASC
CASENT0144043	BLF19593_57	Hymenoptera	Formicidae	Amblyoponinae	Mystrium	barrybressleri	m	pin		DNA voucher		B.L.Fisher	2009-01-18	2009-01-25	Malaise trap	rainforest		Réserve Naturelle Betampona, 34.1 km 332° Toamasina		Toamasina	Madagascar	550 m	-17.9161	49.2019	Malagasy		CASC, San Francisco, CA, USA	CASC
CASENT0144043-D01	BLF19593_57	Hymenoptera	Formicidae	Amblyoponinae	Mystrium	barrybressleri	m	95% EtOH	transect subsample #57	3, sent for barcoding, Guelph BOX-CCDB-03688		B.L.Fisher	2009-01-18	2009-01-25	Malaise trap	rainforest		Réserve Naturelle Betampona, 34.1 km 332° Toamasina		Toamasina	Madagascar	550 m	-17.9161	49.2019	Malagasy		CASC, San Francisco, CA, USA	CASC
CASENT0145108	BLF19593_59	Hymenoptera	Formicidae	Amblyoponinae	Mystrium	barrybressleri	m	pin		DNA voucher		B.L.Fisher	2009-02-01	2009-02-08	Malaise trap	rainforest		Réserve Naturelle Betampona, 34.1 km 332° Toamasina		Toamasina	Madagascar	550 m	-17.9161	49.2019	Malagasy		CASC, San Francisco, CA, USA	CASC
CASENT0145108-D01	BLF19593_59	Hymenoptera	Formicidae	Amblyoponinae	Mystrium	barrybressleri	m	95% EtOH	transect subsample #59	3, sent for barcoding, Guelph BOX-CCDB-03688		B.L.Fisher	2009-02-01	2009-02-08	Malaise trap	rainforest		Réserve Naturelle Betampona, 34.1 km 332° Toamasina		Toamasina	Madagascar	550 m	-17.9161	49.2019	Malagasy		CASC, San Francisco, CA, USA	CASC
CASENT0145109	BLF19593_59	Hymenoptera	Formicidae	Amblyoponinae	Mystrium	barrybressleri	aQ	pin		DNA voucher		B.L.Fisher	2009-02-01	2009-02-08	Malaise trap	rainforest		Réserve Naturelle Betampona, 34.1 km 332° Toamasina		Toamasina	Madagascar	550 m	-17.9161	49.2019	Malagasy		CASC, San Francisco, CA, USA	CASC
CASENT0145109-D01	BLF19593_59	Hymenoptera	Formicidae	Amblyoponinae	Mystrium	barrybressleri	aQ	95% EtOH	transect subsample #59	3, sent for barcoding, Guelph BOX-CCDB-03697		B.L.Fisher	2009-02-01	2009-02-08	Malaise trap	rainforest		Réserve Naturelle Betampona, 34.1 km 332° Toamasina		Toamasina	Madagascar	550 m	-17.9161	49.2019	Malagasy		CASC, San Francisco, CA, USA	CASC
CASENT0145216	BLF19594_54	Hymenoptera	Formicidae	Amblyoponinae	Mystrium	barrybressleri	m	pin		DNA voucher		B.L.Fisher	2008-12-28	2009-01-04	Malaise trap	rainforest		Réserve Naturelle Betampona, 34.08 km 332° Toamasina		Toamasina	Madagascar	525 m	-17.9198	49.2004	Malagasy		CASC, San Francisco, CA, USA	CASC
CASENT0145216-D01	BLF19594_54	Hymenoptera	Formicidae	Amblyoponinae	Mystrium	barrybressleri	m	95% EtOH	transect subsample #54	3, sent for barcoding, Guelph BOX-CCDB-03688		B.L.Fisher	2008-12-28	2009-01-04	Malaise trap	rainforest		Réserve Naturelle Betampona, 34.08 km 332° Toamasina		Toamasina	Madagascar	525 m	-17.9198	49.2004	Malagasy		CASC, San Francisco, CA, USA	CASC
CASENT0145234	BLF19594_55	Hymenoptera	Formicidae	Amblyoponinae	Mystrium	barrybressleri	m	pin		DNA voucher		B.L.Fisher	2009-01-04	2009-01-11	Malaise trap	rainforest		Réserve Naturelle Betampona, 34.08 km 332° Toamasina		Toamasina	Madagascar	525 m	-17.9198	49.2004	Malagasy		CASC, San Francisco, CA, USA	CASC
CASENT0145234-D01	BLF19594_55	Hymenoptera	Formicidae	Amblyoponinae	Mystrium	barrybressleri	m	95% EtOH	transect subsample #55	3, sent for barcoding, Guelph BOX-CCDB-03688		B.L.Fisher	2009-01-04	2009-01-11	Malaise trap	rainforest		Réserve Naturelle Betampona, 34.08 km 332° Toamasina		Toamasina	Madagascar	525 m	-17.9198	49.2004	Malagasy		CASC, San Francisco, CA, USA	CASC
CASENT0151961	BLF22214	Hymenoptera	Formicidae	Amblyoponinae	Mystrium	barrybressleri	1w	pin	transect subsample #02	DNA voucher		B.L.Fisher et al.	2009-02-21	2009-02-23	10 maxi winks	rainforest	sifted litter (leaf mold, rotten wood)	Parc National de Zahamena, Onibe River		Toamasina	Madagascar	780 m	-17.7591	48.8547	Malagasy		CASC, San Francisco, CA, USA	CASC
CASENT0151961-D01	BLF22214	Hymenoptera	Formicidae	Amblyoponinae	Mystrium	barrybressleri	w	95% EtOH	transect subsample #02	1, sent for barcoding, Guelph BOX-CCDB-03675		B.L.Fisher et al.	2009-02-21	2009-02-23	10 maxi winks	rainforest	sifted litter (leaf mold, rotten wood)	Parc National de Zahamena, Onibe River		Toamasina	Madagascar	780 m	-17.7591	48.8547	Malagasy		CASC, San Francisco, CA, USA	CASC
CASENT0151964	BLF22214	Hymenoptera	Formicidae	Amblyoponinae	Mystrium	barrybressleri	1w	pin	transect subsample #04	DNA voucher		B.L.Fisher et al.	2009-02-21	2009-02-23	10 maxi winks	rainforest	sifted litter (leaf mold, rotten wood)	Parc National de Zahamena, Onibe River		Toamasina	Madagascar	780 m	-17.7591	48.8547	Malagasy		CASC, San Francisco, CA, USA	CASC
CASENT0151964-D01	BLF22214	Hymenoptera	Formicidae	Amblyoponinae	Mystrium	barrybressleri	w	95% EtOH	transect subsample #04	1, sent for barcoding, Guelph BOX-CCDB-03675		B.L.Fisher et al.	2009-02-21	2009-02-23	10 maxi winks	rainforest	sifted litter (leaf mold, rotten wood)	Parc National de Zahamena, Onibe River		Toamasina	Madagascar	780 m	-17.7591	48.8547	Malagasy		CASC, San Francisco, CA, USA	CASC
CASENT0151966	BLF22214	Hymenoptera	Formicidae	Amblyoponinae	Mystrium	barrybressleri	1w	pin	transect subsample #05	DNA voucher		B.L.Fisher et al.	2009-02-21	2009-02-23	10 maxi winks	rainforest	sifted litter (leaf mold, rotten wood)	Parc National de Zahamena, Onibe River		Toamasina	Madagascar	780 m	-17.7591	48.8547	Malagasy		CASC, San Francisco, CA, USA	CASC
CASENT0151966-D01	BLF22214	Hymenoptera	Formicidae	Amblyoponinae	Mystrium	barrybressleri	w	95% EtOH	transect subsample #05	1, sent for barcoding, Guelph BOX-CCDB-03675		B.L.Fisher et al.	2009-02-21	2009-02-23	10 maxi winks	rainforest	sifted litter (leaf mold, rotten wood)	Parc National de Zahamena, Onibe River		Toamasina	Madagascar	780 m	-17.7591	48.8547	Malagasy		CASC, San Francisco, CA, USA	CASC
CASENT0151968	BLF22214	Hymenoptera	Formicidae	Amblyoponinae	Mystrium	barrybressleri	1w	pin	transect subsample #10	DNA voucher		B.L.Fisher et al.	2009-02-21	2009-02-23	10 maxi winks	rainforest	sifted litter (leaf mold, rotten wood)	Parc National de Zahamena, Onibe River		Toamasina	Madagascar	780 m	-17.7591	48.8547	Malagasy		CASC, San Francisco, CA, USA	CASC
CASENT0151968-D01	BLF22214	Hymenoptera	Formicidae	Amblyoponinae	Mystrium	barrybressleri	w	95% EtOH	transect subsample #80	1, sent for barcoding, Guelph BOX-CCDB-03675		B.L.Fisher et al.	2009-02-21	2009-02-23	10 maxi winks	rainforest	sifted litter (leaf mold, rotten wood)	Parc National de Zahamena, Onibe River		Toamasina	Madagascar	780 m	-17.7591	48.8547	Malagasy		CASC, San Francisco, CA, USA	CASC
CASENT0151969	BLF22214	Hymenoptera	Formicidae	Amblyoponinae	Mystrium	barrybressleri	1w	pin	transect subsample #10	DNA voucher		B.L.Fisher et al.	2009-02-21	2009-02-23	10 maxi winks	rainforest	sifted litter (leaf mold, rotten wood)	Parc National de Zahamena, Onibe River		Toamasina	Madagascar	780 m	-17.7591	48.8547	Malagasy		CASC, San Francisco, CA, USA	CASC
CASENT0151969-D01	BLF22214	Hymenoptera	Formicidae	Amblyoponinae	Mystrium	barrybressleri	w	95% EtOH	transect subsample #10	1, sent for barcoding, Guelph BOX-CCDB-03675		B.L.Fisher et al.	2009-02-21	2009-02-23	10 maxi winks	rainforest	sifted litter (leaf mold, rotten wood)	Parc National de Zahamena, Onibe River		Toamasina	Madagascar	780 m	-17.7591	48.8547	Malagasy		CASC, San Francisco, CA, USA	CASC
CASENT0152652	BLF21972	Hymenoptera	Formicidae	Amblyoponinae	Mystrium	barrybressleri	1m	pin				B.L.Fisher et al.	2009-02-18	2009-02-19	Malaise trap, 4 traps	rainforest		Parc National de Zahamena, Tetezambatana forest, near junction of Nosivola and Manakambahiny Rivers		Toamasina	Madagascar	860 m	-17.743	48.7294	Malagasy		CASC, San Francisco, CA, USA	CASC
CASENT0153328	BLF21974	Hymenoptera	Formicidae	Amblyoponinae	Mystrium	barrybressleri	1w	pin				B.L.Fisher et al.	2009-02-18	2009-02-19	10 maxi winks	rainforest	sifted litter (leaf mold, rotten wood)	Parc National de Zahamena, Tetezambatana forest, near junction of Nosivola and Manakambahiny Rivers		Toamasina	Madagascar	860 m	-17.743	48.7294	Malagasy		CASC, San Francisco, CA, USA	CASC
CASENT0153329	BLF21974	Hymenoptera	Formicidae	Amblyoponinae	Mystrium	barrybressleri	1w	pin				B.L.Fisher et al.	2009-02-18	2009-02-19	10 maxi winks	rainforest	sifted litter (leaf mold, rotten wood)	Parc National de Zahamena, Tetezambatana forest, near junction of Nosivola and Manakambahiny Rivers		Toamasina	Madagascar	860 m	-17.743	48.7294	Malagasy		CASC, San Francisco, CA, USA	CASC
CASENT0153330	BLF21974	Hymenoptera	Formicidae	Amblyoponinae	Mystrium	barrybressleri	1w	pin				B.L.Fisher et al.	2009-02-18	2009-02-19	10 maxi winks	rainforest	sifted litter (leaf mold, rotten wood)	Parc National de Zahamena, Tetezambatana forest, near junction of Nosivola and Manakambahiny Rivers		Toamasina	Madagascar	860 m	-17.743	48.7294	Malagasy		CASC, San Francisco, CA, USA	CASC
CASENT0153331	BLF21974	Hymenoptera	Formicidae	Amblyoponinae	Mystrium	barrybressleri	1w	pin				B.L.Fisher et al.	2009-02-18	2009-02-19	10 maxi winks	rainforest	sifted litter (leaf mold, rotten wood)	Parc National de Zahamena, Tetezambatana forest, near junction of Nosivola and Manakambahiny Rivers		Toamasina	Madagascar	860 m	-17.743	48.7294	Malagasy		CASC, San Francisco, CA, USA	CASC
CASENT0161997	BLF24750	Hymenoptera	Formicidae	Amblyoponinae	Mystrium	barrybressleri	1w	pin	transect subsample #01	DNA voucher		B.L.Fisher et al.	2010-02-25	2010-02-27	10 MaxiWinks, mixed samples	rainforest	sifted litter (leaf mold, rotten wood)	Réserve Spéciale Ambatovaky, Sandrangato river		Toamasina	Madagascar	360 m	-16.8175	49.295	Malagasy		CASC, San Francisco, CA, USA	CASC
CASENT0161997-D01	BLF24750	Hymenoptera	Formicidae	Amblyoponinae	Mystrium	barrybressleri	w	95% EtOH	transect subsample #01	4, sent for barcoding, Guelph BOX-CCDB-04928		B.L.Fisher et al.	2010-02-25	2010-02-27	10 MaxiWinks, mixed samples	rainforest	sifted litter (leaf mold, rotten wood)	Réserve Spéciale Ambatovaky, Sandrangato river		Toamasina	Madagascar	360 m	-16.8175	49.295	Malagasy		CASC, San Francisco, CA, USA	CASC
CASENT0161998	BLF24750	Hymenoptera	Formicidae	Amblyoponinae	Mystrium	barrybressleri	1w	pin	transect subsample #01	DNA voucher		B.L.Fisher et al.	2010-02-25	2010-02-27	10 MaxiWinks, mixed samples	rainforest	sifted litter (leaf mold, rotten wood)	Réserve Spéciale Ambatovaky, Sandrangato river		Toamasina	Madagascar	360 m	-16.8175	49.295	Malagasy		CASC, San Francisco, CA, USA	CASC
CASENT0161998-D01	BLF24750	Hymenoptera	Formicidae	Amblyoponinae	Mystrium	barrybressleri	w	95% EtOH	transect subsample #01	6, sent for barcoding, Guelph BOX-CCDB-04928		B.L.Fisher et al.	2010-02-25	2010-02-27	10 MaxiWinks, mixed samples	rainforest	sifted litter (leaf mold, rotten wood)	Réserve Spéciale Ambatovaky, Sandrangato river		Toamasina	Madagascar	360 m	-16.8175	49.295	Malagasy		CASC, San Francisco, CA, USA	CASC
CASENT0163784	BLF24600	Hymenoptera	Formicidae	Amblyoponinae	Mystrium	barrybressleri	1w	pin	transect subsample #04	DNA voucher		B.L.Fisher et al.	2010-02-22	2010-02-24	10 MaxiWinks, mixed samples	rainforest	sifted litter (leaf mold, rotten wood)	Réserve Spéciale Ambatovaky, Sandrangato river		Toamasina	Madagascar	520 m	-16.7633	49.2669	Malagasy		CASC, San Francisco, CA, USA	CASC
CASENT0163784-D01	BLF24600	Hymenoptera	Formicidae	Amblyoponinae	Mystrium	barrybressleri	w	95% EtOH	transect subsample #04	5, sent for barcoding, Guelph BOX-CCDB-04928		B.L.Fisher et al.	2010-02-22	2010-02-24	10 MaxiWinks, mixed samples	rainforest	sifted litter (leaf mold, rotten wood)	Réserve Spéciale Ambatovaky, Sandrangato river		Toamasina	Madagascar	520 m	-16.7633	49.2669	Malagasy		CASC, San Francisco, CA, USA	CASC
CASENT0208477	MG-09B-59	Hymenoptera	Formicidae	Amblyoponinae	Mystrium	barrybressleri	1m	pin				Rin'ha, Mike	2003-04-27	2003-05-07	Malaise	forest edge, open area		Fitovavy Fitovinany Region,Distric of Ifanadiana, 12Km W of Ranomafana		Fianarantsoa	Madagascar	1127 m	-21.2508	47.4072	Malagasy		CASC, San Francisco, CA, USA	CASC
CASENT0229014	MG-09B-142	Hymenoptera	Formicidae	Amblyoponinae	Mystrium	barrybressleri	1m	pin				Rin'ha, Mike	2006-03-05	2006-03-18	Malaise	forest edge, open area		Fitovavy Fitovinany Region,Distric of Ifanadiana, 12Km W of Ranomafana		Fianarantsoa	Madagascar	1127 m	-21.2508	47.4072	Malagasy		CASC, San Francisco, CA, USA	CASC
CASENT0236656	MG-09B-108	Hymenoptera	Formicidae	Amblyoponinae	Mystrium	barrybressleri	1m	pin				Rin'ha, Mike	2005-02-02	2005-02-17	Malaise, canopy trap	forest edge, open area		Fitovavy Fitovinany Region,Distric of Ifanadiana, 12Km W of Ranomafana		Fianarantsoa	Madagascar	1127 m	-21.2508	47.4072	Malagasy		CASC, San Francisco, CA, USA	CASC
CASENT0242603	MG-09B-274	Hymenoptera	Formicidae	Amblyoponinae	Mystrium	barrybressleri	1m	pin				Rin'ha, Mike	2010-01-17	2010-02-04	Malaise	forest edge, open area		Fitovavy Fitovinany Region,Distric of Ifanadiana, 12Km W of Ranomafana		Fianarantsoa	Madagascar	1127 m	-21.2508	47.4072	Malagasy		CASC, San Francisco, CA, USA	CASC
CASENT0242891	MG-01A-16	Hymenoptera	Formicidae	Amblyoponinae	Mystrium	barrybressleri	1m	pin				Mike, Frank, Rin'ha	2007-01-07	2007-01-13	Malaise, 3	rainforest		Montagne d'Ambre National Park, Roussette Camp 7km SW Park entrance		Antsiranana	Madagascar	960 m	-12.5144	49.1814	Malagasy		CASC, San Francisco, CA, USA	CASC
CASENT0242936	MG-01A-17	Hymenoptera	Formicidae	Amblyoponinae	Mystrium	barrybressleri	1m	pin				Mike, Frank, Rin'ha	2007-01-13	2007-01-27	Malaise, 3	rainforest		Montagne d'Ambre National Park, Roussette Camp 7km SW Park entrance		Antsiranana	Madagascar	960 m	-12.5144	49.1814	Malagasy		CASC, San Francisco, CA, USA	CASC
CASENT0244243	MG-09B-235	Hymenoptera	Formicidae	Amblyoponinae	Mystrium	barrybressleri	1m	pin				Rin'ha, Mike	2009-01-26	2009-02-02	Malaise	forest edge, open area		Fitovavy Fitovinany Region,Distric of Ifanadiana, 12Km W of Ranomafana		Fianarantsoa	Madagascar	1127 m	-21.2508	47.4072	Malagasy		CASC, San Francisco, CA, USA	CASC
CASENT0244291	MG-09B-284	Hymenoptera	Formicidae	Amblyoponinae	Mystrium	barrybressleri	1m	pin				Rin'ha, Mike	2010-04-01	2010-04-07	Malaise	forest edge, open area		Fitovavy Fitovinany Region,Distric of Ifanadiana, 12Km W of Ranomafana		Fianarantsoa	Madagascar	1127 m	-21.2508	47.4072	Malagasy		CASC, San Francisco, CA, USA	CASC
CASENT0245955	MG-09B-09	Hymenoptera	Formicidae	Amblyoponinae	Mystrium	barrybressleri	1m	pin				Rin'ha, Mike	2001-12-24	2002-01-02	Malaise, canopy trap	forest edge, open area		Fitovavy Fitovinany Region,Distric of Ifanadiana, 12Km W of Ranomafana		Fianarantsoa	Madagascar	1127 m	-21.2508	47.4072	Malagasy		CASC, San Francisco, CA, USA	CASC
CASENT0304634	BLF30911	Hymenoptera	Formicidae	Amblyoponinae	Mystrium	barrybressleri	1w	pin	transect subsample #10			B.L.Fisher et al.	2013-02-22	2013-02-23	10 MaxiWinks, mixed samples	montane forest	sifted litter	Galoko chain, Mont Galoko		Antsiranana	Madagascar	980 m	-13.5888	48.7286	Malagasy	±200 m	CASC, San Francisco, CA, USA	CASC
CASENT0304664	BLF30911	Hymenoptera	Formicidae	Amblyoponinae	Mystrium	barrybressleri	1w	pin	transect subsample #04			B.L.Fisher et al.	2013-02-22	2013-02-23	10 MaxiWinks, mixed samples	montane forest	sifted litter	Galoko chain, Mont Galoko		Antsiranana	Madagascar	980 m	-13.5888	48.7286	Malagasy	±200 m	CASC, San Francisco, CA, USA	CASC
CASENT0304686	BLF30911	Hymenoptera	Formicidae	Amblyoponinae	Mystrium	barrybressleri	1w	pin	transect subsample #06			B.L.Fisher et al.	2013-02-22	2013-02-23	10 MaxiWinks, mixed samples	montane forest	sifted litter	Galoko chain, Mont Galoko		Antsiranana	Madagascar	980 m	-13.5888	48.7286	Malagasy	±200 m	CASC, San Francisco, CA, USA	CASC
CASENT0304687	BLF30911	Hymenoptera	Formicidae	Amblyoponinae	Mystrium	barrybressleri	1w	pin	transect subsample #06			B.L.Fisher et al.	2013-02-22	2013-02-23	10 MaxiWinks, mixed samples	montane forest	sifted litter	Galoko chain, Mont Galoko		Antsiranana	Madagascar	980 m	-13.5888	48.7286	Malagasy	±200 m	CASC, San Francisco, CA, USA	CASC
CASENT0416489	BLF03250	Hymenoptera	Formicidae	Amblyoponinae	Mystrium	barrybressleri	1w	pin				Fisher, Griswold et al.	2001-03-04	2001-03-09	pitfall trap, PF 50 traps, 11 cm dbh with water, soap, formalin, nonlinear placement	rainforest		Ampasindava, Forêt d'Ambilanivy, 3.9 km 181° S Ambaliha		Antsiranana	Madagascar	600 m	-13.7986	48.1617	Malagasy		CASC, San Francisco, CA, USA	CASC
CASENT0463698	BLF03252	Hymenoptera	Formicidae	Amblyoponinae	Mystrium	barrybressleri	1w	pin	transect subsample #12			Fisher, Griswold et al.	2001-03-04	2001-03-09	MW 50 sample transect, 5m	rainforest	sifted litter (leaf mold, rotten wood)	Ampasindava, Forêt d'Ambilanivy, 3.9 km 181° S Ambaliha		Antsiranana	Madagascar	600 m	-13.7986	48.1617	Malagasy		CASC, San Francisco, CA, USA	CASC
CASENT0463700	BLF03252	Hymenoptera	Formicidae	Amblyoponinae	Mystrium	barrybressleri	1w	pin	transect subsample #18			Fisher, Griswold et al.	2001-03-04	2001-03-09	MW 50 sample transect, 5m	rainforest	sifted litter (leaf mold, rotten wood)	Ampasindava, Forêt d'Ambilanivy, 3.9 km 181° S Ambaliha		Antsiranana	Madagascar	600 m	-13.7986	48.1617	Malagasy		CASC, San Francisco, CA, USA	CASC
CASENT0463702	BLF03252	Hymenoptera	Formicidae	Amblyoponinae	Mystrium	barrybressleri	1w	pin	transect subsample #33			Fisher, Griswold et al.	2001-03-04	2001-03-09	MW 50 sample transect, 5m	rainforest	sifted litter (leaf mold, rotten wood)	Ampasindava, Forêt d'Ambilanivy, 3.9 km 181° S Ambaliha		Antsiranana	Madagascar	600 m	-13.7986	48.1617	Malagasy		CASC, San Francisco, CA, USA	CASC
CASENT0463703	BLF03252	Hymenoptera	Formicidae	Amblyoponinae	Mystrium	barrybressleri	1w	pin	transect subsample #33			Fisher, Griswold et al.	2001-03-04	2001-03-09	MW 50 sample transect, 5m	rainforest	sifted litter (leaf mold, rotten wood)	Ampasindava, Forêt d'Ambilanivy, 3.9 km 181° S Ambaliha		Antsiranana	Madagascar	600 m	-13.7986	48.1617	Malagasy		CASC, San Francisco, CA, USA	CASC
CASENT0463704	BLF03252	Hymenoptera	Formicidae	Amblyoponinae	Mystrium	barrybressleri	1w	pin	transect subsample #42			Fisher, Griswold et al.	2001-03-04	2001-03-09	MW 50 sample transect, 5m	rainforest	sifted litter (leaf mold, rotten wood)	Ampasindava, Forêt d'Ambilanivy, 3.9 km 181° S Ambaliha		Antsiranana	Madagascar	600 m	-13.7986	48.1617	Malagasy		CASC, San Francisco, CA, USA	CASC
CASENT0463705	BLF03252	Hymenoptera	Formicidae	Amblyoponinae	Mystrium	barrybressleri	1w	pin	transect subsample #42			Fisher, Griswold et al.	2001-03-04	2001-03-09	MW 50 sample transect, 5m	rainforest	sifted litter (leaf mold, rotten wood)	Ampasindava, Forêt d'Ambilanivy, 3.9 km 181° S Ambaliha		Antsiranana	Madagascar	600 m	-13.7986	48.1617	Malagasy		CASC, San Francisco, CA, USA	CASC
CASENT0474583	MA-01-04B-17	Hymenoptera	Formicidae	Amblyoponinae	Mystrium	barrybressleri	3m (1m missing gaster, 1m head detached)	pin				R. Harin'Hala	2001-08-13	2001-08-20	Malaise trap	across sandy trail in dwarf litoral forest		Sakalava Beach [vegetated beach dunes]		Diego-Suarez	Madagascar	10 m	-12.2628	49.3975	Malagasy		CASC, San Francisco, CA, USA	CASC
CASENT0488270	MA-01-04B-04	Hymenoptera	Formicidae	Amblyoponinae	Mystrium	barrybressleri	1m	pin		DNA voucher		R. Harin'Hala	2001-03-06	2001-03-20	Malaise trap	across sandy trail in dwarf littoral forest		Sakalava Beach [vegetated beach dunes]		Diego-Suarez	Madagascar	10 m	-12.2628	49.3975	Malagasy		CASC, San Francisco, CA, USA	CASC
CASENT0488270-D01	MA-01-04B-04	Hymenoptera	Formicidae	Amblyoponinae	Mystrium	barrybressleri	m	95% EtOH		2, sent for barcoding, Guelph BOX-CCDB-03442		R. Harin'Hala	2001-03-06	2001-03-20	Malaise trap	across sandy trail in dwarf littoral forest		Sakalava Beach [vegetated beach dunes]		Diego-Suarez	Madagascar	10 m	-12.2628	49.3975	Malagasy		CASC, San Francisco, CA, USA	CASC
CASENT0494744	BLF09003	Hymenoptera	Formicidae	Amblyoponinae	Mystrium	barrybressleri	1w	pin				B.L.Fisher	2003-11-16	00/00/00		rainforest	ex rotten log	Parc National de Marojejy, Manantenina River, 27.6 km 35° NE Andapa, 9.6 km 327° NNW Manantenina		Antsiranana	Madagascar	775 m	-14.435	49.76	Malagasy		CASC, San Francisco, CA, USA	CASC
CASENT0494955	BLF08961	Hymenoptera	Formicidae	Amblyoponinae	Mystrium	barrybressleri	1w	pin				B.L.Fisher	2003-11-16	00/00/00		rainforest	ex rotten log	Parc National de Marojejy, Manantenina River, 27.6 km 35° NE Andapa, 9.6 km 327° NNW Manantenina		Antsiranana	Madagascar	775 m	-14.435	49.76	Malagasy		CASC, San Francisco, CA, USA	CASC
CASENT0494956	BLF08961	Hymenoptera	Formicidae	Amblyoponinae	Mystrium	barrybressleri	1w	pin		DNA voucher		B.L.Fisher	2003-11-16	00/00/00		rainforest	ex rotten log	Parc National de Marojejy, Manantenina River, 27.6 km 35° NE Andapa, 9.6 km 327° NNW Manantenina		Antsiranana	Madagascar	775 m	-14.435	49.76	Malagasy		CASC, San Francisco, CA, USA	CASC
CASENT0494956-D01	BLF08961	Hymenoptera	Formicidae	Amblyoponinae	Mystrium	barrybressleri	w	95% EtOH		2, sent for barcoding, Guelph BOX-CCDB-03441		B.L.Fisher	2003-11-16	00/00/00		rainforest	ex rotten log	Parc National de Marojejy, Manantenina River, 27.6 km 35° NE Andapa, 9.6 km 327° NNW Manantenina		Antsiranana	Madagascar	775 m	-14.435	49.76	Malagasy		CASC, San Francisco, CA, USA	CASC
CASENT0495887	MA-01-01A-10	Hymenoptera	Formicidae	Amblyoponinae	Mystrium	barrybressleri	1m	pin				R. Harin'Hala	2001-04-05	2001-04-21	Malaise trap	rainforest		Parc National Montagne d'Ambre [1st campsite]		Diego-Suarez	Madagascar	960 m	-12.5144	49.1814	Malagasy		CASC, San Francisco, CA, USA	CASC
CASENT0495892	MA-01-01A-10	Hymenoptera	Formicidae	Amblyoponinae	Mystrium	barrybressleri	1m	pin		DNA voucher		R. Harin'Hala	2001-04-05	2001-04-21	Malaise trap	rainforest		Parc National Montagne d'Ambre [1st campsite]		Diego-Suarez	Madagascar	960 m	-12.5144	49.1814	Malagasy		CASC, San Francisco, CA, USA	CASC
CASENT0495892-D01	MA-01-01A-10	Hymenoptera	Formicidae	Amblyoponinae	Mystrium	barrybressleri	m	95% EtOH		1, sent for barcoding, Guelph BOX-CCDB-03441		R. Harin'Hala	2001-04-05	2001-04-21	Malaise trap	rainforest		Parc National Montagne d'Ambre [1st campsite]		Diego-Suarez	Madagascar	960 m	-12.5144	49.1814	Malagasy		CASC, San Francisco, CA, USA	CASC
CASENT0500075	BLF02040	Hymenoptera	Formicidae	Amblyoponinae	Mystrium	barrybressleri	1w	freezer	transect subsample #03			B.L.Fisher	1998-11-20	00/00/00	MW 50 sample transect, 5m	littoral rainforest	sifted litter (leaf mold, rotten wood)	Mandena, 8.4 km NNE 30° Tolagnaro		Toliara	Madagascar	20 m	-24.9517	47.0017	Malagasy
CASENT0500079	BLF01862	Hymenoptera	Formicidae	Amblyoponinae	Mystrium	barrybressleri	3w	freezer	transect subsample #49			B.L.Fisher	1998-10-11	00/00/00	MW 75 sample transect, 5,10m	rainforest	sifted litter (leaf mold, rotten wood)	R.S. Manongarivo, 12.8 km 228° SW Antanambao		Antsiranana	Madagascar	780 m	-13.9767	48.4233	Malagasy
CASENT0500082	BLF01070	Hymenoptera	Formicidae	Amblyoponinae	Mystrium	barrybressleri	3w	freezer	transect subsample #17			B.L.Fisher	1994-10-19	00/00/00	MW 50 sample transect, 5m	rainforest	sifted litter (leaf mold, rotten wood)	6.5 km SSW Befingotra, Rés. Anjanaharibe-Sud		Antsiranana	Madagascar	875 m	-14.75	49.5	Malagasy
CASENT0500089	BLF02040	Hymenoptera	Formicidae	Amblyoponinae	Mystrium	barrybressleri	1w	freezer	transect subsample #47	BLF2040(47)-05		B.L.Fisher	1998-11-20	00/00/00	MW 50 sample transect, 5m	littoral rainforest	sifted litter (leaf mold, rotten wood)	Mandena, 8.4 km NNE 30° Tolagnaro		Toliara	Madagascar	20 m	-24.9517	47.0017	Malagasy
CASENT0500106	BLF01044	Hymenoptera	Formicidae	Amblyoponinae	Mystrium	barrybressleri	14l	freezer				B.L.Fisher (Sylvain)	1993-11-25	00/00/00		montane rainforest	ground nest, 10 cm below surface	36 km S Ambalavao, Rés. Andringitra		Fianarantsoa	Madagascar	820 m	-22.2	46.9667	Malagasy
CASENT0500114	BLF01996	Hymenoptera	Formicidae	Amblyoponinae	Mystrium	barrybressleri	2w	freezer	transect subsample #56			B.L.Fisher	1998-11-08	00/00/00	MW 75 sample transect, 5,10m	rainforest	sifted litter (leaf mold, rotten wood)	R.S. Manongarivo, 10.8 km 229° SW Antanambao		Antsiranana	Madagascar	400 m	-13.9617	48.4333	Malagasy
CASENT0500116	BLF01745	Hymenoptera	Formicidae	Amblyoponinae	Mystrium	barrybressleri	1w	freezer	transect subsample #38	BLF1745(38)-07		B.L.Fisher (Sylvain)	1997-10-07	1997-10-12	MW 50 sample transect, 5m	rainforest	sifted litter (leaf mold, rotten wood)	R.S. Ivohibe, 7.5 km ENE Ivohibe		Fianarantsoa	Madagascar	900 m	-22.47	46.96	Malagasy
HJR101(03)-04	HJR101	Hymenoptera	Formicidae	Amblyoponinae	Mystrium	barrybressleri	1w	pin	3			H.J.Ratsirarson	1999-01-18	1999-01-21	MW 25 sample transect, 5m	rainforest	sifted litter (leaf mold, rotten wood)	F.C. Sandranantitra		Toamasina	Madagascar	450 m	-18.0483	49.0917	Malagasy		CASC, San Francisco, CA, USA	CASC
HJR101(11)-06	HJR101	Hymenoptera	Formicidae	Amblyoponinae	Mystrium	barrybressleri	1	pin	11			H.J.Ratsirarson	1999-01-18	1999-01-21	MW 25 sample transect, 5m	rainforest	sifted litter (leaf mold, rotten wood)	F.C. Sandranantitra		Toamasina	Madagascar	450 m	-18.0483	49.0917	Malagasy		CASC, San Francisco, CA, USA	CASC
HJR102(33)-03	HJR102	Hymenoptera	Formicidae	Amblyoponinae	Mystrium	barrybressleri	1w	pin	33			H.J.Ratsirarson	1999-01-21	1999-01-24	MW 25 sample transect, 5m	rainforest	sifted litter (leaf mold, rotten wood)	F.C. Sandranantitra		Toamasina	Madagascar	450 m	-18.0483	49.0917	Malagasy		CASC, San Francisco, CA, USA	CASC
HJR102(37)-03	HJR102	Hymenoptera	Formicidae	Amblyoponinae	Mystrium	barrybressleri	1w	pin	37			H.J.Ratsirarson	1999-01-21	1999-01-24	MW 25 sample transect, 5m	rainforest	sifted litter (leaf mold, rotten wood)	F.C. Sandranantitra		Toamasina	Madagascar	450 m	-18.0483	49.0917	Malagasy		CASC, San Francisco, CA, USA	CASC
HJR102(40)-04	HJR102	Hymenoptera	Formicidae	Amblyoponinae	Mystrium	barrybressleri	1w	pin	40			H.J.Ratsirarson	1999-01-21	1999-01-24	MW 25 sample transect, 5m	rainforest	sifted litter (leaf mold, rotten wood)	F.C. Sandranantitra		Toamasina	Madagascar	450 m	-18.0483	49.0917	Malagasy		CASC, San Francisco, CA, USA	CASC
HJR122(37)-03	HJR122	Hymenoptera	Formicidae	Amblyoponinae	Mystrium	barrybressleri	1w	pin	37			H.J.Ratsirarson	1998-12-07	1998-12-10	MW 25 sample transect, 5m	rainforest	sifted litter (leaf mold, rotten wood)	F.C. Andriantantely		Toamasina	Madagascar	530 m	-18.695	48.8133	Malagasy		CASC, San Francisco, CA, USA	CASC
MCZ160.3484w	MCZ160.3484w	Hymenoptera	Formicidae	Amblyoponinae	Mystrium	barrybressleri	1w	pin	1			Alpert et al.	1993-11-27	00/00/00	Winkler	lowland rainforest	leaf litter under log	Fotodriana, Cap Masoala		Antsiranana	Madagascar	25 m	-15.6969	50.2703	Malagasy		CASC, San Francisco, CA, USA	CASC
CASENT0003254	BLF01996	Hymenoptera	Formicidae	Amblyoponinae	Mystrium	janovitzi	1w	pin	transect subsample #32	DNA voucher		B.L.Fisher	1998-11-08	00/00/00	MW 75 sample transect, 5,10m	rainforest	sifted litter (leaf mold, rotten wood)	R.S. Manongarivo, 10.8 km 229° SW Antanambao		Antsiranana	Madagascar	400 m	-13.9617	48.4333	Malagasy		CASC, San Francisco, CA, USA	CASC
CASENT0003254-D01	BLF01996	Hymenoptera	Formicidae	Amblyoponinae	Mystrium	janovitzi	right hind leg of worker	100% EtOH	transect subsample #32	sent to Alex Smith for barcoding, U of Guelph BOX-00172		B.L.Fisher	1998-11-08	00/00/00	MW 75 sample transect, 5,10m	rainforest	sifted litter (leaf mold, rotten wood)	R.S. Manongarivo, 10.8 km 229° SW Antanambao		Antsiranana	Madagascar	400 m	-13.9617	48.4333	Malagasy		CASC, San Francisco, CA, USA	CASC
CASENT0003257	BLF01996	Hymenoptera	Formicidae	Amblyoponinae	Mystrium	janovitzi	1w	pin				B.L.Fisher	1998-11-08	00/00/00	MW 75 sample transect, 5,10m	rainforest	sifted litter (leaf mold, rotten wood)	R.S. Manongarivo, 10.8 km 229° SW Antanambao		Antsiranana	Madagascar	400 m	-13.9617	48.4333	Malagasy		CASC, San Francisco, CA, USA	CASC
CASENT0003264	BLF01312	Hymenoptera	Formicidae	Amblyoponinae	Mystrium	janovitzi	1w	pin	transect subsample #06			B.L.Fisher	1996-01-21	00/00/00	MW 50 sample transect, 5m	tropical dry forest	sifted litter (leaf mold, rotten wood)	southern Isoky-Vohimena Forest, 59 km NE Sakaraha		Toliara	Madagascar	730 m	-22.4667	44.85	Malagasy		CASC, San Francisco, CA, USA	sent to Brice Noonan
CASENT0003265	BLF01311	Hymenoptera	Formicidae	Amblyoponinae	Mystrium	janovitzi	1w	pin	transect subsample #01			B.L.Fisher	1996-01-13	00/00/00	pitfall trap, PF 50 tube sample transect, 5m	tropical dry forest		Vohibasia Forest, 59 km NE Sakaraha		Toliara	Madagascar	780 m	-22.4667	44.85	Malagasy		CASC, San Francisco, CA, USA	CASC
CASENT0003269	BLF01070	Hymenoptera	Formicidae	Amblyoponinae	Mystrium	janovitzi	1w	pin				B.L.Fisher	1994-10-19	00/00/00	MW 50 sample transect, 5m	rainforest	sifted litter (leaf mold, rotten wood)	6.5 km SSW Befingotra, Rés. Anjanaharibe-Sud		Antsiranana	Madagascar	875 m	-14.75	49.5	Malagasy		CASC, San Francisco, CA, USA	CASC
CASENT0003270	PSW10990	Hymenoptera	Formicidae	Amblyoponinae	Mystrium	janovitzi	3w	pin		DNA voucher		P.S.Ward	1990-11-26	00/00/00		rainforest	ex rotten log	Rés. Ankarana, 7 km SE Matsaborimanga		Antsiranana	Madagascar	150 m	-12.9	49.1167	Malagasy		CASC, San Francisco, CA, USA	CASC
CASENT0003270-D01	PSW10990	Hymenoptera	Formicidae	Amblyoponinae	Mystrium	janovitzi	1l	100% EtOH		sent to Alex Smith for barcoding, U of Guelph BOX-00174		P.S.Ward	1990-11-26	00/00/00		rainforest	ex rotten log	Rés. Ankarana, 7 km SE Matsaborimanga		Antsiranana	Madagascar	150 m	-12.9	49.1167	Malagasy		CASC, San Francisco, CA, USA	CASC
CASENT0003272	BLF00928	Hymenoptera	Formicidae	Amblyoponinae	Mystrium	janovitzi	1w	pin				B.L.Fisher	1993-11-22	00/00/00		rainforest	ex rotten log	6.3 km S Ambanizana, Andranobe		Toamasina	Madagascar	5 m	-15.6813	49.958	Malagasy		CASC, San Francisco, CA, USA	CASC
CASENT0003290	PSW11052	Hymenoptera	Formicidae	Amblyoponinae	Mystrium	janovitzi	3w	pin				P.S.Ward	1990-12-01	00/00/00		rainforest	ex rotten log	Ambohitra (Joffreville)			Madagascar	1100 m	-12.5333	49.1667	Malagasy		CASC, San Francisco, CA, USA	sent to Brice Noonan
CASENT0003291	BLF01313	Hymenoptera	Formicidae	Amblyoponinae	Mystrium	janovitzi	3w	pin	transect subsample #17			B.L.Fisher	1996-01-21	00/00/00	pitfall trap, PF 50 tube sample transect, 5m	tropical dry forest		southern Isoky-Vohimena Forest, 59 km NE Sakaraha		Toliara	Madagascar	730 m	-22.4667	44.85	Malagasy		CASC, San Francisco, CA, USA	CASC
CASENT0003300	DMO-CN4	Hymenoptera	Formicidae	Amblyoponinae	Mystrium	janovitzi	1w	pin				D.M.Olson	1991-01-09	00/00/00		tropical dry forest	sifted litter	48 km ENE Morondava, Kirindy		Toliara	Madagascar	30 m	-20.0667	44.65	Malagasy		CASC, San Francisco, CA, USA	CASC
CASENT0003301	DMO-CS7	Hymenoptera	Formicidae	Amblyoponinae	Mystrium	janovitzi	1w	pin				D.M.Olson	1991-01-05	00/00/00		tropical dry forest	sifted litter	48 km ENE Morondava, Kirindy		Toliara	Madagascar	30 m	-20.0667	44.65	Malagasy		CASC, San Francisco, CA, USA	CASC
CASENT0003302	DMO-CN6	Hymenoptera	Formicidae	Amblyoponinae	Mystrium	janovitzi	1w	pin				D.M.Olson	1991-01-07	00/00/00		tropical dry forest	sifted litter	48 km ENE Morondava, Kirindy		Toliara	Madagascar	30 m	-20.0667	44.65	Malagasy		CASC, San Francisco, CA, USA	CASC
CASENT0006082	BLF01070	Hymenoptera	Formicidae	Amblyoponinae	Mystrium	janovitzi	1w	pin	transect subsample #48			B.L.Fisher	1994-10-19	00/00/00	MW 50 sample transect, 5m	rainforest	sifted litter (leaf mold, rotten wood)	6.5 km SSW Befingotra, Rés. Anjanaharibe-Sud		Antsiranana	Madagascar	875 m	-14.75	49.5	Malagasy		CASC, San Francisco, CA, USA	CASC
CASENT0007820	BLF04507	Hymenoptera	Formicidae	Amblyoponinae	Mystrium	janovitzi	1m	pin		DNA voucher		Fisher-Griswold Arthropod Team	2001-11-21	2001-11-25	Malaise trap	tropical dry forest		Forêt de Tsimembo, 8.7 km 336° NNW Soatana		Mahajanga	Madagascar	20 m	-19.0214	44.4407	Malagasy		CASC, San Francisco, CA, USA	CASC
CASENT0007820-D01	BLF04507	Hymenoptera	Formicidae	Amblyoponinae	Mystrium	janovitzi	m	95% EtOH		1, sent for barcoding, Guelph BOX-CCDB-05168		Fisher-Griswold Arthropod Team	2001-11-21	2001-11-25	Malaise trap	tropical dry forest		Forêt de Tsimembo, 8.7 km 336° NNW Soatana		Mahajanga	Madagascar	20 m	-19.0214	44.4407	Malagasy		CASC, San Francisco, CA, USA	CASC
CASENT0007820-D30	BLF04507	Hymenoptera	Formicidae	Amblyoponinae	Mystrium	janovitzi	2m	100% EtOH				Fisher-Griswold Arthropod Team	2001-11-21	2001-11-25	Malaise trap	tropical dry forest		Forêt de Tsimembo, 8.7 km 336° NNW Soatana		Mahajanga	Madagascar	20 m	-19.0214	44.4407	Malagasy		CASC, San Francisco, CA, USA	Sent to Brice Noonan
CASENT0007820-D50	BLF04507	Hymenoptera	Formicidae	Amblyoponinae	Mystrium	janovitzi	1m	95% EtOH	transect subsample #13			Fisher-Griswold Arthropod Team	2001-11-21	2001-11-25	Malaise trap	tropical dry forest		Forêt de Tsimembo, 8.7 km 336° NNW Soatana		Mahajanga	Madagascar	20 m	-19.0214	44.4407	Malagasy		CASC, San Francisco, CA, USA	Sent to Brice Noonan
CASENT0007826	BLF04601	Hymenoptera	Formicidae	Amblyoponinae	Mystrium	janovitzi	1m	pin				Fisher-Griswold Arthropod Team	2001-11-28	2001-12-03	Malaise trap	tropical dry forest		Forêt de Kirindy, 15.5 km 64° ENE Marofandilia		Toliara	Madagascar	100 m	-20.045	44.6622	Malagasy		CASC, San Francisco, CA, USA	CASC
CASENT0011481	BLF10945	Hymenoptera	Formicidae	Amblyoponinae	Mystrium	janovitzi	1w	pin		DNA voucher		B.L.Fisher	2004-11-21	00/00/00		rainforest	under stone	Forêt de Binara, 9.1km 233° SW Daraina		Antsiranana	Madagascar	800 m	-13.2633	49.6033	Malagasy		CASC, San Francisco, CA, USA	CASC
CASENT0011481-D01	BLF10945	Hymenoptera	Formicidae	Amblyoponinae	Mystrium	janovitzi	right hind leg of mounted worker	dry		sent to Alex Smith for barcoding, U of Guelph BOX-00171		B.L.Fisher	2004-11-21	00/00/00		rainforest	under stone	Forêt de Binara, 9.1km 233° SW Daraina		Antsiranana	Madagascar	800 m	-13.2633	49.6033	Malagasy		CASC, San Francisco, CA, USA	CASC
CASENT0023443	BLF06506	Hymenoptera	Formicidae	Amblyoponinae	Mystrium	janovitzi	1w (head detached)	pin	transect subsample #03			Fisher, Griswold et al.	2002-11-08	2002-11-12	MW 50 sample transect, 5m	tropical dry forest	sifted litter (leaf mold, rotten wood)	Parc National de Namoroka, 17.8 km 329° WNW Vilanandro		Mahajanga	Madagascar	100 m	-16.3767	45.3267	Malagasy		CASC, San Francisco, CA, USA	sent to Brice Noonan
CASENT0023444	BLF06506	Hymenoptera	Formicidae	Amblyoponinae	Mystrium	janovitzi	1w	pin				Fisher, Griswold et al.	2002-11-08	2002-11-12	MW 50 sample transect, 5m	tropical dry forest	sifted litter (leaf mold, rotten wood)	Parc National de Namoroka, 17.8 km 329° WNW Vilanandro		Mahajanga	Madagascar	100 m	-16.3767	45.3267	Malagasy		CASC, San Francisco, CA, USA	CASC
CASENT0023446	BLF06506	Hymenoptera	Formicidae	Amblyoponinae	Mystrium	janovitzi	1w	pin				Fisher, Griswold et al.	2002-11-08	2002-11-12	MW 50 sample transect, 5m	tropical dry forest	sifted litter (leaf mold, rotten wood)	Parc National de Namoroka, 17.8 km 329° WNW Vilanandro		Mahajanga	Madagascar	100 m	-16.3767	45.3267	Malagasy		CASC, San Francisco, CA, USA	CASC
CASENT0023451	BLF06506	Hymenoptera	Formicidae	Amblyoponinae	Mystrium	janovitzi	1w	pin				Fisher, Griswold et al.	2002-11-08	2002-11-12	MW 50 sample transect, 5m	tropical dry forest	sifted litter (leaf mold, rotten wood)	Parc National de Namoroka, 17.8 km 329° WNW Vilanandro		Mahajanga	Madagascar	100 m	-16.3767	45.3267	Malagasy		CASC, San Francisco, CA, USA	CASC
CASENT0023452	BLF06506	Hymenoptera	Formicidae	Amblyoponinae	Mystrium	janovitzi	1w	pin				Fisher, Griswold et al.	2002-11-08	2002-11-12	MW 50 sample transect, 5m	tropical dry forest	sifted litter (leaf mold, rotten wood)	Parc National de Namoroka, 17.8 km 329° WNW Vilanandro		Mahajanga	Madagascar	100 m	-16.3767	45.3267	Malagasy		CASC, San Francisco, CA, USA	CASC
CASENT0030618	BLF07382	Hymenoptera	Formicidae	Amblyoponinae	Mystrium	janovitzi	1w	pin	transect subsample #42			Fisher, Griswold et al.	2003-02-01	2003-02-05	MW 50 sample transect, 5m	tropical dry forest	sifted litter (leaf mold, rotten wood)	Forêt d'Analalava, 29.6 km 280° W Ranohira		Fianarantsoa	Madagascar	700 m	-22.5917	45.1283	Malagasy		CASC, San Francisco, CA, USA	sent to Brice Noonan
CASENT0033579	BLF08002	Hymenoptera	Formicidae	Amblyoponinae	Mystrium	janovitzi	1w	pin				Fisher, Griswold et al.	2003-03-08	2003-03-12	MW 50 sample transect, 5m	rainforest	sifted litter (leaf mold, rotten wood)	Montagne d'Anjanaharibe, 18.0 km 21° NNE Ambinanitelo		Toamasina	Madagascar	470 m	-15.1883	49.615	Malagasy		CASC, San Francisco, CA, USA	CASC
CASENT0034629	BLF08250	Hymenoptera	Formicidae	Amblyoponinae	Mystrium	janovitzi	1Q ergatoid	pin	L.O.	DNA voucher		Fisher, Griswold et al.	2003-03-17	2003-03-21	MW 50 sample transect, 5m	rainforest	sifted litter (leaf mold, rotten wood)	Montagne d'Akirindro 7.6 km 341° NNW Ambinanitelo		Toamasina	Madagascar	600 m	-15.2883	49.5483	Malagasy		CASC, San Francisco, CA, USA	CASC
CASENT0034629-D01	BLF08250	Hymenoptera	Formicidae	Amblyoponinae	Mystrium	janovitzi	right hind leg of worker	100% EtOH	L.O.	sent to Alex Smith for barcoding, U of Guelph BOX-00173		Fisher, Griswold et al.	2003-03-17	2003-03-21	MW 50 sample transect, 5m	rainforest	sifted litter (leaf mold, rotten wood)	Montagne d'Akirindro 7.6 km 341° NNW Ambinanitelo		Toamasina	Madagascar	600 m	-15.2883	49.5483	Malagasy		CASC, San Francisco, CA, USA	CASC
CASENT0034629-D50	BLF08250	Hymenoptera	Formicidae	Amblyoponinae	Mystrium	janovitzi	1w	95% EtOH	(L.O.)			Fisher, Griswold et al.	2003-03-17	2003-03-21	MW 50 sample transect, 5m	rainforest	sifted litter (leaf mold, rotten wood)	Montagne d'Akirindro 7.6 km 341° NNW Ambinanitelo		Toamasina	Madagascar	600 m	-15.2883	49.5483	Malagasy		CASC, San Francisco, CA, USA	Sent to Brice Noonan
CASENT0054485	BLF11672	Hymenoptera	Formicidae	Amblyoponinae	Mystrium	janovitzi	1w (non-destructive extraction)	pin	transect subsample #04			B.L.Fisher	2004-12-13	00/00/00	MW 25 sample transect, 5m	tropical dry forest	sifted litter (leaf mold, rotten wood)	Forêt Ambohimanga, 26.1 km 314° Mampikony		Mahajanga	Madagascar	250 m	-15.9627	47.4382	Malagasy		CASC, San Francisco, CA, USA	on loan to Bonnie Blaimer
CASENT0054485-D50	BLF11672	Hymenoptera	Formicidae	Amblyoponinae	Mystrium	janovitzi	1w	95% EtOH	transect subsample #04			B.L.Fisher	2004-12-13	00/00/00	MW 25 sample transect, 5m	tropical dry forest	sifted litter (leaf mold, rotten wood)	Forêt Ambohimanga, 26.1 km 314° Mampikony		Mahajanga	Madagascar	250 m	-15.9627	47.4382	Malagasy		CASC, San Francisco, CA, USA	Sent to Brice Noonan
CASENT0054531	BLF11520	Hymenoptera	Formicidae	Amblyoponinae	Mystrium	janovitzi	1w	pin				B.L.Fisher	2004-12-08	00/00/00	MW 25 sample transect, 5m	rainforest	sifted litter (leaf mold, rotten wood)	Forêt Ambato, 26.6 km 33° Ambanja		Antsiranana	Madagascar	150 m	-13.4645	48.5517	Malagasy		CASC, San Francisco, CA, USA	CASC
CASENT0064213	MG-31-18	Hymenoptera	Formicidae	Amblyoponinae	Mystrium	janovitzi	1m	pin				Rin'Ha, Mike	2005-04-04	2005-04-16	Malaise	Low altitude rainforest		SAVA Region, distric of Sambava, Marojejy National Park, 5Km W of Manantenina village, 1st Camp site (Mantella)		Antsiranana	Madagascar	487 m	-14.4382	49.774	Malagasy		CASC, San Francisco, CA, USA	CASC
CASENT0080644	BLF04345	Hymenoptera	Formicidae	Amblyoponinae	Mystrium	janovitzi	1m	pin		DNA voucher		Fisher-Griswold Arthropod Team	2001-11-11	2001-11-15	Malaise trap	tropical dry forest on Tsingy		Parc National Tsingy de Bemaraha, 2.5 km 62° ENE Bekopaka, Ankidrodroa River		Mahajanga	Madagascar	100 m	-19.1322	44.8147	Malagasy		CASC, San Francisco, CA, USA	CASC
CASENT0080644-D01	BLF04345	Hymenoptera	Formicidae	Amblyoponinae	Mystrium	janovitzi	m	95% EtOH		1, sent for barcoding, Guelph BOX-CCDB-05168		Fisher-Griswold Arthropod Team	2001-11-11	2001-11-15	Malaise trap	tropical dry forest on Tsingy		Parc National Tsingy de Bemaraha, 2.5 km 62° ENE Bekopaka, Ankidrodroa River		Mahajanga	Madagascar	100 m	-19.1322	44.8147	Malagasy		CASC, San Francisco, CA, USA	CASC
CASENT0080648	BLF04507	Hymenoptera	Formicidae	Amblyoponinae	Mystrium	janovitzi	1m	pin				Fisher-Griswold Arthropod Team	2001-11-21	2001-11-25	Malaise trap	tropical dry forest		Forêt de Tsimembo, 8.7 km 336° NNW Soatana		Mahajanga	Madagascar	20 m	-19.0214	44.4407	Malagasy		CASC, San Francisco, CA, USA	CASC
CASENT0110785	MG-23-44	Hymenoptera	Formicidae	Amblyoponinae	Mystrium	janovitzi	1m	pin				Rin'ha, Mike	2003-10-08	2003-10-18	Malaise	spiny bush		Androy Region, Distric of Tsihombe, 74 Km S of Tsihombe, Cap Ste Marie Reserve		Toliara	Madagascar	36 m	-25.5877	45.163	Malagasy		CASC, San Francisco, CA, USA	CASC
CASENT0110931	MA-02-13A-24	Hymenoptera	Formicidae	Amblyoponinae	Mystrium	janovitzi	1m	pin				R. Harin'Hala	2002-04-11	2002-04-16	Malaise trap	deciduous spiny forest		near ANGAP office, Zombitse National Park, Tulear Prov.		Tulear	Madagascar	840 m	-22.8865	44.6922	Malagasy		CASC, San Francisco, CA, USA	CASC
CASENT0116953	MG-25-49	Hymenoptera	Formicidae	Amblyoponinae	Mystrium	janovitzi	1m	pin				Rinha, Mike	2005-04-16	2005-04-27	Malaise, canopy	Decidious forest		Boeny Region,Distric of Marovoay, Ampijoroa National Park, 160 km North of Maevatanana on RN 04		Mahajanga	Madagascar	42 m	-16.3193	46.8133	Malagasy		CASC, San Francisco, CA, USA	CASC
CASENT0116954	MG-25-49	Hymenoptera	Formicidae	Amblyoponinae	Mystrium	janovitzi	1m	pin				Rinha, Mike	2005-04-16	2005-04-27	Malaise, canopy	Decidious forest		Boeny Region,Distric of Marovoay, Ampijoroa National Park, 160 km North of Maevatanana on RN 04		Mahajanga	Madagascar	42 m	-16.3193	46.8133	Malagasy		CASC, San Francisco, CA, USA	CASC
CASENT0135946	BLF18285_09	Hymenoptera	Formicidae	Amblyoponinae	Mystrium	janovitzi	m	pin		DNA voucher		B.L.Fisher	2008-01-02	2008-01-09	Malaise trap	tropical dry forest		Forêt de Kirindy, 15.5 km 64° ENE Marofandilia		Toliara	Madagascar	30 m	-20.0692	44.6604	Malagasy		CASC, San Francisco, CA, USA	CASC
CASENT0135946-D01	BLF18285_09	Hymenoptera	Formicidae	Amblyoponinae	Mystrium	janovitzi	m	95% EtOH	transect subsample #09	1, sent for barcoding, Guelph BOX-CCDB-03688		B.L.Fisher	2008-01-02	2008-01-09	Malaise trap	tropical dry forest		Forêt de Kirindy, 15.5 km 64° ENE Marofandilia		Toliara	Madagascar	30 m	-20.0692	44.6604	Malagasy		CASC, San Francisco, CA, USA	CASC
CASENT0135946-D02	BLF18285_09	Hymenoptera	Formicidae	Amblyoponinae	Mystrium	janovitzi	m	95% EtOH	transect subsample #09	3, sent for barcoding, Guelph BOX-CCDB-04932		B.L.Fisher	2008-01-02	2008-01-09	Malaise trap	tropical dry forest		Forêt de Kirindy, 15.5 km 64° ENE Marofandilia		Toliara	Madagascar	30 m	-20.0692	44.6604	Malagasy		CASC, San Francisco, CA, USA	CASC
CASENT0144988	BLF18285_58	Hymenoptera	Formicidae	Amblyoponinae	Mystrium	janovitzi	m	pin		DNA voucher		B.L.Fisher	2008-12-10	2008-12-17	Malaise trap	tropical dry forest		Forêt de Kirindy, 15.5 km 64° ENE Marofandilia		Toliara	Madagascar	30 m	-20.0692	44.6604	Malagasy		CASC, San Francisco, CA, USA	CASC
CASENT0144988-D01	BLF18285_58	Hymenoptera	Formicidae	Amblyoponinae	Mystrium	janovitzi	m	95% EtOH	transect subsample #58	1, sent for barcoding, Guelph BOX-CCDB-03688		B.L.Fisher	2008-12-10	2008-12-17	Malaise trap	tropical dry forest		Forêt de Kirindy, 15.5 km 64° ENE Marofandilia		Toliara	Madagascar	30 m	-20.0692	44.6604	Malagasy		CASC, San Francisco, CA, USA	CASC
CASENT0145028	BLF18285_59	Hymenoptera	Formicidae	Amblyoponinae	Mystrium	janovitzi	m	pin		DNA voucher		B.L.Fisher	2008-12-17	2008-12-24	Malaise trap	tropical dry forest		Forêt de Kirindy, 15.5 km 64° ENE Marofandilia		Toliara	Madagascar	30 m	-20.0692	44.6604	Malagasy		CASC, San Francisco, CA, USA	CASC
CASENT0145028-D01	BLF18285_59	Hymenoptera	Formicidae	Amblyoponinae	Mystrium	janovitzi	m	95% EtOH	transect subsample #59	1, sent for barcoding, Guelph BOX-CCDB-03689		B.L.Fisher	2008-12-17	2008-12-24	Malaise trap	tropical dry forest		Forêt de Kirindy, 15.5 km 64° ENE Marofandilia		Toliara	Madagascar	30 m	-20.0692	44.6604	Malagasy		CASC, San Francisco, CA, USA	CASC
CASENT0205694	BLF25767	Hymenoptera	Formicidae	Amblyoponinae	Mystrium	janovitzi	1w	pin				B.L.Fisher et al.	2010-12-08	2010-12-08		Gallery forest with bamboo	ground forager(s)	Makay Mts.		Toliara	Madagascar	500 m	-21.2586	45.1641	Malagasy		CASC, San Francisco, CA, USA	CASC
CASENT0205694-D50	BLF25767	Hymenoptera	Formicidae	Amblyoponinae	Mystrium	janovitzi	1w	95% EtOH				B.L.Fisher et al.	2010-12-08	2010-12-08		Gallery forest with bamboo	ground forager(s)	Makay Mts.		Toliara	Madagascar	500 m	-21.2586	45.1641	Malagasy		CASC, San Francisco, CA, USA	Sent to Brice Noonan
CASENT0209122	BLF25858	Hymenoptera	Formicidae	Amblyoponinae	Mystrium	janovitzi	1w	pin				B.L.Fisher et al.	2010-12-10	2010-12-10		Gallery forest with bamboo	ground forager(s)	Makay Mts.		Toliara	Madagascar	460 m	-21.2334	45.3291	Malagasy		CASC, San Francisco, CA, USA	CASC
CASENT0209170	BLF25850	Hymenoptera	Formicidae	Amblyoponinae	Mystrium	janovitzi	m	pin		DNA voucher		B.L.Fisher et al.	2010-12-09	2010-12-09	general collecting, at light	Gallery forest on sandy soil		Makay Mts.		Toliara	Madagascar	490 m	-21.2228	45.3248	Malagasy		CASC, San Francisco, CA, USA	CASC
CASENT0209170-D01	BLF25850	Hymenoptera	Formicidae	Amblyoponinae	Mystrium	janovitzi	m	95% EtOH		2, sent for barcoding, Guelph BOX-CCDB-09367		B.L.Fisher et al.	2010-12-09	2010-12-09	general collecting, at light	Gallery forest on sandy soil		Makay Mts.		Toliara	Madagascar	490 m	-21.2228	45.3248	Malagasy		CASC, San Francisco, CA, USA	CASC
CASENT0212408	BLF27097	Hymenoptera	Formicidae	Amblyoponinae	Mystrium	janovitzi	1w	pin		DNA voucher		B.L.Fisher et al.	2011-05-04	2011-05-04		rainforest	ex rotten log	Makirovana forest		Antsiranana	Madagascar	225 m	-14.1707	49.9541	Malagasy		CASC, San Francisco, CA, USA	CASC
CASENT0212408-D01	BLF27097	Hymenoptera	Formicidae	Amblyoponinae	Mystrium	janovitzi	1w	95% EtOH		1, sent for barcoding, Guelph BOX-CCDB-09372		B.L.Fisher et al.	2011-05-04	2011-05-04		rainforest	ex rotten log	Makirovana forest		Antsiranana	Madagascar	225 m	-14.1707	49.9541	Malagasy		CASC, San Francisco, CA, USA	CASC
CASENT0212408-D50	BLF27097	Hymenoptera	Formicidae	Amblyoponinae	Mystrium	janovitzi	1w	95% EtOH				B.L.Fisher et al.	2011-05-04	2011-05-04		rainforest	ex rotten log	Makirovana forest		Antsiranana	Madagascar	225 m	-14.1707	49.9541	Malagasy		CASC, San Francisco, CA, USA	Sent to Brice Noonan
CASENT0229501	MG-25-39	Hymenoptera	Formicidae	Amblyoponinae	Mystrium	janovitzi	1m	pin				Rinha, Mike	2004-12-20	2005-01-02	Malaise, canopy	Decidious forest		Boeny Region,Distric of Marovoay, Ampijoroa National Park, 160 km North of Maevatanana on RN 04		Mahajanga	Madagascar	42 m	-16.3193	46.8133	Malagasy		CASC, San Francisco, CA, USA	CASC
CASENT0229534	MG-25-42	Hymenoptera	Formicidae	Amblyoponinae	Mystrium	janovitzi	1m	pin				Rinha, Mike	2005-01-25	2005-02-07	Malaise, canopy	Decidious forest		Boeny Region,Distric of Marovoay, Ampijoroa National Park, 160 km North of Maevatanana on RN 04		Mahajanga	Madagascar	42 m	-16.3193	46.8133	Malagasy		CASC, San Francisco, CA, USA	CASC
CASENT0231683	MG-25-43	Hymenoptera	Formicidae	Amblyoponinae	Mystrium	janovitzi	1m	pin				Rinha, Mike	2005-02-07	2005-02-19	Malaise, canopy	Decidious forest		Boeny Region,Distric of Marovoay, Ampijoroa National Park, 160 km North of Maevatanana on RN 04		Mahajanga	Madagascar	42 m	-16.3193	46.8133	Malagasy		CASC, San Francisco, CA, USA	CASC
CASENT0231731	MG-25-45	Hymenoptera	Formicidae	Amblyoponinae	Mystrium	janovitzi	1m	pin				Rinha, Mike	2005-03-03	2005-03-14	Malaise, canopy	Decidious forest		Boeny Region,Distric of Marovoay, Ampijoroa National Park, 160 km North of Maevatanana on RN 04		Mahajanga	Madagascar	42 m	-16.3193	46.8133	Malagasy		CASC, San Francisco, CA, USA	CASC
CASENT0300046	BLF31108	Hymenoptera	Formicidae	Amblyoponinae	Mystrium	janovitzi	1Q ergatoid	pin				B.L.Fisher et al.	2013-02-23	2013-02-23		rainforest	ex rotten log	Galoko chain, Mont Galoko		Antsiranana	Madagascar	380 m	-13.5875	48.7142	Malagasy	±200 m	CASC, San Francisco, CA, USA	CASC
CASENT0300048	BLF30812	Hymenoptera	Formicidae	Amblyoponinae	Mystrium	janovitzi	1w	pin				B.L.Fisher et al.	2013-02-18	2013-02-18		rainforest	ex rotten log	Galoko chain, Mont Galoko		Antsiranana	Madagascar	520 m	-13.5849	48.7182	Malagasy	±200 m	CASC, San Francisco, CA, USA	CASC
CASENT0300059	BLF30657	Hymenoptera	Formicidae	Amblyoponinae	Mystrium	janovitzi	1Q ergatoid	pin				B.L.Fisher et al.	2013-02-17	2013-02-17	live	rainforest	ex rotten log	Galoko chain, Mont Galoko		Antsiranana	Madagascar	520 m	-13.5849	48.7182	Malagasy	±200 m	CASC, San Francisco, CA, USA	CASC
CASENT0300062	BLF30660	Hymenoptera	Formicidae	Amblyoponinae	Mystrium	janovitzi	1w	pin				B.L.Fisher et al.	2013-02-17	2013-02-17	live	rainforest	ex rotten log	Galoko chain, Mont Galoko		Antsiranana	Madagascar	520 m	-13.5849	48.7182	Malagasy	±200 m	CASC, San Francisco, CA, USA	CASC
CASENT0304426	BLF31003	Hymenoptera	Formicidae	Amblyoponinae	Mystrium	janovitzi	1w	pin				B.L.Fisher et al.	2013-02-21	2013-02-21		rainforest	ground forager(s)	Galoko chain, Mont Galoko		Antsiranana	Madagascar	520 m	-13.5849	48.7182	Malagasy	±200 m	CASC, San Francisco, CA, USA	CASC
CASENT0304445	BLF30823	Hymenoptera	Formicidae	Amblyoponinae	Mystrium	janovitzi	1Q ergatoid	pin				B.L.Fisher et al.	2013-02-18	2013-02-18		rainforest	ground forager(s)	Galoko chain, Mont Galoko		Antsiranana	Madagascar	520 m	-13.5849	48.7182	Malagasy	±200 m	CASC, San Francisco, CA, USA	CASC
CASENT0416447	BLF03418	Hymenoptera	Formicidae	Amblyoponinae	Mystrium	janovitzi	1w	pin				Fisher, Griswold et al.	2001-03-19	2001-03-24	pitfall trap, PF 50 traps, 11 cm dbh with water, soap, formalin, nonlinear placement	rainforest		Nosy Be, Réserve Naturelle Intégrale de Lokobe, 6.3 km 112° ESE Hellville		Antsiranana	Madagascar	30 m	-13.4193	48.3312	Malagasy		CASC, San Francisco, CA, USA	CASC
CASENT0416448	BLF03418	Hymenoptera	Formicidae	Amblyoponinae	Mystrium	janovitzi	1w	pin				Fisher, Griswold et al.	2001-03-19	2001-03-24	pitfall trap, PF 50 traps, 11 cm dbh with water, soap, formalin, nonlinear placement	rainforest		Nosy Be, Réserve Naturelle Intégrale de Lokobe, 6.3 km 112° ESE Hellville		Antsiranana	Madagascar	30 m	-13.4193	48.3312	Malagasy		CASC, San Francisco, CA, USA	CASC
CASENT0416538	BLF02564	Hymenoptera	Formicidae	Amblyoponinae	Mystrium	janovitzi	1w	pin				Fisher, Griswold et al.	2001-01-20	2001-01-26	MW 50 sample transect, 5m	montane rainforest	sifted litter (leaf mold, rotten wood)	Parc National Montagne d'Ambre, 3.6 km 235° SW Joffreville		Antsiranana	Madagascar	925 m	-12.5344	49.1795	Malagasy		CASC, San Francisco, CA, USA	sent to Brice Noonan
CASENT0457936	BLF03338	Hymenoptera	Formicidae	Amblyoponinae	Mystrium	janovitzi	1w	pin				Fisher, Griswold et al.	2001-03-11	2001-03-16	MW 50 sample transect, 5m	tropical dry forest	sifted litter (leaf mold, rotten wood)	Forêt d'Anabohazo, 21.6 km 247° WSW Maromandia		Antsiranana	Madagascar	120 m	-14.3089	47.9143	Malagasy		CASC, San Francisco, CA, USA	CASC
CASENT0462437	BLF03422	Hymenoptera	Formicidae	Amblyoponinae	Mystrium	janovitzi	1w	pin				Fisher, Griswold et al.	2001-03-19	2001-03-24	MW 50 sample transect, 5m	rainforest	sifted litter (leaf mold, rotten wood)	Nosy Be, Réserve Naturelle Intégrale de Lokobe, 6.3 km 112° ESE Hellville		Antsiranana	Madagascar	30 m	-13.4193	48.3312	Malagasy		CASC, San Francisco, CA, USA	CASC
CASENT0462437-D50	BLF03422	Hymenoptera	Formicidae	Amblyoponinae	Mystrium	janovitzi	1w	95% EtOH	transect subsample #13			Fisher, Griswold et al.	2001-03-19	2001-03-24	MW 50 sample transect, 5m	rainforest	sifted litter (leaf mold, rotten wood)	Nosy Be, Réserve Naturelle Intégrale de Lokobe, 6.3 km 112° ESE Hellville		Antsiranana	Madagascar	30 m	-13.4193	48.3312	Malagasy		CASC, San Francisco, CA, USA	Sent to Brice Noonan
CASENT0463701	BLF03252	Hymenoptera	Formicidae	Amblyoponinae	Mystrium	janovitzi	1w	pin				Fisher, Griswold et al.	2001-03-04	2001-03-09	MW 50 sample transect, 5m	rainforest	sifted litter (leaf mold, rotten wood)	Ampasindava, Forêt d'Ambilanivy, 3.9 km 181° S Ambaliha		Antsiranana	Madagascar	600 m	-13.7986	48.1617	Malagasy		CASC, San Francisco, CA, USA	CASC
CASENT0482695	BLF04508	Hymenoptera	Formicidae	Amblyoponinae	Mystrium	janovitzi	1w	pin				Fisher-Griswold Arthropod Team	2001-11-21	2001-11-25	MW 50 sample transect, 5m	tropical dry forest	sifted litter (leaf mold, rotten wood)	Forêt de Tsimembo, 11.0 km 346° NNW Soatana		Mahajanga	Madagascar	50 m	-18.9953	44.4435	Malagasy		CASC, San Francisco, CA, USA	CASC
CASENT0482696	BLF04508	Hymenoptera	Formicidae	Amblyoponinae	Mystrium	janovitzi	1Q ergatoid	pin				Fisher-Griswold Arthropod Team	2001-11-21	2001-11-25	MW 50 sample transect, 5m	tropical dry forest	sifted litter (leaf mold, rotten wood)	Forêt de Tsimembo, 11.0 km 346° NNW Soatana		Mahajanga	Madagascar	50 m	-18.9953	44.4435	Malagasy		CASC, San Francisco, CA, USA	CASC
CASENT0482697	BLF04508	Hymenoptera	Formicidae	Amblyoponinae	Mystrium	janovitzi	1w	pin				Fisher-Griswold Arthropod Team	2001-11-21	2001-11-25	MW 50 sample transect, 5m	tropical dry forest	sifted litter (leaf mold, rotten wood)	Forêt de Tsimembo, 11.0 km 346° NNW Soatana		Mahajanga	Madagascar	50 m	-18.9953	44.4435	Malagasy		CASC, San Francisco, CA, USA	CASC
CASENT0482698	BLF04508	Hymenoptera	Formicidae	Amblyoponinae	Mystrium	janovitzi	1w	pin	transect subsample #22		holotype	Fisher-Griswold Arthropod Team	2001-11-21	2001-11-25	MW 50 sample transect, 5m	tropical dry forest	sifted litter (leaf mold, rotten wood)	Forêt de Tsimembo, 11.0 km 346° NNW Soatana		Mahajanga	Madagascar	50 m	-18.9953	44.4435	Malagasy		CASC, San Francisco, CA, USA	CASC
CASENT0482699	BLF04508	Hymenoptera	Formicidae	Amblyoponinae	Mystrium	janovitzi	1w	pin				Fisher-Griswold Arthropod Team	2001-11-21	2001-11-25	MW 50 sample transect, 5m	tropical dry forest	sifted litter (leaf mold, rotten wood)	Forêt de Tsimembo, 11.0 km 346° NNW Soatana		Mahajanga	Madagascar	50 m	-18.9953	44.4435	Malagasy		CASC, San Francisco, CA, USA	CASC
CASENT0482700	BLF04508	Hymenoptera	Formicidae	Amblyoponinae	Mystrium	janovitzi	1w	pin				Fisher-Griswold Arthropod Team	2001-11-21	2001-11-25	MW 50 sample transect, 5m	tropical dry forest	sifted litter (leaf mold, rotten wood)	Forêt de Tsimembo, 11.0 km 346° NNW Soatana		Mahajanga	Madagascar	50 m	-18.9953	44.4435	Malagasy		CASC, San Francisco, CA, USA	CASC
CASENT0000527	BLF04438	Hymenoptera	Formicidae	Amblyoponinae	Mystrium	mirror	1w	pin				Fisher-Griswold Arthropod Team	2001-11-16	2001-11-20		tropical dry forest on Tsingy	ex rotten log	Parc National Tsingy de Bemaraha, 10.6 km ESE 123° Antsalova		Mahajanga	Madagascar	150 m	-18.7094	44.7182	Malagasy		CASC, San Francisco, CA, USA	CASC
CASENT0000528	BLF04438	Hymenoptera	Formicidae	Amblyoponinae	Mystrium	mirror	1w	pin				Fisher-Griswold Arthropod Team	2001-11-16	2001-11-20		tropical dry forest on Tsingy	ex rotten log	Parc National Tsingy de Bemaraha, 10.6 km ESE 123° Antsalova		Mahajanga	Madagascar	150 m	-18.7094	44.7182	Malagasy		CASC, San Francisco, CA, USA	CASC
CASENT0000529	BLF04438	Hymenoptera	Formicidae	Amblyoponinae	Mystrium	mirror	2w	pin				Fisher-Griswold Arthropod Team	2001-11-16	2001-11-20		tropical dry forest on Tsingy	ex rotten log	Parc National Tsingy de Bemaraha, 10.6 km ESE 123° Antsalova		Mahajanga	Madagascar	150 m	-18.7094	44.7182	Malagasy		CASC, San Francisco, CA, USA	CASC
CASENT0000548	BLF04482	Hymenoptera	Formicidae	Amblyoponinae	Mystrium	mirror	1w	pin				Fisher-Griswold Arthropod Team	2001-11-16	2001-11-20		tropical dry forest on Tsingy	ex rotten log	Parc National Tsingy de Bemaraha, 10.6 km ESE 123° Antsalova		Mahajanga	Madagascar	150 m	-18.7094	44.7182	Malagasy		CASC, San Francisco, CA, USA	CASC
CASENT0000549	BLF04482	Hymenoptera	Formicidae	Amblyoponinae	Mystrium	mirror	1w	pin				Fisher-Griswold Arthropod Team	2001-11-16	2001-11-20		tropical dry forest on Tsingy	ex rotten log	Parc National Tsingy de Bemaraha, 10.6 km ESE 123° Antsalova		Mahajanga	Madagascar	150 m	-18.7094	44.7182	Malagasy		CASC, San Francisco, CA, USA	CASC
CASENT0000549-D50	BLF04482	Hymenoptera	Formicidae	Amblyoponinae	Mystrium	mirror	1w	100% EtOH				Fisher-Griswold Arthropod Team	2001-11-16	2001-11-20		tropical dry forest on Tsingy	ex rotten log	Parc National Tsingy de Bemaraha, 10.6 km ESE 123° Antsalova		Mahajanga	Madagascar	150 m	-18.7094	44.7182	Malagasy		CASC, San Francisco, CA, USA	Sent to Brice Noonan
CASENT0000551	BLF04482	Hymenoptera	Formicidae	Amblyoponinae	Mystrium	mirror	2w	pin				Fisher-Griswold Arthropod Team	2001-11-16	2001-11-20		tropical dry forest on Tsingy	ex rotten log	Parc National Tsingy de Bemaraha, 10.6 km ESE 123° Antsalova		Mahajanga	Madagascar	150 m	-18.7094	44.7182	Malagasy		CASC, San Francisco, CA, USA	CASC
CASENT0000552	BLF04482	Hymenoptera	Formicidae	Amblyoponinae	Mystrium	mirror	1w	pin				Fisher-Griswold Arthropod Team	2001-11-16	2001-11-20		tropical dry forest on Tsingy	ex rotten log	Parc National Tsingy de Bemaraha, 10.6 km ESE 123° Antsalova		Mahajanga	Madagascar	150 m	-18.7094	44.7182	Malagasy		CASC, San Francisco, CA, USA	CASC
CASENT0000622	BLF04856	Hymenoptera	Formicidae	Amblyoponinae	Mystrium	mirror	1w	pin				Fisher-Griswold Arthropod Team	2002-01-12	2002-01-16		spiny forest/thicket	under stone	Parc National d'Andohahela, Forêt de Manantalinjo, 33.6 km 63° ENE Amboasary, 7.6 km 99° E Hazofotsy		Toliara	Madagascar	150 m	-24.8169	46.61	Malagasy		CASC, San Francisco, CA, USA	CASC
CASENT0000623	BLF04856	Hymenoptera	Formicidae	Amblyoponinae	Mystrium	mirror	2w	pin		DNA voucher		Fisher-Griswold Arthropod Team	2002-01-12	2002-01-16		spiny forest/thicket	under stone	Parc National d'Andohahela, Forêt de Manantalinjo, 33.6 km 63° ENE Amboasary, 7.6 km 99° E Hazofotsy		Toliara	Madagascar	150 m	-24.8169	46.61	Malagasy		CASC, San Francisco, CA, USA	CASC
CASENT0000623-D01	BLF04856	Hymenoptera	Formicidae	Amblyoponinae	Mystrium	mirror	1l	100% EtOH		sent to Alex Smith for barcoding, U of Guelph BOX-00173		Fisher-Griswold Arthropod Team	2002-01-12	2002-01-16		spiny forest/thicket	under stone	Parc National d'Andohahela, Forêt de Manantalinjo, 33.6 km 63° ENE Amboasary, 7.6 km 99° E Hazofotsy		Toliara	Madagascar	150 m	-24.8169	46.61	Malagasy		CASC, San Francisco, CA, USA	CASC
CASENT0000624	BLF04856	Hymenoptera	Formicidae	Amblyoponinae	Mystrium	mirror	2w	pin				Fisher-Griswold Arthropod Team	2002-01-12	2002-01-16		spiny forest/thicket	under stone	Parc National d'Andohahela, Forêt de Manantalinjo, 33.6 km 63° ENE Amboasary, 7.6 km 99° E Hazofotsy		Toliara	Madagascar	150 m	-24.8169	46.61	Malagasy		CASC, San Francisco, CA, USA	CASC
CASENT0000625	BLF04856	Hymenoptera	Formicidae	Amblyoponinae	Mystrium	mirror	2w	pin				Fisher-Griswold Arthropod Team	2002-01-12	2002-01-16		spiny forest/thicket	under stone	Parc National d'Andohahela, Forêt de Manantalinjo, 33.6 km 63° ENE Amboasary, 7.6 km 99° E Hazofotsy		Toliara	Madagascar	150 m	-24.8169	46.61	Malagasy		CASC, San Francisco, CA, USA	CASC
CASENT0000626	BLF04856	Hymenoptera	Formicidae	Amblyoponinae	Mystrium	mirror	2w	pin				Fisher-Griswold Arthropod Team	2002-01-12	2002-01-16		spiny forest/thicket	under stone	Parc National d'Andohahela, Forêt de Manantalinjo, 33.6 km 63° ENE Amboasary, 7.6 km 99° E Hazofotsy		Toliara	Madagascar	150 m	-24.8169	46.61	Malagasy		CASC, San Francisco, CA, USA	CASC
CASENT0000627	BLF04856	Hymenoptera	Formicidae	Amblyoponinae	Mystrium	mirror	2w	pin				Fisher-Griswold Arthropod Team	2002-01-12	2002-01-16		spiny forest/thicket	under stone	Parc National d'Andohahela, Forêt de Manantalinjo, 33.6 km 63° ENE Amboasary, 7.6 km 99° E Hazofotsy		Toliara	Madagascar	150 m	-24.8169	46.61	Malagasy		CASC, San Francisco, CA, USA	CASC
CASENT0000628	BLF04856	Hymenoptera	Formicidae	Amblyoponinae	Mystrium	mirror	2w	pin				Fisher-Griswold Arthropod Team	2002-01-12	2002-01-16		spiny forest/thicket	under stone	Parc National d'Andohahela, Forêt de Manantalinjo, 33.6 km 63° ENE Amboasary, 7.6 km 99° E Hazofotsy		Toliara	Madagascar	150 m	-24.8169	46.61	Malagasy		CASC, San Francisco, CA, USA	CASC
CASENT0000629	BLF04856	Hymenoptera	Formicidae	Amblyoponinae	Mystrium	mirror	2w	pin				Fisher-Griswold Arthropod Team	2002-01-12	2002-01-16		spiny forest/thicket	under stone	Parc National d'Andohahela, Forêt de Manantalinjo, 33.6 km 63° ENE Amboasary, 7.6 km 99° E Hazofotsy		Toliara	Madagascar	150 m	-24.8169	46.61	Malagasy		CASC, San Francisco, CA, USA	CASC
CASENT0000630	BLF04856	Hymenoptera	Formicidae	Amblyoponinae	Mystrium	mirror	2w	pin				Fisher-Griswold Arthropod Team	2002-01-12	2002-01-16		spiny forest/thicket	under stone	Parc National d'Andohahela, Forêt de Manantalinjo, 33.6 km 63° ENE Amboasary, 7.6 km 99° E Hazofotsy		Toliara	Madagascar	150 m	-24.8169	46.61	Malagasy		CASC, San Francisco, CA, USA	CASC
CASENT0000631	BLF04856	Hymenoptera	Formicidae	Amblyoponinae	Mystrium	mirror	2w	pin				Fisher-Griswold Arthropod Team	2002-01-12	2002-01-16		spiny forest/thicket	under stone	Parc National d'Andohahela, Forêt de Manantalinjo, 33.6 km 63° ENE Amboasary, 7.6 km 99° E Hazofotsy		Toliara	Madagascar	150 m	-24.8169	46.61	Malagasy		CASC, San Francisco, CA, USA	CASC
CASENT0000655	BLF04536	Hymenoptera	Formicidae	Amblyoponinae	Mystrium	mirror	1w	pin	transect subsample #29			Fisher-Griswold Arthropod Team	2001-11-21	2001-11-25		tropical dry forest	ex dead twig above ground	Forêt de Tsimembo, 8.7 km 336° NNW Soatana		Mahajanga	Madagascar	20 m	-19.0214	44.4407	Malagasy		CASC, San Francisco, CA, USA	CASC
CASENT0000656	BLF04536	Hymenoptera	Formicidae	Amblyoponinae	Mystrium	mirror	1w	pin		DNA voucher		Fisher-Griswold Arthropod Team	2001-11-21	2001-11-25		tropical dry forest	ex dead twig above ground	Forêt de Tsimembo, 8.7 km 336° NNW Soatana		Mahajanga	Madagascar	20 m	-19.0214	44.4407	Malagasy		CASC, San Francisco, CA, USA	CASC
CASENT0000656-D01	BLF04536	Hymenoptera	Formicidae	Amblyoponinae	Mystrium	mirror	right hind leg of worker	100% EtOH		sent to Alex Smith for barcoding, U of Guelph BOX-00173		Fisher-Griswold Arthropod Team	2001-11-21	2001-11-25		tropical dry forest	ex dead twig above ground	Forêt de Tsimembo, 8.7 km 336° NNW Soatana		Mahajanga	Madagascar	20 m	-19.0214	44.4407	Malagasy		CASC, San Francisco, CA, USA	CASC
CASENT0000656-D50	BLF04536	Hymenoptera	Formicidae	Amblyoponinae	Mystrium	mirror	1w	100% EtOH				Fisher-Griswold Arthropod Team	2001-11-21	2001-11-25		tropical dry forest	ex dead twig above ground	Forêt de Tsimembo, 8.7 km 336° NNW Soatana		Mahajanga	Madagascar	20 m	-19.0214	44.4407	Malagasy		CASC, San Francisco, CA, USA	Sent to Brice Noonan
CASENT0000657	BLF04536	Hymenoptera	Formicidae	Amblyoponinae	Mystrium	mirror	1w	pin				Fisher-Griswold Arthropod Team	2001-11-21	2001-11-25		tropical dry forest	ex dead twig above ground	Forêt de Tsimembo, 8.7 km 336° NNW Soatana		Mahajanga	Madagascar	20 m	-19.0214	44.4407	Malagasy		CASC, San Francisco, CA, USA	CASC
CASENT0000658	BLF04536	Hymenoptera	Formicidae	Amblyoponinae	Mystrium	mirror	1w	pin				Fisher-Griswold Arthropod Team	2001-11-21	2001-11-25		tropical dry forest	ex dead twig above ground	Forêt de Tsimembo, 8.7 km 336° NNW Soatana		Mahajanga	Madagascar	20 m	-19.0214	44.4407	Malagasy		CASC, San Francisco, CA, USA	CASC
CASENT0000688	BLF04628	Hymenoptera	Formicidae	Amblyoponinae	Mystrium	mirror	1w	pin		DNA voucher		Fisher-Griswold Arthropod Team	2001-11-28	2001-12-03		tropical dry forest	ex rotten log	Forêt de Kirindy, 15.5 km 64° ENE Marofandilia		Toliara	Madagascar	100 m	-20.045	44.6622	Malagasy		CASC, San Francisco, CA, USA	CASC
CASENT0000688-D01	BLF04628	Hymenoptera	Formicidae	Amblyoponinae	Mystrium	mirror	w	95% EtOH		3, sent for barcoding, Guelph BOX-CCDB-04807		Fisher-Griswold Arthropod Team	2001-11-28	2001-12-03		tropical dry forest	ex rotten log	Forêt de Kirindy, 15.5 km 64° ENE Marofandilia		Toliara	Madagascar	100 m	-20.045	44.6622	Malagasy		CASC, San Francisco, CA, USA	CASC
CASENT0000689	BLF04676	Hymenoptera	Formicidae	Amblyoponinae	Mystrium	mirror	1w	pin				Fisher-Griswold Arthropod Team	2001-11-28	2001-12-03		tropical dry forest	ground nest	Forêt de Kirindy, 15.5 km 64° ENE Marofandilia		Toliara	Madagascar	100 m	-20.045	44.6622	Malagasy		CASC, San Francisco, CA, USA	CASC
CASENT0000690	BLF04676	Hymenoptera	Formicidae	Amblyoponinae	Mystrium	mirror	1w	pin		DNA voucher		Fisher-Griswold Arthropod Team	2001-11-28	2001-12-03		tropical dry forest	ground nest	Forêt de Kirindy, 15.5 km 64° ENE Marofandilia		Toliara	Madagascar	100 m	-20.045	44.6622	Malagasy		CASC, San Francisco, CA, USA	CASC
CASENT0000690-D01	BLF04676	Hymenoptera	Formicidae	Amblyoponinae	Mystrium	mirror	w	95% EtOH		3, sent for barcoding, Guelph BOX-CCDB-04807		Fisher-Griswold Arthropod Team	2001-11-28	2001-12-03		tropical dry forest	ground nest	Forêt de Kirindy, 15.5 km 64° ENE Marofandilia		Toliara	Madagascar	100 m	-20.045	44.6622	Malagasy		CASC, San Francisco, CA, USA	CASC
CASENT0000800	BLF04455	Hymenoptera	Formicidae	Amblyoponinae	Mystrium	mirror	1w	pin				Fisher-Griswold Arthropod Team	2001-11-16	2001-11-20		tropical dry forest on Tsingy	ex rotten log	Parc National Tsingy de Bemaraha, 10.6 km ESE 123° Antsalova		Mahajanga	Madagascar	150 m	-18.7094	44.7182	Malagasy		CASC, San Francisco, CA, USA	CASC
CASENT0000801	BLF04455	Hymenoptera	Formicidae	Amblyoponinae	Mystrium	mirror	1w	pin				Fisher-Griswold Arthropod Team	2001-11-16	2001-11-20		tropical dry forest on Tsingy	ex rotten log	Parc National Tsingy de Bemaraha, 10.6 km ESE 123° Antsalova		Mahajanga	Madagascar	150 m	-18.7094	44.7182	Malagasy		CASC, San Francisco, CA, USA	CASC
CASENT0000802	BLF04455	Hymenoptera	Formicidae	Amblyoponinae	Mystrium	mirror	1w	pin				Fisher-Griswold Arthropod Team	2001-11-16	2001-11-20		tropical dry forest on Tsingy	ex rotten log	Parc National Tsingy de Bemaraha, 10.6 km ESE 123° Antsalova		Mahajanga	Madagascar	150 m	-18.7094	44.7182	Malagasy		CASC, San Francisco, CA, USA	CASC
CASENT0000811	BLF04867	Hymenoptera	Formicidae	Amblyoponinae	Mystrium	mirror	2w	pin				Fisher-Griswold Arthropod Team	2002-01-12	2002-01-16		spiny forest/thicket	under stone	Parc National d'Andohahela, Forêt de Manantalinjo, 33.6 km 63° ENE Amboasary, 7.6 km 99° E Hazofotsy		Toliara	Madagascar	150 m	-24.8169	46.61	Malagasy		CASC, San Francisco, CA, USA	CASC
CASENT0000812	BLF04867	Hymenoptera	Formicidae	Amblyoponinae	Mystrium	mirror	2w	pin				Fisher-Griswold Arthropod Team	2002-01-12	2002-01-16		spiny forest/thicket	under stone	Parc National d'Andohahela, Forêt de Manantalinjo, 33.6 km 63° ENE Amboasary, 7.6 km 99° E Hazofotsy		Toliara	Madagascar	150 m	-24.8169	46.61	Malagasy		CASC, San Francisco, CA, USA	CASC
CASENT0000813	BLF04867	Hymenoptera	Formicidae	Amblyoponinae	Mystrium	mirror	2w	pin		DNA voucher		Fisher-Griswold Arthropod Team	2002-01-12	2002-01-16		spiny forest/thicket	under stone	Parc National d'Andohahela, Forêt de Manantalinjo, 33.6 km 63° ENE Amboasary, 7.6 km 99° E Hazofotsy		Toliara	Madagascar	150 m	-24.8169	46.61	Malagasy		CASC, San Francisco, CA, USA	CASC
CASENT0000813-D01	BLF04867	Hymenoptera	Formicidae	Amblyoponinae	Mystrium	mirror	1p	100% EtOH		sent to Alex Smith for barcoding, U of Guelph BOX-00173		Fisher-Griswold Arthropod Team	2002-01-12	2002-01-16		spiny forest/thicket	under stone	Parc National d'Andohahela, Forêt de Manantalinjo, 33.6 km 63° ENE Amboasary, 7.6 km 99° E Hazofotsy		Toliara	Madagascar	150 m	-24.8169	46.61	Malagasy		CASC, San Francisco, CA, USA	CASC
CASENT0000814	BLF04905	Hymenoptera	Formicidae	Amblyoponinae	Mystrium	mirror	1w	pin				Fisher-Griswold Arthropod Team	2002-01-12	2002-01-16		spiny forest/thicket	under stone	Parc National d'Andohahela, Forêt de Manantalinjo, 33.6 km 63° ENE Amboasary, 7.6 km 99° E Hazofotsy		Toliara	Madagascar	150 m	-24.8169	46.61	Malagasy		CASC, San Francisco, CA, USA	CASC
CASENT0000829	BLF04676	Hymenoptera	Formicidae	Amblyoponinae	Mystrium	mirror	2w	pin				Fisher-Griswold Arthropod Team	2001-11-28	2001-12-03		tropical dry forest	ground nest	Forêt de Kirindy, 15.5 km 64° ENE Marofandilia		Toliara	Madagascar	100 m	-20.045	44.6622	Malagasy		CASC, San Francisco, CA, USA	CASC
CASENT0000830	BLF04676	Hymenoptera	Formicidae	Amblyoponinae	Mystrium	mirror	1w	pin				Fisher-Griswold Arthropod Team	2001-11-28	2001-12-03		tropical dry forest	ground nest	Forêt de Kirindy, 15.5 km 64° ENE Marofandilia		Toliara	Madagascar	100 m	-20.045	44.6622	Malagasy		CASC, San Francisco, CA, USA	CASC
CASENT0000831	BLF04676	Hymenoptera	Formicidae	Amblyoponinae	Mystrium	mirror	1w	pin				Fisher-Griswold Arthropod Team	2001-11-28	2001-12-03		tropical dry forest	ground nest	Forêt de Kirindy, 15.5 km 64° ENE Marofandilia		Toliara	Madagascar	100 m	-20.045	44.6622	Malagasy		CASC, San Francisco, CA, USA	CASC
CASENT0000852	BLF04823	Hymenoptera	Formicidae	Amblyoponinae	Mystrium	mirror	1dQ	pin				Fisher-Griswold Arthropod Team	2002-01-12	2002-01-16		spiny forest/thicket	ex rotten log	Parc National d'Andohahela, Forêt de Manantalinjo, 33.6 km 63° ENE Amboasary, 7.6 km 99° E Hazofotsy		Toliara	Madagascar	150 m	-24.8169	46.61	Malagasy		CASC, San Francisco, CA, USA	CASC
CASENT0000853	BLF04438	Hymenoptera	Formicidae	Amblyoponinae	Mystrium	mirror	2w	pin				Fisher-Griswold Arthropod Team	2001-11-16	2001-11-20		tropical dry forest on Tsingy	ex rotten log	Parc National Tsingy de Bemaraha, 10.6 km ESE 123° Antsalova		Mahajanga	Madagascar	150 m	-18.7094	44.7182	Malagasy		CASC, San Francisco, CA, USA	CASC
CASENT0000854	BLF04438	Hymenoptera	Formicidae	Amblyoponinae	Mystrium	mirror	1w	pin				Fisher-Griswold Arthropod Team	2001-11-16	2001-11-20		tropical dry forest on Tsingy	ex rotten log	Parc National Tsingy de Bemaraha, 10.6 km ESE 123° Antsalova		Mahajanga	Madagascar	150 m	-18.7094	44.7182	Malagasy		CASC, San Francisco, CA, USA	CASC
CASENT0000855	BLF04438	Hymenoptera	Formicidae	Amblyoponinae	Mystrium	mirror	2w	pin				Fisher-Griswold Arthropod Team	2001-11-16	2001-11-20		tropical dry forest on Tsingy	ex rotten log	Parc National Tsingy de Bemaraha, 10.6 km ESE 123° Antsalova		Mahajanga	Madagascar	150 m	-18.7094	44.7182	Malagasy		CASC, San Francisco, CA, USA	CASC
CASENT0000856	BLF04438	Hymenoptera	Formicidae	Amblyoponinae	Mystrium	mirror	2w	pin				Fisher-Griswold Arthropod Team	2001-11-16	2001-11-20		tropical dry forest on Tsingy	ex rotten log	Parc National Tsingy de Bemaraha, 10.6 km ESE 123° Antsalova		Mahajanga	Madagascar	150 m	-18.7094	44.7182	Malagasy		CASC, San Francisco, CA, USA	CASC
CASENT0000857	BLF04438	Hymenoptera	Formicidae	Amblyoponinae	Mystrium	mirror	1w	pin				Fisher-Griswold Arthropod Team	2001-11-16	2001-11-20		tropical dry forest on Tsingy	ex rotten log	Parc National Tsingy de Bemaraha, 10.6 km ESE 123° Antsalova		Mahajanga	Madagascar	150 m	-18.7094	44.7182	Malagasy		CASC, San Francisco, CA, USA	CASC
CASENT0000858	BLF04438	Hymenoptera	Formicidae	Amblyoponinae	Mystrium	mirror	1w	pin				Fisher-Griswold Arthropod Team	2001-11-16	2001-11-20		tropical dry forest on Tsingy	ex rotten log	Parc National Tsingy de Bemaraha, 10.6 km ESE 123° Antsalova		Mahajanga	Madagascar	150 m	-18.7094	44.7182	Malagasy		CASC, San Francisco, CA, USA	CASC
CASENT0000859	BLF04438	Hymenoptera	Formicidae	Amblyoponinae	Mystrium	mirror	1w	pin				Fisher-Griswold Arthropod Team	2001-11-16	2001-11-20		tropical dry forest on Tsingy	ex rotten log	Parc National Tsingy de Bemaraha, 10.6 km ESE 123° Antsalova		Mahajanga	Madagascar	150 m	-18.7094	44.7182	Malagasy		CASC, San Francisco, CA, USA	CASC
CASENT0000860	BLF04438	Hymenoptera	Formicidae	Amblyoponinae	Mystrium	mirror	3w	pin		DNA voucher		Fisher-Griswold Arthropod Team	2001-11-16	2001-11-20		tropical dry forest on Tsingy	ex rotten log	Parc National Tsingy de Bemaraha, 10.6 km ESE 123° Antsalova		Mahajanga	Madagascar	150 m	-18.7094	44.7182	Malagasy		CASC, San Francisco, CA, USA	CASC
CASENT0000860-D01	BLF04438	Hymenoptera	Formicidae	Amblyoponinae	Mystrium	mirror	1l	100% EtOH		sent to Alex Smith for barcoding, U of Guelph BOX-00173		Fisher-Griswold Arthropod Team	2001-11-16	2001-11-20		tropical dry forest on Tsingy	ex rotten log	Parc National Tsingy de Bemaraha, 10.6 km ESE 123° Antsalova		Mahajanga	Madagascar	150 m	-18.7094	44.7182	Malagasy		CASC, San Francisco, CA, USA	CASC
CASENT0000860-D20	BLF04438	Hymenoptera	Formicidae	Amblyoponinae	Mystrium	mirror	1w	100% EtOH				Fisher-Griswold Arthropod Team	2001-11-16	2001-11-20		tropical dry forest on Tsingy	ex rotten log	Parc National Tsingy de Bemaraha, 10.6 km ESE 123° Antsalova		Mahajanga	Madagascar	150 m	-18.7094	44.7182	Malagasy		CASC, San Francisco, CA, USA	Sent to Brice Noonan
CASENT0000861	BLF04438	Hymenoptera	Formicidae	Amblyoponinae	Mystrium	mirror	1w	pin				Fisher-Griswold Arthropod Team	2001-11-16	2001-11-20		tropical dry forest on Tsingy	ex rotten log	Parc National Tsingy de Bemaraha, 10.6 km ESE 123° Antsalova		Mahajanga	Madagascar	150 m	-18.7094	44.7182	Malagasy		CASC, San Francisco, CA, USA	CASC
CASENT0000862	BLF04438	Hymenoptera	Formicidae	Amblyoponinae	Mystrium	mirror	1w	pin				Fisher-Griswold Arthropod Team	2001-11-16	2001-11-20		tropical dry forest on Tsingy	ex rotten log	Parc National Tsingy de Bemaraha, 10.6 km ESE 123° Antsalova		Mahajanga	Madagascar	150 m	-18.7094	44.7182	Malagasy		CASC, San Francisco, CA, USA	CASC
CASENT0000875	BLF04482	Hymenoptera	Formicidae	Amblyoponinae	Mystrium	mirror	2w	pin				Fisher-Griswold Arthropod Team	2001-11-16	2001-11-20		tropical dry forest on Tsingy	ex rotten log	Parc National Tsingy de Bemaraha, 10.6 km ESE 123° Antsalova		Mahajanga	Madagascar	150 m	-18.7094	44.7182	Malagasy		CASC, San Francisco, CA, USA	CASC
CASENT0000876	BLF04482	Hymenoptera	Formicidae	Amblyoponinae	Mystrium	mirror	1w	pin				Fisher-Griswold Arthropod Team	2001-11-16	2001-11-20		tropical dry forest on Tsingy	ex rotten log	Parc National Tsingy de Bemaraha, 10.6 km ESE 123° Antsalova		Mahajanga	Madagascar	150 m	-18.7094	44.7182	Malagasy		CASC, San Francisco, CA, USA	CASC
CASENT0000877	BLF04482	Hymenoptera	Formicidae	Amblyoponinae	Mystrium	mirror	1w	pin				Fisher-Griswold Arthropod Team	2001-11-16	2001-11-20		tropical dry forest on Tsingy	ex rotten log	Parc National Tsingy de Bemaraha, 10.6 km ESE 123° Antsalova		Mahajanga	Madagascar	150 m	-18.7094	44.7182	Malagasy		CASC, San Francisco, CA, USA	CASC
CASENT0000878	BLF04482	Hymenoptera	Formicidae	Amblyoponinae	Mystrium	mirror	2w	pin				Fisher-Griswold Arthropod Team	2001-11-16	2001-11-20		tropical dry forest on Tsingy	ex rotten log	Parc National Tsingy de Bemaraha, 10.6 km ESE 123° Antsalova		Mahajanga	Madagascar	150 m	-18.7094	44.7182	Malagasy		CASC, San Francisco, CA, USA	CASC
CASENT0000879	BLF04482	Hymenoptera	Formicidae	Amblyoponinae	Mystrium	mirror	3w	pin		DNA voucher		Fisher-Griswold Arthropod Team	2001-11-16	2001-11-20		tropical dry forest on Tsingy	ex rotten log	Parc National Tsingy de Bemaraha, 10.6 km ESE 123° Antsalova		Mahajanga	Madagascar	150 m	-18.7094	44.7182	Malagasy		CASC, San Francisco, CA, USA	CASC
CASENT0000879-D01	BLF04482	Hymenoptera	Formicidae	Amblyoponinae	Mystrium	mirror	1l	100% EtOH		sent to Alex Smith for barcoding, U of Guelph BOX-00173		Fisher-Griswold Arthropod Team	2001-11-16	2001-11-20		tropical dry forest on Tsingy	ex rotten log	Parc National Tsingy de Bemaraha, 10.6 km ESE 123° Antsalova		Mahajanga	Madagascar	150 m	-18.7094	44.7182	Malagasy		CASC, San Francisco, CA, USA	CASC
CASENT0000879-D20	BLF04482	Hymenoptera	Formicidae	Amblyoponinae	Mystrium	mirror	1w	100% EtOH				Fisher-Griswold Arthropod Team	2001-11-16	2001-11-20		tropical dry forest on Tsingy	ex rotten log	Parc National Tsingy de Bemaraha, 10.6 km ESE 123° Antsalova		Mahajanga	Madagascar	150 m	-18.7094	44.7182	Malagasy		CASC, San Francisco, CA, USA	Sent to Brice Noonan
CASENT0000880	BLF04482	Hymenoptera	Formicidae	Amblyoponinae	Mystrium	mirror	1w	pin				Fisher-Griswold Arthropod Team	2001-11-16	2001-11-20		tropical dry forest on Tsingy	ex rotten log	Parc National Tsingy de Bemaraha, 10.6 km ESE 123° Antsalova		Mahajanga	Madagascar	150 m	-18.7094	44.7182	Malagasy		CASC, San Francisco, CA, USA	CASC
CASENT0000881	BLF04482	Hymenoptera	Formicidae	Amblyoponinae	Mystrium	mirror	2w	pin				Fisher-Griswold Arthropod Team	2001-11-16	2001-11-20		tropical dry forest on Tsingy	ex rotten log	Parc National Tsingy de Bemaraha, 10.6 km ESE 123° Antsalova		Mahajanga	Madagascar	150 m	-18.7094	44.7182	Malagasy		CASC, San Francisco, CA, USA	CASC
CASENT0000882	BLF04482	Hymenoptera	Formicidae	Amblyoponinae	Mystrium	mirror	2w	pin				Fisher-Griswold Arthropod Team	2001-11-16	2001-11-20		tropical dry forest on Tsingy	ex rotten log	Parc National Tsingy de Bemaraha, 10.6 km ESE 123° Antsalova		Mahajanga	Madagascar	150 m	-18.7094	44.7182	Malagasy		CASC, San Francisco, CA, USA	CASC
CASENT0000908	BLF04855	Hymenoptera	Formicidae	Amblyoponinae	Mystrium	mirror	2w	pin				Fisher-Griswold Arthropod Team	2002-01-12	2002-01-16		spiny forest/thicket	under stone	Parc National d'Andohahela, Forêt de Manantalinjo, 33.6 km 63° ENE Amboasary, 7.6 km 99° E Hazofotsy		Toliara	Madagascar	150 m	-24.8169	46.61	Malagasy		CASC, San Francisco, CA, USA	CASC
CASENT0000909	BLF04855	Hymenoptera	Formicidae	Amblyoponinae	Mystrium	mirror	1w	pin				Fisher-Griswold Arthropod Team	2002-01-12	2002-01-16		spiny forest/thicket	under stone	Parc National d'Andohahela, Forêt de Manantalinjo, 33.6 km 63° ENE Amboasary, 7.6 km 99° E Hazofotsy		Toliara	Madagascar	150 m	-24.8169	46.61	Malagasy		CASC, San Francisco, CA, USA	CASC
CASENT0000911	BLF04855	Hymenoptera	Formicidae	Amblyoponinae	Mystrium	mirror	2w	pin				Fisher-Griswold Arthropod Team	2002-01-12	2002-01-16		spiny forest/thicket	under stone	Parc National d'Andohahela, Forêt de Manantalinjo, 33.6 km 63° ENE Amboasary, 7.6 km 99° E Hazofotsy		Toliara	Madagascar	150 m	-24.8169	46.61	Malagasy		CASC, San Francisco, CA, USA	CASC
CASENT0000912	BLF04855	Hymenoptera	Formicidae	Amblyoponinae	Mystrium	mirror	2w	pin				Fisher-Griswold Arthropod Team	2002-01-12	2002-01-16		spiny forest/thicket	under stone	Parc National d'Andohahela, Forêt de Manantalinjo, 33.6 km 63° ENE Amboasary, 7.6 km 99° E Hazofotsy		Toliara	Madagascar	150 m	-24.8169	46.61	Malagasy		CASC, San Francisco, CA, USA	CASC
CASENT0000913	BLF04855	Hymenoptera	Formicidae	Amblyoponinae	Mystrium	mirror	3w	pin		DNA voucher		Fisher-Griswold Arthropod Team	2002-01-12	2002-01-16		spiny forest/thicket	under stone	Parc National d'Andohahela, Forêt de Manantalinjo, 33.6 km 63° ENE Amboasary, 7.6 km 99° E Hazofotsy		Toliara	Madagascar	150 m	-24.8169	46.61	Malagasy		CASC, San Francisco, CA, USA	CASC
CASENT0000913-D01	BLF04855	Hymenoptera	Formicidae	Amblyoponinae	Mystrium	mirror	1l	100% EtOH		sent to Alex Smith for barcoding, U of Guelph BOX-00173		Fisher-Griswold Arthropod Team	2002-01-12	2002-01-16		spiny forest/thicket	under stone	Parc National d'Andohahela, Forêt de Manantalinjo, 33.6 km 63° ENE Amboasary, 7.6 km 99° E Hazofotsy		Toliara	Madagascar	150 m	-24.8169	46.61	Malagasy		CASC, San Francisco, CA, USA	CASC
CASENT0000913-D20	BLF04855	Hymenoptera	Formicidae	Amblyoponinae	Mystrium	mirror	1w	100% EtOH				Fisher-Griswold Arthropod Team	2002-01-12	2002-01-16		spiny forest/thicket	under stone	Parc National d'Andohahela, Forêt de Manantalinjo, 33.6 km 63° ENE Amboasary, 7.6 km 99° E Hazofotsy		Toliara	Madagascar	150 m	-24.8169	46.61	Malagasy		CASC, San Francisco, CA, USA	Sent to Brice Noonan
CASENT0000914	BLF04855	Hymenoptera	Formicidae	Amblyoponinae	Mystrium	mirror	1w	pin				Fisher-Griswold Arthropod Team	2002-01-12	2002-01-16		spiny forest/thicket	under stone	Parc National d'Andohahela, Forêt de Manantalinjo, 33.6 km 63° ENE Amboasary, 7.6 km 99° E Hazofotsy		Toliara	Madagascar	150 m	-24.8169	46.61	Malagasy		CASC, San Francisco, CA, USA	CASC
CASENT0000915	BLF04855	Hymenoptera	Formicidae	Amblyoponinae	Mystrium	mirror	1w	pin				Fisher-Griswold Arthropod Team	2002-01-12	2002-01-16		spiny forest/thicket	under stone	Parc National d'Andohahela, Forêt de Manantalinjo, 33.6 km 63° ENE Amboasary, 7.6 km 99° E Hazofotsy		Toliara	Madagascar	150 m	-24.8169	46.61	Malagasy		CASC, San Francisco, CA, USA	CASC
CASENT0000916	BLF04855	Hymenoptera	Formicidae	Amblyoponinae	Mystrium	mirror	1w	pin				Fisher-Griswold Arthropod Team	2002-01-12	2002-01-16		spiny forest/thicket	under stone	Parc National d'Andohahela, Forêt de Manantalinjo, 33.6 km 63° ENE Amboasary, 7.6 km 99° E Hazofotsy		Toliara	Madagascar	150 m	-24.8169	46.61	Malagasy		CASC, San Francisco, CA, USA	CASC
CASENT0000917	BLF04855	Hymenoptera	Formicidae	Amblyoponinae	Mystrium	mirror	2w	pin				Fisher-Griswold Arthropod Team	2002-01-12	2002-01-16		spiny forest/thicket	under stone	Parc National d'Andohahela, Forêt de Manantalinjo, 33.6 km 63° ENE Amboasary, 7.6 km 99° E Hazofotsy		Toliara	Madagascar	150 m	-24.8169	46.61	Malagasy		CASC, San Francisco, CA, USA	CASC
CASENT0000918	BLF04855	Hymenoptera	Formicidae	Amblyoponinae	Mystrium	mirror	2w	pin				Fisher-Griswold Arthropod Team	2002-01-12	2002-01-16		spiny forest/thicket	under stone	Parc National d'Andohahela, Forêt de Manantalinjo, 33.6 km 63° ENE Amboasary, 7.6 km 99° E Hazofotsy		Toliara	Madagascar	150 m	-24.8169	46.61	Malagasy		CASC, San Francisco, CA, USA	CASC
CASENT0001122	BLF05326	Hymenoptera	Formicidae	Amblyoponinae	Mystrium	mirror	2w	pin				Fisher-Griswold Arthropod Team	2002-02-03	2002-02-08		gallery forest	ex rotten log	Réserve Privé Berenty, Forêt de Bealoka, Mandraré River, 14.6 km 329° NNW Amboasary		Toliara	Madagascar	35 m	-24.9569	46.2715	Malagasy		CASC, San Francisco, CA, USA	CASC
CASENT0001123	BLF05326	Hymenoptera	Formicidae	Amblyoponinae	Mystrium	mirror	2w	pin				Fisher-Griswold Arthropod Team	2002-02-03	2002-02-08		gallery forest	ex rotten log	Réserve Privé Berenty, Forêt de Bealoka, Mandraré River, 14.6 km 329° NNW Amboasary		Toliara	Madagascar	35 m	-24.9569	46.2715	Malagasy		CASC, San Francisco, CA, USA	CASC
CASENT0001124	BLF05326	Hymenoptera	Formicidae	Amblyoponinae	Mystrium	mirror	1w	pin				Fisher-Griswold Arthropod Team	2002-02-03	2002-02-08		gallery forest	ex rotten log	Réserve Privé Berenty, Forêt de Bealoka, Mandraré River, 14.6 km 329° NNW Amboasary		Toliara	Madagascar	35 m	-24.9569	46.2715	Malagasy		CASC, San Francisco, CA, USA	CASC
CASENT0001125	BLF05326	Hymenoptera	Formicidae	Amblyoponinae	Mystrium	mirror	2w	pin				Fisher-Griswold Arthropod Team	2002-02-03	2002-02-08		gallery forest	ex rotten log	Réserve Privé Berenty, Forêt de Bealoka, Mandraré River, 14.6 km 329° NNW Amboasary		Toliara	Madagascar	35 m	-24.9569	46.2715	Malagasy		CASC, San Francisco, CA, USA	CASC
CASENT0001126	BLF05326	Hymenoptera	Formicidae	Amblyoponinae	Mystrium	mirror	1w	pin				Fisher-Griswold Arthropod Team	2002-02-03	2002-02-08		gallery forest	ex rotten log	Réserve Privé Berenty, Forêt de Bealoka, Mandraré River, 14.6 km 329° NNW Amboasary		Toliara	Madagascar	35 m	-24.9569	46.2715	Malagasy		CASC, San Francisco, CA, USA	CASC
CASENT0001283	BLF05326	Hymenoptera	Formicidae	Amblyoponinae	Mystrium	mirror	2w	pin				Fisher-Griswold Arthropod Team	2002-02-03	2002-02-08		gallery forest	ex rotten log	Réserve Privé Berenty, Forêt de Bealoka, Mandraré River, 14.6 km 329° NNW Amboasary		Toliara	Madagascar	35 m	-24.9569	46.2715	Malagasy		CASC, San Francisco, CA, USA	CASC
CASENT0001284	BLF05326	Hymenoptera	Formicidae	Amblyoponinae	Mystrium	mirror	2w	pin				Fisher-Griswold Arthropod Team	2002-02-03	2002-02-08		gallery forest	ex rotten log	Réserve Privé Berenty, Forêt de Bealoka, Mandraré River, 14.6 km 329° NNW Amboasary		Toliara	Madagascar	35 m	-24.9569	46.2715	Malagasy		CASC, San Francisco, CA, USA	CASC
CASENT0001285	BLF05326	Hymenoptera	Formicidae	Amblyoponinae	Mystrium	mirror	3w	pin				Fisher-Griswold Arthropod Team	2002-02-03	2002-02-08		gallery forest	ex rotten log	Réserve Privé Berenty, Forêt de Bealoka, Mandraré River, 14.6 km 329° NNW Amboasary		Toliara	Madagascar	35 m	-24.9569	46.2715	Malagasy		CASC, San Francisco, CA, USA	CASC
CASENT0001286	BLF05326	Hymenoptera	Formicidae	Amblyoponinae	Mystrium	mirror	3w	pin		DNA voucher		Fisher-Griswold Arthropod Team	2002-02-03	2002-02-08		gallery forest	ex rotten log	Réserve Privé Berenty, Forêt de Bealoka, Mandraré River, 14.6 km 329° NNW Amboasary		Toliara	Madagascar	35 m	-24.9569	46.2715	Malagasy		CASC, San Francisco, CA, USA	CASC
CASENT0001286-D01	BLF05326	Hymenoptera	Formicidae	Amblyoponinae	Mystrium	mirror	1w	100% EtOH		sent to Alex Smith for barcoding, U of Guelph BOX-00173		Fisher-Griswold Arthropod Team	2002-02-03	2002-02-08		gallery forest	ex rotten log	Réserve Privé Berenty, Forêt de Bealoka, Mandraré River, 14.6 km 329° NNW Amboasary		Toliara	Madagascar	35 m	-24.9569	46.2715	Malagasy		CASC, San Francisco, CA, USA	CASC
CASENT0001287	BLF05326	Hymenoptera	Formicidae	Amblyoponinae	Mystrium	mirror	3w	pin				Fisher-Griswold Arthropod Team	2002-02-03	2002-02-08		gallery forest	ex rotten log	Réserve Privé Berenty, Forêt de Bealoka, Mandraré River, 14.6 km 329° NNW Amboasary		Toliara	Madagascar	35 m	-24.9569	46.2715	Malagasy		CASC, San Francisco, CA, USA	CASC
CASENT0001291	BLF04966	Hymenoptera	Formicidae	Amblyoponinae	Mystrium	mirror	2w	pin				Fisher-Griswold Arthropod Team	2002-01-16	2002-01-20		tropical dry forest	under stone	Parc National d'Andohahela, Forêt d'Ambohibory, 1.7 km 61° ENE Tsimelahy, 36.1 km 308° NW Tolagnaro		Toliara	Madagascar	300 m	-24.93	46.6455	Malagasy		CASC, San Francisco, CA, USA	CASC
CASENT0001292	BLF04966	Hymenoptera	Formicidae	Amblyoponinae	Mystrium	mirror	2w	pin				Fisher-Griswold Arthropod Team	2002-01-16	2002-01-20		tropical dry forest	under stone	Parc National d'Andohahela, Forêt d'Ambohibory, 1.7 km 61° ENE Tsimelahy, 36.1 km 308° NW Tolagnaro		Toliara	Madagascar	300 m	-24.93	46.6455	Malagasy		CASC, San Francisco, CA, USA	CASC
CASENT0001293	BLF04966	Hymenoptera	Formicidae	Amblyoponinae	Mystrium	mirror	3w	pin	transect subsample #01			Fisher-Griswold Arthropod Team	2002-01-16	2002-01-20		tropical dry forest	under stone	Parc National d'Andohahela, Forêt d'Ambohibory, 1.7 km 61° ENE Tsimelahy, 36.1 km 308° NW Tolagnaro		Toliara	Madagascar	300 m	-24.93	46.6455	Malagasy		CASC, San Francisco, CA, USA	CASC
CASENT0001294	BLF04966	Hymenoptera	Formicidae	Amblyoponinae	Mystrium	mirror	2w	pin				Fisher-Griswold Arthropod Team	2002-01-16	2002-01-20		tropical dry forest	under stone	Parc National d'Andohahela, Forêt d'Ambohibory, 1.7 km 61° ENE Tsimelahy, 36.1 km 308° NW Tolagnaro		Toliara	Madagascar	300 m	-24.93	46.6455	Malagasy		CASC, San Francisco, CA, USA	CASC
CASENT0001295	BLF04966	Hymenoptera	Formicidae	Amblyoponinae	Mystrium	mirror	2w	pin				Fisher-Griswold Arthropod Team	2002-01-16	2002-01-20		tropical dry forest	under stone	Parc National d'Andohahela, Forêt d'Ambohibory, 1.7 km 61° ENE Tsimelahy, 36.1 km 308° NW Tolagnaro		Toliara	Madagascar	300 m	-24.93	46.6455	Malagasy		CASC, San Francisco, CA, USA	CASC
CASENT0001296	BLF04966	Hymenoptera	Formicidae	Amblyoponinae	Mystrium	mirror	2w	pin		DNA voucher		Fisher-Griswold Arthropod Team	2002-01-16	2002-01-20		tropical dry forest	under stone	Parc National d'Andohahela, Forêt d'Ambohibory, 1.7 km 61° ENE Tsimelahy, 36.1 km 308° NW Tolagnaro		Toliara	Madagascar	300 m	-24.93	46.6455	Malagasy		CASC, San Francisco, CA, USA	CASC
CASENT0001296-D01	BLF04966	Hymenoptera	Formicidae	Amblyoponinae	Mystrium	mirror	1l	100% EtOH		sent to Alex Smith for barcoding, U of Guelph BOX-00173		Fisher-Griswold Arthropod Team	2002-01-16	2002-01-20		tropical dry forest	under stone	Parc National d'Andohahela, Forêt d'Ambohibory, 1.7 km 61° ENE Tsimelahy, 36.1 km 308° NW Tolagnaro		Toliara	Madagascar	300 m	-24.93	46.6455	Malagasy		CASC, San Francisco, CA, USA	CASC
CASENT0001296-D20	BLF04966	Hymenoptera	Formicidae	Amblyoponinae	Mystrium	mirror	1w	100% EtOH				Fisher-Griswold Arthropod Team	2002-01-16	2002-01-20		tropical dry forest	under stone	Parc National d'Andohahela, Forêt d'Ambohibory, 1.7 km 61° ENE Tsimelahy, 36.1 km 308° NW Tolagnaro		Toliara	Madagascar	300 m	-24.93	46.6455	Malagasy		CASC, San Francisco, CA, USA	Sent to Brice Noonan
CASENT0001404	BLF05693	Hymenoptera	Formicidae	Amblyoponinae	Mystrium	mirror	2w	pin				Fisher-Griswold Arthropod Team	2002-02-13	2002-02-19		spiny forest/thicket	under stone	Réserve Spéciale de Cap Sainte Marie, 14.9 km 261° W Marovato		Toliara	Madagascar	160 m	-25.5944	45.1468	Malagasy		CASC, San Francisco, CA, USA	CASC
CASENT0001405	BLF05693	Hymenoptera	Formicidae	Amblyoponinae	Mystrium	mirror	1w	pin		DNA voucher		Fisher-Griswold Arthropod Team	2002-02-13	2002-02-19		spiny forest/thicket	under stone	Réserve Spéciale de Cap Sainte Marie, 14.9 km 261° W Marovato		Toliara	Madagascar	160 m	-25.5944	45.1468	Malagasy		CASC, San Francisco, CA, USA	CASC
CASENT0001405-D01	BLF05693	Hymenoptera	Formicidae	Amblyoponinae	Mystrium	mirror	1w	100% EtOH		sent to Alex Smith for barcoding, U of Guelph BOX-00173		Fisher-Griswold Arthropod Team	2002-02-13	2002-02-19		spiny forest/thicket	under stone	Réserve Spéciale de Cap Sainte Marie, 14.9 km 261° W Marovato		Toliara	Madagascar	160 m	-25.5944	45.1468	Malagasy		CASC, San Francisco, CA, USA	CASC
CASENT0001406	BLF05693	Hymenoptera	Formicidae	Amblyoponinae	Mystrium	mirror	2w	pin				Fisher-Griswold Arthropod Team	2002-02-13	2002-02-19		spiny forest/thicket	under stone	Réserve Spéciale de Cap Sainte Marie, 14.9 km 261° W Marovato		Toliara	Madagascar	160 m	-25.5944	45.1468	Malagasy		CASC, San Francisco, CA, USA	CASC
CASENT0001407	BLF05693	Hymenoptera	Formicidae	Amblyoponinae	Mystrium	mirror	2w	pin				Fisher-Griswold Arthropod Team	2002-02-13	2002-02-19		spiny forest/thicket	under stone	Réserve Spéciale de Cap Sainte Marie, 14.9 km 261° W Marovato		Toliara	Madagascar	160 m	-25.5944	45.1468	Malagasy		CASC, San Francisco, CA, USA	CASC
CASENT0001408	BLF05693	Hymenoptera	Formicidae	Amblyoponinae	Mystrium	mirror	1w	pin				Fisher-Griswold Arthropod Team	2002-02-13	2002-02-19		spiny forest/thicket	under stone	Réserve Spéciale de Cap Sainte Marie, 14.9 km 261° W Marovato		Toliara	Madagascar	160 m	-25.5944	45.1468	Malagasy		CASC, San Francisco, CA, USA	CASC
CASENT0001409	BLF05693	Hymenoptera	Formicidae	Amblyoponinae	Mystrium	mirror	2w	pin				Fisher-Griswold Arthropod Team	2002-02-13	2002-02-19		spiny forest/thicket	under stone	Réserve Spéciale de Cap Sainte Marie, 14.9 km 261° W Marovato		Toliara	Madagascar	160 m	-25.5944	45.1468	Malagasy		CASC, San Francisco, CA, USA	CASC
CASENT0001410	BLF05693	Hymenoptera	Formicidae	Amblyoponinae	Mystrium	mirror	2w	pin				Fisher-Griswold Arthropod Team	2002-02-13	2002-02-19		spiny forest/thicket	under stone	Réserve Spéciale de Cap Sainte Marie, 14.9 km 261° W Marovato		Toliara	Madagascar	160 m	-25.5944	45.1468	Malagasy		CASC, San Francisco, CA, USA	CASC
CASENT0001462	BLF04936	Hymenoptera	Formicidae	Amblyoponinae	Mystrium	mirror	2w	pin				Fisher-Griswold Arthropod Team	2002-01-16	2002-01-20		tropical dry forest	ground nest	Parc National d'Andohahela, Forêt d'Ambohibory, 1.7 km 61° ENE Tsimelahy, 36.1 km 308° NW Tolagnaro		Toliara	Madagascar	300 m	-24.93	46.6455	Malagasy		CASC, San Francisco, CA, USA	CASC
CASENT0001463	BLF04936	Hymenoptera	Formicidae	Amblyoponinae	Mystrium	mirror	2w	pin				Fisher-Griswold Arthropod Team	2002-01-16	2002-01-20		tropical dry forest	ground nest	Parc National d'Andohahela, Forêt d'Ambohibory, 1.7 km 61° ENE Tsimelahy, 36.1 km 308° NW Tolagnaro		Toliara	Madagascar	300 m	-24.93	46.6455	Malagasy		CASC, San Francisco, CA, USA	CASC
CASENT0001464	BLF04936	Hymenoptera	Formicidae	Amblyoponinae	Mystrium	mirror	2w	pin				Fisher-Griswold Arthropod Team	2002-01-16	2002-01-20		tropical dry forest	ground nest	Parc National d'Andohahela, Forêt d'Ambohibory, 1.7 km 61° ENE Tsimelahy, 36.1 km 308° NW Tolagnaro		Toliara	Madagascar	300 m	-24.93	46.6455	Malagasy		CASC, San Francisco, CA, USA	CASC
CASENT0001465	BLF04936	Hymenoptera	Formicidae	Amblyoponinae	Mystrium	mirror	1w	pin				Fisher-Griswold Arthropod Team	2002-01-16	2002-01-20		tropical dry forest	ground nest	Parc National d'Andohahela, Forêt d'Ambohibory, 1.7 km 61° ENE Tsimelahy, 36.1 km 308° NW Tolagnaro		Toliara	Madagascar	300 m	-24.93	46.6455	Malagasy		CASC, San Francisco, CA, USA	CASC
CASENT0001918	BLF04855	Hymenoptera	Formicidae	Amblyoponinae	Mystrium	mirror	1w	pin	transect subsample #01			Fisher-Griswold Arthropod Team	2002-01-12	2002-01-16		spiny forest/thicket	under stone	Parc National d'Andohahela, Forêt de Manantalinjo, 33.6 km 63° ENE Amboasary, 7.6 km 99° E Hazofotsy		Toliara	Madagascar	150 m	-24.8169	46.61	Malagasy		CASC, San Francisco, CA, USA	CASC
CASENT0002051	BLF03379	Hymenoptera	Formicidae	Amblyoponinae	Mystrium	mirror	3w	pin		DNA voucher		Fisher, Griswold et al.	2001-03-11	2001-03-16		tropical dry forest	under stone	Forêt d'Anabohazo, 21.6 km 247° WSW Maromandia		Antsiranana	Madagascar	120 m	-14.3089	47.9143	Malagasy		CASC, San Francisco, CA, USA	CASC
CASENT0002051-D01	BLF03379	Hymenoptera	Formicidae	Amblyoponinae	Mystrium	mirror	1l	100% EtOH		sent to Alex Smith for barcoding, U of Guelph BOX-00174		Fisher, Griswold et al.	2001-03-11	2001-03-16		tropical dry forest	under stone	Forêt d'Anabohazo, 21.6 km 247° WSW Maromandia		Antsiranana	Madagascar	120 m	-14.3089	47.9143	Malagasy		CASC, San Francisco, CA, USA	CASC
CASENT0002052	BLF03379	Hymenoptera	Formicidae	Amblyoponinae	Mystrium	mirror	3w	pin				Fisher, Griswold et al.	2001-03-11	2001-03-16		tropical dry forest	under stone	Forêt d'Anabohazo, 21.6 km 247° WSW Maromandia		Antsiranana	Madagascar	120 m	-14.3089	47.9143	Malagasy		CASC, San Francisco, CA, USA	CASC
CASENT0002063	BLF03354	Hymenoptera	Formicidae	Amblyoponinae	Mystrium	mirror	3w	pin		DNA voucher		Fisher, Griswold et al.	2001-03-11	2001-03-16		tropical dry forest	under stone	Forêt d'Anabohazo, 21.6 km 247° WSW Maromandia		Antsiranana	Madagascar	120 m	-14.3089	47.9143	Malagasy		CASC, San Francisco, CA, USA	CASC
CASENT0002063-D01	BLF03354	Hymenoptera	Formicidae	Amblyoponinae	Mystrium	mirror	1l	100% EtOH		sent to Alex Smith for barcoding, U of Guelph BOX-00172		Fisher, Griswold et al.	2001-03-11	2001-03-16		tropical dry forest	under stone	Forêt d'Anabohazo, 21.6 km 247° WSW Maromandia		Antsiranana	Madagascar	120 m	-14.3089	47.9143	Malagasy		CASC, San Francisco, CA, USA	CASC
CASENT0002063-D20	BLF03354	Hymenoptera	Formicidae	Amblyoponinae	Mystrium	mirror	1w	100% EtOH				Fisher, Griswold et al.	2001-03-11	2001-03-16		tropical dry forest	under stone	Forêt d'Anabohazo, 21.6 km 247° WSW Maromandia		Antsiranana	Madagascar	120 m	-14.3089	47.9143	Malagasy		CASC, San Francisco, CA, USA	Sent to Brice Noonan
CASENT0002096	BLF03357	Hymenoptera	Formicidae	Amblyoponinae	Mystrium	mirror	2w	pin				Fisher, Griswold et al.	2001-03-11	2001-03-16		tropical dry forest	ex rotten log	Forêt d'Anabohazo, 21.6 km 247° WSW Maromandia		Antsiranana	Madagascar	120 m	-14.3089	47.9143	Malagasy		CASC, San Francisco, CA, USA	CASC
CASENT0002097	BLF03357	Hymenoptera	Formicidae	Amblyoponinae	Mystrium	mirror	3w	pin		DNA voucher		Fisher, Griswold et al.	2001-03-11	2001-03-16		tropical dry forest	ex rotten log	Forêt d'Anabohazo, 21.6 km 247° WSW Maromandia		Antsiranana	Madagascar	120 m	-14.3089	47.9143	Malagasy		CASC, San Francisco, CA, USA	CASC
CASENT0002097-D01	BLF03357	Hymenoptera	Formicidae	Amblyoponinae	Mystrium	mirror	1l	100% EtOH		sent to Alex Smith for barcoding, U of Guelph BOX-00172		Fisher, Griswold et al.	2001-03-11	2001-03-16		tropical dry forest	ex rotten log	Forêt d'Anabohazo, 21.6 km 247° WSW Maromandia		Antsiranana	Madagascar	120 m	-14.3089	47.9143	Malagasy		CASC, San Francisco, CA, USA	CASC
CASENT0002097-D20	BLF03357	Hymenoptera	Formicidae	Amblyoponinae	Mystrium	mirror	1w	100% EtOH				Fisher, Griswold et al.	2001-03-11	2001-03-16		tropical dry forest	ex rotten log	Forêt d'Anabohazo, 21.6 km 247° WSW Maromandia		Antsiranana	Madagascar	120 m	-14.3089	47.9143	Malagasy		CASC, San Francisco, CA, USA	Sent to Brice Noonan
CASENT0002098	BLF03357	Hymenoptera	Formicidae	Amblyoponinae	Mystrium	mirror	3w	pin				Fisher, Griswold et al.	2001-03-11	2001-03-16		tropical dry forest	ex rotten log	Forêt d'Anabohazo, 21.6 km 247° WSW Maromandia		Antsiranana	Madagascar	120 m	-14.3089	47.9143	Malagasy		CASC, San Francisco, CA, USA	CASC
CASENT0002332	BLF05661	Hymenoptera	Formicidae	Amblyoponinae	Mystrium	mirror	1w	pin				Fisher-Griswold Arthropod Team	2002-02-13	2002-02-19		spiny forest/thicket	under stone	Réserve Spéciale de Cap Sainte Marie, 14.9 km 261° W Marovato		Toliara	Madagascar	160 m	-25.5944	45.1468	Malagasy		CASC, San Francisco, CA, USA	CASC
CASENT0002338	BLF05691	Hymenoptera	Formicidae	Amblyoponinae	Mystrium	mirror	1w	pin	transect subsample #01			Fisher-Griswold Arthropod Team	2002-02-13	2002-02-19		spiny forest/thicket	under stone	Réserve Spéciale de Cap Sainte Marie, 14.9 km 261° W Marovato		Toliara	Madagascar	160 m	-25.5944	45.1468	Malagasy		CASC, San Francisco, CA, USA	CASC
CASENT0002339	BLF05839	Hymenoptera	Formicidae	Amblyoponinae	Mystrium	mirror	1w	pin		DNA voucher		Fisher-Griswold Arthropod Team	2002-02-21	2002-02-25		spiny forest/thicket	ex rotten log	Mahafaly Plateau, 6.2 km 74° ENE Itampolo		Toliara	Madagascar	80 m	-24.6536	43.9967	Malagasy		CASC, San Francisco, CA, USA	CASC
CASENT0002340	BLF05691	Hymenoptera	Formicidae	Amblyoponinae	Mystrium	mirror	2w	pin				Fisher-Griswold Arthropod Team	2002-02-13	2002-02-19		spiny forest/thicket	under stone	Réserve Spéciale de Cap Sainte Marie, 14.9 km 261° W Marovato		Toliara	Madagascar	160 m	-25.5944	45.1468	Malagasy		CASC, San Francisco, CA, USA	CASC
CASENT0002341	BLF05691	Hymenoptera	Formicidae	Amblyoponinae	Mystrium	mirror	2w	pin				Fisher-Griswold Arthropod Team	2002-02-13	2002-02-19		spiny forest/thicket	under stone	Réserve Spéciale de Cap Sainte Marie, 14.9 km 261° W Marovato		Toliara	Madagascar	160 m	-25.5944	45.1468	Malagasy		CASC, San Francisco, CA, USA	CASC
CASENT0002467	BLF05900	Hymenoptera	Formicidae	Amblyoponinae	Mystrium	mirror	3w	pin				Fisher-Griswold Arthropod Team	2002-02-27	2002-03-03		gallery forest	ex rotten log	Forêt de Mite, 20.7 km 29° WNW Tongobory		Toliara	Madagascar	75 m	-23.5242	44.1213	Malagasy		CASC, San Francisco, CA, USA	CASC
CASENT0002475	BLF05900	Hymenoptera	Formicidae	Amblyoponinae	Mystrium	mirror	3w	pin				Fisher-Griswold Arthropod Team	2002-02-27	2002-03-03		gallery forest	ex rotten log	Forêt de Mite, 20.7 km 29° WNW Tongobory		Toliara	Madagascar	75 m	-23.5242	44.1213	Malagasy		CASC, San Francisco, CA, USA	CASC
CASENT0002476	BLF05900	Hymenoptera	Formicidae	Amblyoponinae	Mystrium	mirror	3w					Fisher-Griswold Arthropod Team	2002-02-27	2002-03-03		gallery forest	ex rotten log	Forêt de Mite, 20.7 km 29° WNW Tongobory		Toliara	Madagascar	75 m	-23.5242	44.1213	Malagasy		CASC, San Francisco, CA, USA	CASC
CASENT0002477	BLF05900	Hymenoptera	Formicidae	Amblyoponinae	Mystrium	mirror	2w	pin				Fisher-Griswold Arthropod Team	2002-02-27	2002-03-03		gallery forest	ex rotten log	Forêt de Mite, 20.7 km 29° WNW Tongobory		Toliara	Madagascar	75 m	-23.5242	44.1213	Malagasy		CASC, San Francisco, CA, USA	CASC
CASENT0002478	BLF05900	Hymenoptera	Formicidae	Amblyoponinae	Mystrium	mirror	2w	pin		DNA voucher		Fisher-Griswold Arthropod Team	2002-02-27	2002-03-03		gallery forest	ex rotten log	Forêt de Mite, 20.7 km 29° WNW Tongobory		Toliara	Madagascar	75 m	-23.5242	44.1213	Malagasy		CASC, San Francisco, CA, USA	CASC
CASENT0002478-D01	BLF05900	Hymenoptera	Formicidae	Amblyoponinae	Mystrium	mirror	1l	100% EtOH		sent to Alex Smith for barcoding, U of Guelph BOX-00173		Fisher-Griswold Arthropod Team	2002-02-27	2002-03-03		gallery forest	ex rotten log	Forêt de Mite, 20.7 km 29° WNW Tongobory		Toliara	Madagascar	75 m	-23.5242	44.1213	Malagasy		CASC, San Francisco, CA, USA	CASC
CASENT0002478-D20	BLF05900	Hymenoptera	Formicidae	Amblyoponinae	Mystrium	mirror	1w	100% EtOH				Fisher-Griswold Arthropod Team	2002-02-27	2002-03-03		gallery forest	ex rotten log	Forêt de Mite, 20.7 km 29° WNW Tongobory		Toliara	Madagascar	75 m	-23.5242	44.1213	Malagasy		CASC, San Francisco, CA, USA	Sent to Brice Noonan
CASENT0002479	BLF05900	Hymenoptera	Formicidae	Amblyoponinae	Mystrium	mirror	2w	pin				Fisher-Griswold Arthropod Team	2002-02-27	2002-03-03		gallery forest	ex rotten log	Forêt de Mite, 20.7 km 29° WNW Tongobory		Toliara	Madagascar	75 m	-23.5242	44.1213	Malagasy		CASC, San Francisco, CA, USA	CASC
CASENT0002480	BLF05900	Hymenoptera	Formicidae	Amblyoponinae	Mystrium	mirror	1w					Fisher-Griswold Arthropod Team	2002-02-27	2002-03-03		gallery forest	ex rotten log	Forêt de Mite, 20.7 km 29° WNW Tongobory		Toliara	Madagascar	75 m	-23.5242	44.1213	Malagasy		CASC, San Francisco, CA, USA	CASC
CASENT0002481	BLF05900	Hymenoptera	Formicidae	Amblyoponinae	Mystrium	mirror	2w	pin				Fisher-Griswold Arthropod Team	2002-02-27	2002-03-03		gallery forest	ex rotten log	Forêt de Mite, 20.7 km 29° WNW Tongobory		Toliara	Madagascar	75 m	-23.5242	44.1213	Malagasy		CASC, San Francisco, CA, USA	CASC
CASENT0003299	DMO-CS7	Hymenoptera	Formicidae	Amblyoponinae	Mystrium	mirror	2w	pin				D.M.Olson	1991-01-05	00/00/00		tropical dry forest	sifted litter	48 km ENE Morondava, Kirindy		Toliara	Madagascar	30 m	-20.0667	44.65	Malagasy		CASC, San Francisco, CA, USA	CASC
CASENT0004378	BLF03357	Hymenoptera	Formicidae	Amblyoponinae	Mystrium	mirror	1w	pin				Fisher, Griswold et al.	2001-03-11	2001-03-16		tropical dry forest	ex rotten log	Forêt d'Anabohazo, 21.6 km 247° WSW Maromandia		Antsiranana	Madagascar	120 m	-14.3089	47.9143	Malagasy		CASC, San Francisco, CA, USA	CASC
CASENT0005789	BLF06684	Hymenoptera	Formicidae	Amblyoponinae	Mystrium	mirror	2w	pin	transect subsample #29			Fisher, Griswold et al.	2002-11-12	2002-11-16		tropical dry forest	ex rotten log	Parc National de Namoroka, 16.9 km 317° NW Vilanandro		Mahajanga	Madagascar	100 m	-16.4067	45.31	Malagasy		CASC, San Francisco, CA, USA	CASC
CASENT0005790	BLF06684	Hymenoptera	Formicidae	Amblyoponinae	Mystrium	mirror	2w	pin		DNA voucher		Fisher, Griswold et al.	2002-11-12	2002-11-16		tropical dry forest	ex rotten log	Parc National de Namoroka, 16.9 km 317° NW Vilanandro		Mahajanga	Madagascar	100 m	-16.4067	45.31	Malagasy		CASC, San Francisco, CA, USA	CASC
CASENT0005790-D01	BLF06684	Hymenoptera	Formicidae	Amblyoponinae	Mystrium	mirror	1w	100% EtOH		sent to Alex Smith for barcoding, U of Guelph BOX-00421		Fisher, Griswold et al.	2002-11-12	2002-11-16		tropical dry forest	ex rotten log	Parc National de Namoroka, 16.9 km 317° NW Vilanandro		Mahajanga	Madagascar	100 m	-16.4067	45.31	Malagasy		CASC, San Francisco, CA, USA	CASC
CASENT0006030	BLF04482	Hymenoptera	Formicidae	Amblyoponinae	Mystrium	mirror	1w	pin				Fisher-Griswold Arthropod Team	2001-11-16	2001-11-20		tropical dry forest on Tsingy	ex rotten log	Parc National Tsingy de Bemaraha, 10.6 km ESE 123° Antsalova		Mahajanga	Madagascar	150 m	-18.7094	44.7182	Malagasy		CASC, San Francisco, CA, USA	CASC
CASENT0015788	BLF04726	Hymenoptera	Formicidae	Amblyoponinae	Mystrium	mirror	1w	pin				Fisher-Griswold Arthropod Team	2001-12-06	2001-12-10	MW 50 sample transect, 5m	tropical dry forest	sifted litter (leaf mold, rotten wood)	Parc National de Kirindy Mite, 16.3 km 127° SE Belo sur Mer		Toliara	Madagascar	80 m	-20.7953	44.147	Malagasy		CASC, San Francisco, CA, USA	CASC
CASENT0015799	BLF04726	Hymenoptera	Formicidae	Amblyoponinae	Mystrium	mirror	1w	pin				Fisher-Griswold Arthropod Team	2001-12-06	2001-12-10	MW 50 sample transect, 5m	tropical dry forest	sifted litter (leaf mold, rotten wood)	Parc National de Kirindy Mite, 16.3 km 127° SE Belo sur Mer		Toliara	Madagascar	80 m	-20.7953	44.147	Malagasy		CASC, San Francisco, CA, USA	CASC
CASENT0017087	BLF05426	Hymenoptera	Formicidae	Amblyoponinae	Mystrium	mirror	1w	pin	L.O.			Fisher-Griswold Arthropod Team	2002-02-06	00/00/00	MW 50 sample transect, 5m	gallery forest	sifted litter (leaf mold, rotten wood)	Réserve Privé Berenty, Forêt de Malaza, Mandraré River, 8.6 km 314° NW Amboasary		Toliara	Madagascar	40 m	-25.0078	46.306	Malagasy		CASC, San Francisco, CA, USA	CASC
CASENT0017135	BLF04916	Hymenoptera	Formicidae	Amblyoponinae	Mystrium	mirror	1w	pin	transect subsample #16			Fisher-Griswold Arthropod Team	2002-01-16	2002-01-20	MW 50 sample transect, 5m	tropical dry forest	sifted litter (leaf mold, rotten wood)	Parc National d'Andohahela, Forêt d'Ambohibory, 1.7 km 61° ENE Tsimelahy, 36.1 km 308° NW Tolagnaro		Toliara	Madagascar	300 m	-24.93	46.6455	Malagasy		CASC, San Francisco, CA, USA	CASC
CASENT0020437	BLF04810	Hymenoptera	Formicidae	Amblyoponinae	Mystrium	mirror	1w	pin				Fisher-Griswold Arthropod Team	2002-01-12	2002-01-16	MW 50 sample transect, 5m	spiny forest/thicket	sifted litter (leaf mold, rotten wood)	Parc National d'Andohahela, Forêt de Manantalinjo, 33.6 km 63° ENE Amboasary, 7.6 km 99° E Hazofotsy		Toliara	Madagascar	150 m	-24.8169	46.61	Malagasy		CASC, San Francisco, CA, USA	CASC
CASENT0021331	BLF06070	Hymenoptera	Formicidae	Amblyoponinae	Mystrium	mirror	1w	pin	transect subsample #45	DNA voucher		Fisher-Griswold Arthropod Team	2002-03-12	2002-03-16	MW 50 sample transect, 5m	tropical dry forest	sifted litter (leaf mold, rotten wood)	Forêt de Beroboka, 5.9 km 131° SE Ankidranoka		Toliara	Madagascar	80 m	-22.2331	43.3663	Malagasy		CASC, San Francisco, CA, USA	CASC
CASENT0021331-D01	BLF06070	Hymenoptera	Formicidae	Amblyoponinae	Mystrium	mirror	1w	100% EtOH	transect subsample #45	sent to Alex Smith for barcoding, U of Guelph BOX-00173		Fisher-Griswold Arthropod Team	2002-03-12	2002-03-16	MW 50 sample transect, 5m	tropical dry forest	sifted litter (leaf mold, rotten wood)	Forêt de Beroboka, 5.9 km 131° SE Ankidranoka		Toliara	Madagascar	80 m	-22.2331	43.3663	Malagasy		CASC, San Francisco, CA, USA	CASC
CASENT0021331-D20	BLF06070	Hymenoptera	Formicidae	Amblyoponinae	Mystrium	mirror	1w	100% EtOH				Fisher-Griswold Arthropod Team	2002-03-12	2002-03-16	MW 50 sample transect, 5m	tropical dry forest	sifted litter (leaf mold, rotten wood)	Forêt de Beroboka, 5.9 km 131° SE Ankidranoka		Toliara	Madagascar	80 m	-22.2331	43.3663	Malagasy		CASC, San Francisco, CA, USA	Sent to Brice Noonan
CASENT0023447	BLF06506	Hymenoptera	Formicidae	Amblyoponinae	Mystrium	mirror	1w	pin	transect subsample #14	DNA voucher		Fisher, Griswold et al.	2002-11-08	2002-11-12	MW 50 sample transect, 5m	tropical dry forest	sifted litter (leaf mold, rotten wood)	Parc National de Namoroka, 17.8 km 329° WNW Vilanandro		Mahajanga	Madagascar	100 m	-16.3767	45.3267	Malagasy		CASC, San Francisco, CA, USA	CASC
CASENT0023447-D01	BLF06506	Hymenoptera	Formicidae	Amblyoponinae	Mystrium	mirror	1w	100% EtOH	transect subsample #14	sent to Alex Smith for barcoding, U of Guelph BOX-00173		Fisher, Griswold et al.	2002-11-08	2002-11-12	MW 50 sample transect, 5m	tropical dry forest	sifted litter (leaf mold, rotten wood)	Parc National de Namoroka, 17.8 km 329° WNW Vilanandro		Mahajanga	Madagascar	100 m	-16.3767	45.3267	Malagasy		CASC, San Francisco, CA, USA	CASC
CASENT0023449	BLF06506	Hymenoptera	Formicidae	Amblyoponinae	Mystrium	mirror	1w	pin				Fisher, Griswold et al.	2002-11-08	2002-11-12	MW 50 sample transect, 5m	tropical dry forest	sifted litter (leaf mold, rotten wood)	Parc National de Namoroka, 17.8 km 329° WNW Vilanandro		Mahajanga	Madagascar	100 m	-16.3767	45.3267	Malagasy		CASC, San Francisco, CA, USA	CASC
CASENT0032763	BLF06446	Hymenoptera	Formicidae	Amblyoponinae	Mystrium	mirror	1w	pin				Fisher, Griswold et al.	2002-11-04	2002-11-08	MW 50 sample transect, 5m	tropical dry forest	sifted litter (leaf mold, rotten wood)	Parc National de Namoroka, 9.8 km 300° WNW Vilanandro		Mahajanga	Madagascar	140 m	-16.4667	45.35	Malagasy		CASC, San Francisco, CA, USA	CASC
CASENT0034715	BLF06582	Hymenoptera	Formicidae	Amblyoponinae	Mystrium	mirror	1w	pin				Fisher, Griswold et al.	2002-11-12	2002-11-16	MW 50 sample transect, 5m	tropical dry forest	sifted litter (leaf mold, rotten wood)	Parc National de Namoroka, 16.9 km 317° NW Vilanandro		Mahajanga	Madagascar	100 m	-16.4067	45.31	Malagasy		CASC, San Francisco, CA, USA	CASC
CASENT0034720	BLF06582	Hymenoptera	Formicidae	Amblyoponinae	Mystrium	mirror	1w	pin	transect subsample #32	DNA voucher		Fisher, Griswold et al.	2002-11-12	2002-11-16	MW 50 sample transect, 5m	tropical dry forest	sifted litter (leaf mold, rotten wood)	Parc National de Namoroka, 16.9 km 317° NW Vilanandro		Mahajanga	Madagascar	100 m	-16.4067	45.31	Malagasy		CASC, San Francisco, CA, USA	CASC
CASENT0034720-D01	BLF06582	Hymenoptera	Formicidae	Amblyoponinae	Mystrium	mirror	1w	100% EtOH	transect subsample #32	sent to Alex Smith for barcoding, U of Guelph BOX-00173		Fisher, Griswold et al.	2002-11-12	2002-11-16	MW 50 sample transect, 5m	tropical dry forest	sifted litter (leaf mold, rotten wood)	Parc National de Namoroka, 16.9 km 317° NW Vilanandro		Mahajanga	Madagascar	100 m	-16.4067	45.31	Malagasy		CASC, San Francisco, CA, USA	CASC
CASENT0034723	BLF06582	Hymenoptera	Formicidae	Amblyoponinae	Mystrium	mirror	1w	pin				Fisher, Griswold et al.	2002-11-12	2002-11-16	MW 50 sample transect, 5m	tropical dry forest	sifted litter (leaf mold, rotten wood)	Parc National de Namoroka, 16.9 km 317° NW Vilanandro		Mahajanga	Madagascar	100 m	-16.4067	45.31	Malagasy		CASC, San Francisco, CA, USA	CASC
CASENT0034725	BLF06582	Hymenoptera	Formicidae	Amblyoponinae	Mystrium	mirror	1w	pin				Fisher, Griswold et al.	2002-11-12	2002-11-16	MW 50 sample transect, 5m	tropical dry forest	sifted litter (leaf mold, rotten wood)	Parc National de Namoroka, 16.9 km 317° NW Vilanandro		Mahajanga	Madagascar	100 m	-16.4067	45.31	Malagasy		CASC, San Francisco, CA, USA	CASC
CASENT0053829	BLF11676	Hymenoptera	Formicidae	Amblyoponinae	Mystrium	mirror	1w	pin		DNA voucher		B.L.Fisher	2004-12-13	00/00/00		tropical dry forest	under rotten log	Forêt Ambohimanga, 26.1 km 314° Mampikony		Mahajanga	Madagascar	250 m	-15.9627	47.4382	Malagasy		CASC, San Francisco, CA, USA	CASC
CASENT0053829-D01	BLF11708	Hymenoptera	Formicidae	Amblyoponinae	Mystrium	mirror	1w	100% EtOH		sent to Alex Smith for barcoding, U of Guelph BOX-00050		B.L.Fisher	2004-12-14	00/00/00		tropical dry forest	ex live stem	Forêt Ambohimanga, 26.1 km 314° Mampikony		Mahajanga	Madagascar	250 m	-15.9627	47.4382	Malagasy		CASC, San Francisco, CA, USA	CASC
CASENT0055513	BLF11100	Hymenoptera	Formicidae	Amblyoponinae	Mystrium	mirror	1w	pin				B.L.Fisher	2004-11-29	00/00/00	MW 25 sample transect, 5m	littoral rainforest	sifted litter (leaf mold, rotten wood)	Ambondrobe, 41.1km 175° Vohemar		Antsiranana	Madagascar	10 m	-13.7153	50.1017	Malagasy		CASC, San Francisco, CA, USA	CASC
CASENT0107599	BLF11689	Hymenoptera	Formicidae	Amblyoponinae	Mystrium	mirror	1w	pin		DNA voucher		B.L.Fisher	2004-12-13	00/00/00		tropical dry forest	ex rotten log	Forêt Ambohimanga, 26.1 km 314° Mampikony		Mahajanga	Madagascar	250 m	-15.9627	47.4382	Malagasy		CASC, San Francisco, CA, USA	CASC
CASENT0107599-D01	BLF11689	Hymenoptera	Formicidae	Amblyoponinae	Mystrium	mirror	1w	100% EtOH		sent to Alex Smith for barcoding, U of Guelph BOX-00048		B.L.Fisher	2004-12-13	00/00/00		tropical dry forest	ex rotten log	Forêt Ambohimanga, 26.1 km 314° Mampikony		Mahajanga	Madagascar	250 m	-15.9627	47.4382	Malagasy		CASC, San Francisco, CA, USA	CASC
CASENT0107599-D02	BLF11689	Hymenoptera	Formicidae	Amblyoponinae	Mystrium	mirror	1p	100% EtOH		sent to Alex Smith for barcoding, U of Guelph BOX-00048		B.L.Fisher	2004-12-13	00/00/00		tropical dry forest	ex rotten log	Forêt Ambohimanga, 26.1 km 314° Mampikony		Mahajanga	Madagascar	250 m	-15.9627	47.4382	Malagasy		CASC, San Francisco, CA, USA	CASC
CASENT0107599-D03	BLF11689	Hymenoptera	Formicidae	Amblyoponinae	Mystrium	mirror	2l	100% EtOH		sent to Alex Smith for barcoding, U of Guelph BOX-00048		B.L.Fisher	2004-12-13	00/00/00		tropical dry forest	ex rotten log	Forêt Ambohimanga, 26.1 km 314° Mampikony		Mahajanga	Madagascar	250 m	-15.9627	47.4382	Malagasy		CASC, San Francisco, CA, USA	CASC
CASENT0107600	BLF11689	Hymenoptera	Formicidae	Amblyoponinae	Mystrium	mirror	1w	pin		DNA voucher		B.L.Fisher	2004-12-13	00/00/00		tropical dry forest	ex rotten log	Forêt Ambohimanga, 26.1 km 314° Mampikony		Mahajanga	Madagascar	250 m	-15.9627	47.4382	Malagasy		CASC, San Francisco, CA, USA	CASC
CASENT0107600-D01	BLF11689	Hymenoptera	Formicidae	Amblyoponinae	Mystrium	mirror	1w	100% EtOH		sent to Alex Smith for barcoding, U of Guelph BOX-00048		B.L.Fisher	2004-12-13	00/00/00		tropical dry forest	ex rotten log	Forêt Ambohimanga, 26.1 km 314° Mampikony		Mahajanga	Madagascar	250 m	-15.9627	47.4382	Malagasy		CASC, San Francisco, CA, USA	CASC
CASENT0107600-D02	BLF11689	Hymenoptera	Formicidae	Amblyoponinae	Mystrium	mirror	1p	100% EtOH		sent to Alex Smith for barcoding, U of Guelph BOX-00048		B.L.Fisher	2004-12-13	00/00/00		tropical dry forest	ex rotten log	Forêt Ambohimanga, 26.1 km 314° Mampikony		Mahajanga	Madagascar	250 m	-15.9627	47.4382	Malagasy		CASC, San Francisco, CA, USA	CASC
CASENT0107600-D03	BLF11689	Hymenoptera	Formicidae	Amblyoponinae	Mystrium	mirror	2l	100% EtOH		sent to Alex Smith for barcoding, U of Guelph BOX-00048		B.L.Fisher	2004-12-13	00/00/00		tropical dry forest	ex rotten log	Forêt Ambohimanga, 26.1 km 314° Mampikony		Mahajanga	Madagascar	250 m	-15.9627	47.4382	Malagasy		CASC, San Francisco, CA, USA	CASC
CASENT0107601	BLF11712	Hymenoptera	Formicidae	Amblyoponinae	Mystrium	mirror	1w	pin		DNA voucher		B.L.Fisher	2004-12-14	00/00/00		tropical dry forest	ex rotten log	Forêt Ambohimanga, 26.1 km 314° Mampikony		Mahajanga	Madagascar	250 m	-15.9627	47.4382	Malagasy		CASC, San Francisco, CA, USA	CASC
CASENT0107601-D01	BLF11712	Hymenoptera	Formicidae	Amblyoponinae	Mystrium	mirror	1w	100% EtOH		sent to Alex Smith for barcoding, U of Guelph BOX-00048		B.L.Fisher	2004-12-14	00/00/00		tropical dry forest	ex rotten log	Forêt Ambohimanga, 26.1 km 314° Mampikony		Mahajanga	Madagascar	250 m	-15.9627	47.4382	Malagasy		CASC, San Francisco, CA, USA	CASC
CASENT0107601-D02	BLF11712	Hymenoptera	Formicidae	Amblyoponinae	Mystrium	mirror	1p	100% EtOH		sent to Alex Smith for barcoding, U of Guelph BOX-00048		B.L.Fisher	2004-12-14	00/00/00		tropical dry forest	ex rotten log	Forêt Ambohimanga, 26.1 km 314° Mampikony		Mahajanga	Madagascar	250 m	-15.9627	47.4382	Malagasy		CASC, San Francisco, CA, USA	CASC
CASENT0107601-D20	BLF11712	Hymenoptera	Formicidae	Amblyoponinae	Mystrium	mirror	1w	100% EtOH				B.L.Fisher	2004-12-14	00/00/00		tropical dry forest	ex rotten log	Forêt Ambohimanga, 26.1 km 314° Mampikony		Mahajanga	Madagascar	250 m	-15.9627	47.4382	Malagasy		CASC, San Francisco, CA, USA	Sent to Brice Noonan
CASENT0107602	BLF11712	Hymenoptera	Formicidae	Amblyoponinae	Mystrium	mirror	1w	pin		DNA voucher		B.L.Fisher	2004-12-14	00/00/00		tropical dry forest	ex rotten log	Forêt Ambohimanga, 26.1 km 314° Mampikony		Mahajanga	Madagascar	250 m	-15.9627	47.4382	Malagasy		CASC, San Francisco, CA, USA	CASC
CASENT0107602-D01	BLF11712	Hymenoptera	Formicidae	Amblyoponinae	Mystrium	mirror	1w	100% EtOH		sent to Alex Smith for barcoding, U of Guelph BOX-00048		B.L.Fisher	2004-12-14	00/00/00		tropical dry forest	ex rotten log	Forêt Ambohimanga, 26.1 km 314° Mampikony		Mahajanga	Madagascar	250 m	-15.9627	47.4382	Malagasy		CASC, San Francisco, CA, USA	CASC
CASENT0107602-D02	BLF11712	Hymenoptera	Formicidae	Amblyoponinae	Mystrium	mirror	1p	100% EtOH		sent to Alex Smith for barcoding, U of Guelph BOX-00048		B.L.Fisher	2004-12-14	00/00/00		tropical dry forest	ex rotten log	Forêt Ambohimanga, 26.1 km 314° Mampikony		Mahajanga	Madagascar	250 m	-15.9627	47.4382	Malagasy		CASC, San Francisco, CA, USA	CASC
CASENT0107603	BLF11776	Hymenoptera	Formicidae	Amblyoponinae	Mystrium	mirror	1w	pin		DNA voucher		B.L.Fisher	2004-12-15	00/00/00		tropical dry forest	ex rotten log	Forêt Ambohimanga, 26.1 km 314° Mampikony		Mahajanga	Madagascar	250 m	-15.9627	47.4382	Malagasy		CASC, San Francisco, CA, USA	CASC
CASENT0107603-D01	BLF11776	Hymenoptera	Formicidae	Amblyoponinae	Mystrium	mirror	1w	100% EtOH		sent to Alex Smith for barcoding, U of Guelph BOX-00048		B.L.Fisher	2004-12-15	00/00/00		tropical dry forest	ex rotten log	Forêt Ambohimanga, 26.1 km 314° Mampikony		Mahajanga	Madagascar	250 m	-15.9627	47.4382	Malagasy		CASC, San Francisco, CA, USA	CASC
CASENT0107603-D02	BLF11776	Hymenoptera	Formicidae	Amblyoponinae	Mystrium	mirror	2p	100% EtOH		sent to Alex Smith for barcoding, U of Guelph BOX-00048		B.L.Fisher	2004-12-15	00/00/00		tropical dry forest	ex rotten log	Forêt Ambohimanga, 26.1 km 314° Mampikony		Mahajanga	Madagascar	250 m	-15.9627	47.4382	Malagasy		CASC, San Francisco, CA, USA	CASC
CASENT0107603-D03	BLF11776	Hymenoptera	Formicidae	Amblyoponinae	Mystrium	mirror	3l	100% EtOH		sent to Alex Smith for barcoding, U of Guelph BOX-00048		B.L.Fisher	2004-12-15	00/00/00		tropical dry forest	ex rotten log	Forêt Ambohimanga, 26.1 km 314° Mampikony		Mahajanga	Madagascar	250 m	-15.9627	47.4382	Malagasy		CASC, San Francisco, CA, USA	CASC
CASENT0107604	BLF11776	Hymenoptera	Formicidae	Amblyoponinae	Mystrium	mirror	1w	pin		DNA voucher		B.L.Fisher	2004-12-15	00/00/00		tropical dry forest	ex rotten log	Forêt Ambohimanga, 26.1 km 314° Mampikony		Mahajanga	Madagascar	250 m	-15.9627	47.4382	Malagasy		CASC, San Francisco, CA, USA	CASC
CASENT0107604-D01	BLF11776	Hymenoptera	Formicidae	Amblyoponinae	Mystrium	mirror	1w	100% EtOH		sent to Alex Smith for barcoding, U of Guelph BOX-00048		B.L.Fisher	2004-12-15	00/00/00		tropical dry forest	ex rotten log	Forêt Ambohimanga, 26.1 km 314° Mampikony		Mahajanga	Madagascar	250 m	-15.9627	47.4382	Malagasy		CASC, San Francisco, CA, USA	CASC
CASENT0107604-D02	BLF11776	Hymenoptera	Formicidae	Amblyoponinae	Mystrium	mirror	2p	100% EtOH		sent to Alex Smith for barcoding, U of Guelph BOX-00048		B.L.Fisher	2004-12-15	00/00/00		tropical dry forest	ex rotten log	Forêt Ambohimanga, 26.1 km 314° Mampikony		Mahajanga	Madagascar	250 m	-15.9627	47.4382	Malagasy		CASC, San Francisco, CA, USA	CASC
CASENT0107604-D03	BLF11776	Hymenoptera	Formicidae	Amblyoponinae	Mystrium	mirror	3l	100% EtOH		sent to Alex Smith for barcoding, U of Guelph BOX-00048		B.L.Fisher	2004-12-15	00/00/00		tropical dry forest	ex rotten log	Forêt Ambohimanga, 26.1 km 314° Mampikony		Mahajanga	Madagascar	250 m	-15.9627	47.4382	Malagasy		CASC, San Francisco, CA, USA	CASC
CASENT0107605	BLF11793	Hymenoptera	Formicidae	Amblyoponinae	Mystrium	mirror	1w	pin		DNA voucher		B.L.Fisher	2004-12-15	00/00/00		tropical dry forest	under rotten log	Forêt Ambohimanga, 26.1 km 314° Mampikony		Mahajanga	Madagascar	250 m	-15.9627	47.4382	Malagasy		CASC, San Francisco, CA, USA	CASC
CASENT0107605-D01	BLF11793	Hymenoptera	Formicidae	Amblyoponinae	Mystrium	mirror	1w	100% EtOH		sent to Alex Smith for barcoding, U of Guelph BOX-00048		B.L.Fisher	2004-12-15	00/00/00		tropical dry forest	under rotten log	Forêt Ambohimanga, 26.1 km 314° Mampikony		Mahajanga	Madagascar	250 m	-15.9627	47.4382	Malagasy		CASC, San Francisco, CA, USA	CASC
CASENT0107605-D02	BLF11793	Hymenoptera	Formicidae	Amblyoponinae	Mystrium	mirror	2l	100% EtOH		sent to Alex Smith for barcoding, U of Guelph BOX-00048		B.L.Fisher	2004-12-15	00/00/00		tropical dry forest	under rotten log	Forêt Ambohimanga, 26.1 km 314° Mampikony		Mahajanga	Madagascar	250 m	-15.9627	47.4382	Malagasy		CASC, San Francisco, CA, USA	CASC
CASENT0107606	BLF11793	Hymenoptera	Formicidae	Amblyoponinae	Mystrium	mirror	1w	pin		DNA voucher		B.L.Fisher	2004-12-15	00/00/00		tropical dry forest	under rotten log	Forêt Ambohimanga, 26.1 km 314° Mampikony		Mahajanga	Madagascar	250 m	-15.9627	47.4382	Malagasy		CASC, San Francisco, CA, USA	CASC
CASENT0107606-D01	BLF11793	Hymenoptera	Formicidae	Amblyoponinae	Mystrium	mirror	1w	100% EtOH		sent to Alex Smith for barcoding, U of Guelph BOX-00048		B.L.Fisher	2004-12-15	00/00/00		tropical dry forest	under rotten log	Forêt Ambohimanga, 26.1 km 314° Mampikony		Mahajanga	Madagascar	250 m	-15.9627	47.4382	Malagasy		CASC, San Francisco, CA, USA	CASC
CASENT0107606-D02	BLF11793	Hymenoptera	Formicidae	Amblyoponinae	Mystrium	mirror	2l	100% EtOH		sent to Alex Smith for barcoding, U of Guelph BOX-00048		B.L.Fisher	2004-12-15	00/00/00		tropical dry forest	under rotten log	Forêt Ambohimanga, 26.1 km 314° Mampikony		Mahajanga	Madagascar	250 m	-15.9627	47.4382	Malagasy		CASC, San Francisco, CA, USA	CASC
CASENT0107607	BLF11740	Hymenoptera	Formicidae	Amblyoponinae	Mystrium	mirror	1w	pin		DNA voucher		B.L.Fisher	2004-12-14	00/00/00		tropical dry forest	under rotten log	Forêt Ambohimanga, 26.1 km 314° Mampikony		Mahajanga	Madagascar	250 m	-15.9627	47.4382	Malagasy		CASC, San Francisco, CA, USA	CASC
CASENT0107607-D01	BLF11740	Hymenoptera	Formicidae	Amblyoponinae	Mystrium	mirror	1w	100% EtOH		sent to Alex Smith for barcoding, U of Guelph BOX-00048		B.L.Fisher	2004-12-14	00/00/00		tropical dry forest	under rotten log	Forêt Ambohimanga, 26.1 km 314° Mampikony		Mahajanga	Madagascar	250 m	-15.9627	47.4382	Malagasy		CASC, San Francisco, CA, USA	CASC
CASENT0107607-D02	BLF11740	Hymenoptera	Formicidae	Amblyoponinae	Mystrium	mirror	1p	100% EtOH		sent to Alex Smith for barcoding, U of Guelph BOX-00048		B.L.Fisher	2004-12-14	00/00/00		tropical dry forest	under rotten log	Forêt Ambohimanga, 26.1 km 314° Mampikony		Mahajanga	Madagascar	250 m	-15.9627	47.4382	Malagasy		CASC, San Francisco, CA, USA	CASC
CASENT0107607-D03	BLF11740	Hymenoptera	Formicidae	Amblyoponinae	Mystrium	mirror	2l	100% EtOH		sent to Alex Smith for barcoding, U of Guelph BOX-00048		B.L.Fisher	2004-12-14	00/00/00		tropical dry forest	under rotten log	Forêt Ambohimanga, 26.1 km 314° Mampikony		Mahajanga	Madagascar	250 m	-15.9627	47.4382	Malagasy		CASC, San Francisco, CA, USA	CASC
CASENT0107610	BLF11726	Hymenoptera	Formicidae	Amblyoponinae	Mystrium	mirror	1w	pin		DNA voucher		B.L.Fisher	2004-12-14	00/00/00		tropical dry forest	under rotten log	Forêt Ambohimanga, 26.1 km 314° Mampikony		Mahajanga	Madagascar	250 m	-15.9627	47.4382	Malagasy		CASC, San Francisco, CA, USA	CASC
CASENT0107610-D01	BLF11726	Hymenoptera	Formicidae	Amblyoponinae	Mystrium	mirror	1w	100% EtOH		sent to Alex Smith for barcoding, U of Guelph BOX-00048		B.L.Fisher	2004-12-14	00/00/00		tropical dry forest	under rotten log	Forêt Ambohimanga, 26.1 km 314° Mampikony		Mahajanga	Madagascar	250 m	-15.9627	47.4382	Malagasy		CASC, San Francisco, CA, USA	CASC
CASENT0107610-D02	BLF11726	Hymenoptera	Formicidae	Amblyoponinae	Mystrium	mirror	1p	100% EtOH		sent to Alex Smith for barcoding, U of Guelph BOX-00048		B.L.Fisher	2004-12-14	00/00/00		tropical dry forest	under rotten log	Forêt Ambohimanga, 26.1 km 314° Mampikony		Mahajanga	Madagascar	250 m	-15.9627	47.4382	Malagasy		CASC, San Francisco, CA, USA	CASC
CASENT0107611	BLF11726	Hymenoptera	Formicidae	Amblyoponinae	Mystrium	mirror	1w	pin		DNA voucher		B.L.Fisher	2004-12-14	00/00/00		tropical dry forest	under rotten log	Forêt Ambohimanga, 26.1 km 314° Mampikony		Mahajanga	Madagascar	250 m	-15.9627	47.4382	Malagasy		CASC, San Francisco, CA, USA	CASC
CASENT0107611-D01	BLF11726	Hymenoptera	Formicidae	Amblyoponinae	Mystrium	mirror	1w	100% EtOH		sent to Alex Smith for barcoding, U of Guelph BOX-00048		B.L.Fisher	2004-12-14	00/00/00		tropical dry forest	under rotten log	Forêt Ambohimanga, 26.1 km 314° Mampikony		Mahajanga	Madagascar	250 m	-15.9627	47.4382	Malagasy		CASC, San Francisco, CA, USA	CASC
CASENT0107611-D02	BLF11726	Hymenoptera	Formicidae	Amblyoponinae	Mystrium	mirror	1p	100% EtOH		sent to Alex Smith for barcoding, U of Guelph BOX-00048		B.L.Fisher	2004-12-14	00/00/00		tropical dry forest	under rotten log	Forêt Ambohimanga, 26.1 km 314° Mampikony		Mahajanga	Madagascar	250 m	-15.9627	47.4382	Malagasy		CASC, San Francisco, CA, USA	CASC
CASENT0107611-D03	BLF11726	Hymenoptera	Formicidae	Amblyoponinae	Mystrium	mirror	2l	100% EtOH		sent to Alex Smith for barcoding, U of Guelph BOX-00048		B.L.Fisher	2004-12-14	00/00/00		tropical dry forest	under rotten log	Forêt Ambohimanga, 26.1 km 314° Mampikony		Mahajanga	Madagascar	250 m	-15.9627	47.4382	Malagasy		CASC, San Francisco, CA, USA	CASC
CASENT0107612	BLF11771	Hymenoptera	Formicidae	Amblyoponinae	Mystrium	mirror	1w	pin		DNA voucher		B.L.Fisher	2004-12-15	00/00/00		tropical dry forest	under rotten log	Forêt Ambohimanga, 26.1 km 314° Mampikony		Mahajanga	Madagascar	250 m	-15.9627	47.4382	Malagasy		CASC, San Francisco, CA, USA	CASC
CASENT0107612-D01	BLF11771	Hymenoptera	Formicidae	Amblyoponinae	Mystrium	mirror	1w	100% EtOH		sent to Alex Smith for barcoding, U of Guelph BOX-00048		B.L.Fisher	2004-12-15	00/00/00		tropical dry forest	under rotten log	Forêt Ambohimanga, 26.1 km 314° Mampikony		Mahajanga	Madagascar	250 m	-15.9627	47.4382	Malagasy		CASC, San Francisco, CA, USA	CASC
CASENT0107612-D02	BLF11771	Hymenoptera	Formicidae	Amblyoponinae	Mystrium	mirror	1p	100% EtOH		sent to Alex Smith for barcoding, U of Guelph BOX-00048		B.L.Fisher	2004-12-15	00/00/00		tropical dry forest	under rotten log	Forêt Ambohimanga, 26.1 km 314° Mampikony		Mahajanga	Madagascar	250 m	-15.9627	47.4382	Malagasy		CASC, San Francisco, CA, USA	CASC
CASENT0107612-D03	BLF11771	Hymenoptera	Formicidae	Amblyoponinae	Mystrium	mirror	1l	100% EtOH		sent to Alex Smith for barcoding, U of Guelph BOX-00048		B.L.Fisher	2004-12-15	00/00/00		tropical dry forest	under rotten log	Forêt Ambohimanga, 26.1 km 314° Mampikony		Mahajanga	Madagascar	250 m	-15.9627	47.4382	Malagasy		CASC, San Francisco, CA, USA	CASC
CASENT0107614	BLF11783	Hymenoptera	Formicidae	Amblyoponinae	Mystrium	mirror	1w	pin		DNA voucher		B.L.Fisher	2004-12-15	00/00/00		tropical dry forest	under rotten log	Forêt Ambohimanga, 26.1 km 314° Mampikony		Mahajanga	Madagascar	250 m	-15.9627	47.4382	Malagasy		CASC, San Francisco, CA, USA	CASC
CASENT0107614-D01	BLF11783	Hymenoptera	Formicidae	Amblyoponinae	Mystrium	mirror	1w	100% EtOH		sent to Alex Smith for barcoding, U of Guelph BOX-00048		B.L.Fisher	2004-12-15	00/00/00		tropical dry forest	under rotten log	Forêt Ambohimanga, 26.1 km 314° Mampikony		Mahajanga	Madagascar	250 m	-15.9627	47.4382	Malagasy		CASC, San Francisco, CA, USA	CASC
CASENT0107614-D02	BLF11783	Hymenoptera	Formicidae	Amblyoponinae	Mystrium	mirror	1p	100% EtOH		sent to Alex Smith for barcoding, U of Guelph BOX-00048		B.L.Fisher	2004-12-15	00/00/00		tropical dry forest	under rotten log	Forêt Ambohimanga, 26.1 km 314° Mampikony		Mahajanga	Madagascar	250 m	-15.9627	47.4382	Malagasy		CASC, San Francisco, CA, USA	CASC
CASENT0107614-D03	BLF11783	Hymenoptera	Formicidae	Amblyoponinae	Mystrium	mirror	1l	100% EtOH		sent to Alex Smith for barcoding, U of Guelph BOX-00048		B.L.Fisher	2004-12-15	00/00/00		tropical dry forest	under rotten log	Forêt Ambohimanga, 26.1 km 314° Mampikony		Mahajanga	Madagascar	250 m	-15.9627	47.4382	Malagasy		CASC, San Francisco, CA, USA	CASC
CASENT0107615	BLF11783	Hymenoptera	Formicidae	Amblyoponinae	Mystrium	mirror	1w	pin		DNA voucher		B.L.Fisher	2004-12-15	00/00/00		tropical dry forest	under rotten log	Forêt Ambohimanga, 26.1 km 314° Mampikony		Mahajanga	Madagascar	250 m	-15.9627	47.4382	Malagasy		CASC, San Francisco, CA, USA	CASC
CASENT0107615-D01	BLF11783	Hymenoptera	Formicidae	Amblyoponinae	Mystrium	mirror	1w	100% EtOH		sent to Alex Smith for barcoding, U of Guelph BOX-00048		B.L.Fisher	2004-12-15	00/00/00		tropical dry forest	under rotten log	Forêt Ambohimanga, 26.1 km 314° Mampikony		Mahajanga	Madagascar	250 m	-15.9627	47.4382	Malagasy		CASC, San Francisco, CA, USA	CASC
CASENT0107615-D02	BLF11783	Hymenoptera	Formicidae	Amblyoponinae	Mystrium	mirror	1p	100% EtOH		sent to Alex Smith for barcoding, U of Guelph BOX-00048		B.L.Fisher	2004-12-15	00/00/00		tropical dry forest	under rotten log	Forêt Ambohimanga, 26.1 km 314° Mampikony		Mahajanga	Madagascar	250 m	-15.9627	47.4382	Malagasy		CASC, San Francisco, CA, USA	CASC
CASENT0107615-D03	BLF11783	Hymenoptera	Formicidae	Amblyoponinae	Mystrium	mirror	1l	100% EtOH		sent to Alex Smith for barcoding, U of Guelph BOX-00048		B.L.Fisher	2004-12-15	00/00/00		tropical dry forest	under rotten log	Forêt Ambohimanga, 26.1 km 314° Mampikony		Mahajanga	Madagascar	250 m	-15.9627	47.4382	Malagasy		CASC, San Francisco, CA, USA	CASC
CASENT0107616	BLF11694	Hymenoptera	Formicidae	Amblyoponinae	Mystrium	mirror	1w	pin		DNA voucher		B.L.Fisher	2004-12-13	00/00/00		tropical dry forest	ex rotten log	Forêt Ambohimanga, 26.1 km 314° Mampikony		Mahajanga	Madagascar	250 m	-15.9627	47.4382	Malagasy		CASC, San Francisco, CA, USA	CASC
CASENT0107616-D01	BLF11694	Hymenoptera	Formicidae	Amblyoponinae	Mystrium	mirror	1w	100% EtOH		sent to Alex Smith for barcoding, U of Guelph BOX-00048		B.L.Fisher	2004-12-13	00/00/00		tropical dry forest	ex rotten log	Forêt Ambohimanga, 26.1 km 314° Mampikony		Mahajanga	Madagascar	250 m	-15.9627	47.4382	Malagasy		CASC, San Francisco, CA, USA	CASC
CASENT0107616-D02	BLF11694	Hymenoptera	Formicidae	Amblyoponinae	Mystrium	mirror	1p	100% EtOH		sent to Alex Smith for barcoding, U of Guelph BOX-00048		B.L.Fisher	2004-12-13	00/00/00		tropical dry forest	ex rotten log	Forêt Ambohimanga, 26.1 km 314° Mampikony		Mahajanga	Madagascar	250 m	-15.9627	47.4382	Malagasy		CASC, San Francisco, CA, USA	CASC
CASENT0107616-D03	BLF11694	Hymenoptera	Formicidae	Amblyoponinae	Mystrium	mirror	3l	100% EtOH		sent to Alex Smith for barcoding, U of Guelph BOX-00048		B.L.Fisher	2004-12-13	00/00/00		tropical dry forest	ex rotten log	Forêt Ambohimanga, 26.1 km 314° Mampikony		Mahajanga	Madagascar	250 m	-15.9627	47.4382	Malagasy		CASC, San Francisco, CA, USA	CASC
CASENT0107617	BLF11694	Hymenoptera	Formicidae	Amblyoponinae	Mystrium	mirror	1w	pin		DNA voucher		B.L.Fisher	2004-12-13	00/00/00		tropical dry forest	ex rotten log	Forêt Ambohimanga, 26.1 km 314° Mampikony		Mahajanga	Madagascar	250 m	-15.9627	47.4382	Malagasy		CASC, San Francisco, CA, USA	CASC
CASENT0107617-D01	BLF11696	Hymenoptera	Formicidae	Amblyoponinae	Mystrium	mirror	1w	100% EtOH		sent to Alex Smith for barcoding, U of Guelph BOX-00048		B.L.Fisher	2004-12-13	00/00/00		tropical dry forest	ex rotten log	Forêt Ambohimanga, 26.1 km 314° Mampikony		Mahajanga	Madagascar	250 m	-15.9627	47.4382	Malagasy		CASC, San Francisco, CA, USA	CASC
CASENT0107617-D02	BLF11696	Hymenoptera	Formicidae	Amblyoponinae	Mystrium	mirror	1p	100% EtOH		sent to Alex Smith for barcoding, U of Guelph BOX-00048		B.L.Fisher	2004-12-13	00/00/00		tropical dry forest	ex rotten log	Forêt Ambohimanga, 26.1 km 314° Mampikony		Mahajanga	Madagascar	250 m	-15.9627	47.4382	Malagasy		CASC, San Francisco, CA, USA	CASC
CASENT0107617-D03	BLF11696	Hymenoptera	Formicidae	Amblyoponinae	Mystrium	mirror	2l	100% EtOH		sent to Alex Smith for barcoding, U of Guelph BOX-00048		B.L.Fisher	2004-12-13	00/00/00		tropical dry forest	ex rotten log	Forêt Ambohimanga, 26.1 km 314° Mampikony		Mahajanga	Madagascar	250 m	-15.9627	47.4382	Malagasy		CASC, San Francisco, CA, USA	CASC
CASENT0107618	BLF11732	Hymenoptera	Formicidae	Amblyoponinae	Mystrium	mirror	1w	pin		DNA voucher		B.L.Fisher	2004-12-14	00/00/00		tropical dry forest	ex rotten log	Forêt Ambohimanga, 26.1 km 314° Mampikony		Mahajanga	Madagascar	250 m	-15.9627	47.4382	Malagasy		CASC, San Francisco, CA, USA	CASC
CASENT0107618-D01	BLF11732	Hymenoptera	Formicidae	Amblyoponinae	Mystrium	mirror	1w	100% EtOH		sent to Alex Smith for barcoding, U of Guelph BOX-00048		B.L.Fisher	2004-12-14	00/00/00		tropical dry forest	ex rotten log	Forêt Ambohimanga, 26.1 km 314° Mampikony		Mahajanga	Madagascar	250 m	-15.9627	47.4382	Malagasy		CASC, San Francisco, CA, USA	CASC
CASENT0107618-D02	BLF11732	Hymenoptera	Formicidae	Amblyoponinae	Mystrium	mirror	1p	100% EtOH		sent to Alex Smith for barcoding, U of Guelph BOX-00048		B.L.Fisher	2004-12-14	00/00/00		tropical dry forest	ex rotten log	Forêt Ambohimanga, 26.1 km 314° Mampikony		Mahajanga	Madagascar	250 m	-15.9627	47.4382	Malagasy		CASC, San Francisco, CA, USA	CASC
CASENT0107618-D03	BLF11732	Hymenoptera	Formicidae	Amblyoponinae	Mystrium	mirror	1l	100% EtOH		sent to Alex Smith for barcoding, U of Guelph BOX-00048		B.L.Fisher	2004-12-14	00/00/00		tropical dry forest	ex rotten log	Forêt Ambohimanga, 26.1 km 314° Mampikony		Mahajanga	Madagascar	250 m	-15.9627	47.4382	Malagasy		CASC, San Francisco, CA, USA	CASC
CASENT0107619	BLF11732	Hymenoptera	Formicidae	Amblyoponinae	Mystrium	mirror	1w, 1m	pin		DNA voucher		B.L.Fisher	2004-12-14	00/00/00		tropical dry forest	ex rotten log	Forêt Ambohimanga, 26.1 km 314° Mampikony		Mahajanga	Madagascar	250 m	-15.9627	47.4382	Malagasy		CASC, San Francisco, CA, USA	CASC
CASENT0107619-D01	BLF11732	Hymenoptera	Formicidae	Amblyoponinae	Mystrium	mirror	1w	100% EtOH		sent to Alex Smith for barcoding, U of Guelph BOX-00048		B.L.Fisher	2004-12-14	00/00/00		tropical dry forest	ex rotten log	Forêt Ambohimanga, 26.1 km 314° Mampikony		Mahajanga	Madagascar	250 m	-15.9627	47.4382	Malagasy		CASC, San Francisco, CA, USA	CASC
CASENT0107619-D02	BLF11732	Hymenoptera	Formicidae	Amblyoponinae	Mystrium	mirror	1p	100% EtOH		sent to Alex Smith for barcoding, U of Guelph BOX-00048		B.L.Fisher	2004-12-14	00/00/00		tropical dry forest	ex rotten log	Forêt Ambohimanga, 26.1 km 314° Mampikony		Mahajanga	Madagascar	250 m	-15.9627	47.4382	Malagasy		CASC, San Francisco, CA, USA	CASC
CASENT0107619-D03	BLF11732	Hymenoptera	Formicidae	Amblyoponinae	Mystrium	mirror	2l	100% EtOH		sent to Alex Smith for barcoding, U of Guelph BOX-00048		B.L.Fisher	2004-12-14	00/00/00		tropical dry forest	ex rotten log	Forêt Ambohimanga, 26.1 km 314° Mampikony		Mahajanga	Madagascar	250 m	-15.9627	47.4382	Malagasy		CASC, San Francisco, CA, USA	CASC
CASENT0107621	BLF11741	Hymenoptera	Formicidae	Amblyoponinae	Mystrium	mirror	1w	pin		DNA voucher		B.L.Fisher	2004-12-14	00/00/00		tropical dry forest	ex rotten log	Forêt Ambohimanga, 26.1 km 314° Mampikony		Mahajanga	Madagascar	250 m	-15.9627	47.4382	Malagasy		CASC, San Francisco, CA, USA	CASC
CASENT0107621-D01	BLF11741	Hymenoptera	Formicidae	Amblyoponinae	Mystrium	mirror	1w	100% EtOH		sent to Alex Smith for barcoding, U of Guelph BOX-00048		B.L.Fisher	2004-12-14	00/00/00		tropical dry forest	ex rotten log	Forêt Ambohimanga, 26.1 km 314° Mampikony		Mahajanga	Madagascar	250 m	-15.9627	47.4382	Malagasy		CASC, San Francisco, CA, USA	CASC
CASENT0107621-D02	BLF11741	Hymenoptera	Formicidae	Amblyoponinae	Mystrium	mirror	1p	100% EtOH		sent to Alex Smith for barcoding, U of Guelph BOX-00048		B.L.Fisher	2004-12-14	00/00/00		tropical dry forest	ex rotten log	Forêt Ambohimanga, 26.1 km 314° Mampikony		Mahajanga	Madagascar	250 m	-15.9627	47.4382	Malagasy		CASC, San Francisco, CA, USA	CASC
CASENT0107621-D03	BLF11741	Hymenoptera	Formicidae	Amblyoponinae	Mystrium	mirror	2l	100% EtOH		sent to Alex Smith for barcoding, U of Guelph BOX-00048		B.L.Fisher	2004-12-14	00/00/00		tropical dry forest	ex rotten log	Forêt Ambohimanga, 26.1 km 314° Mampikony		Mahajanga	Madagascar	250 m	-15.9627	47.4382	Malagasy		CASC, San Francisco, CA, USA	CASC
CASENT0107622	BLF11741	Hymenoptera	Formicidae	Amblyoponinae	Mystrium	mirror	1w	pin		DNA voucher		B.L.Fisher	2004-12-14	00/00/00		tropical dry forest	ex rotten log	Forêt Ambohimanga, 26.1 km 314° Mampikony		Mahajanga	Madagascar	250 m	-15.9627	47.4382	Malagasy		CASC, San Francisco, CA, USA	CASC
CASENT0107622-D01	BLF11741	Hymenoptera	Formicidae	Amblyoponinae	Mystrium	mirror	1w	100% EtOH		sent to Alex Smith for barcoding, U of Guelph BOX-00048		B.L.Fisher	2004-12-14	00/00/00		tropical dry forest	ex rotten log	Forêt Ambohimanga, 26.1 km 314° Mampikony		Mahajanga	Madagascar	250 m	-15.9627	47.4382	Malagasy		CASC, San Francisco, CA, USA	CASC
CASENT0107622-D02	BLF11741	Hymenoptera	Formicidae	Amblyoponinae	Mystrium	mirror	1p	100% EtOH		sent to Alex Smith for barcoding, U of Guelph BOX-00048		B.L.Fisher	2004-12-14	00/00/00		tropical dry forest	ex rotten log	Forêt Ambohimanga, 26.1 km 314° Mampikony		Mahajanga	Madagascar	250 m	-15.9627	47.4382	Malagasy		CASC, San Francisco, CA, USA	CASC
CASENT0107622-D03	BLF11741	Hymenoptera	Formicidae	Amblyoponinae	Mystrium	mirror	3l	100% EtOH		sent to Alex Smith for barcoding, U of Guelph BOX-00048		B.L.Fisher	2004-12-14	00/00/00		tropical dry forest	ex rotten log	Forêt Ambohimanga, 26.1 km 314° Mampikony		Mahajanga	Madagascar	250 m	-15.9627	47.4382	Malagasy		CASC, San Francisco, CA, USA	CASC
CASENT0107623	BLF11680	Hymenoptera	Formicidae	Amblyoponinae	Mystrium	mirror	1w, 1m	pin		DNA voucher		B.L.Fisher	2004-12-13	00/00/00		tropical dry forest	under rotten log	Forêt Ambohimanga, 26.1 km 314° Mampikony		Mahajanga	Madagascar	250 m	-15.9627	47.4382	Malagasy		CASC, San Francisco, CA, USA	CASC
CASENT0107623-D01	BLF11680	Hymenoptera	Formicidae	Amblyoponinae	Mystrium	mirror	1w	100% EtOH		sent to Alex Smith for barcoding, U of Guelph BOX-00048		B.L.Fisher	2004-12-13	00/00/00		tropical dry forest	under rotten log	Forêt Ambohimanga, 26.1 km 314° Mampikony		Mahajanga	Madagascar	250 m	-15.9627	47.4382	Malagasy		CASC, San Francisco, CA, USA	CASC
CASENT0107623-D02	BLF11680	Hymenoptera	Formicidae	Amblyoponinae	Mystrium	mirror	1p	100% EtOH		sent to Alex Smith for barcoding, U of Guelph BOX-00048		B.L.Fisher	2004-12-13	00/00/00		tropical dry forest	under rotten log	Forêt Ambohimanga, 26.1 km 314° Mampikony		Mahajanga	Madagascar	250 m	-15.9627	47.4382	Malagasy		CASC, San Francisco, CA, USA	CASC
CASENT0107623-D03	BLF11680	Hymenoptera	Formicidae	Amblyoponinae	Mystrium	mirror	2l	100% EtOH		sent to Alex Smith for barcoding, U of Guelph BOX-00048		B.L.Fisher	2004-12-13	00/00/00		tropical dry forest	under rotten log	Forêt Ambohimanga, 26.1 km 314° Mampikony		Mahajanga	Madagascar	250 m	-15.9627	47.4382	Malagasy		CASC, San Francisco, CA, USA	CASC
CASENT0107624	BLF11680	Hymenoptera	Formicidae	Amblyoponinae	Mystrium	mirror	1w	pin		DNA voucher		B.L.Fisher	2004-12-13	00/00/00		tropical dry forest	under rotten log	Forêt Ambohimanga, 26.1 km 314° Mampikony		Mahajanga	Madagascar	250 m	-15.9627	47.4382	Malagasy		CASC, San Francisco, CA, USA	CASC
CASENT0107624-D01	BLF11680	Hymenoptera	Formicidae	Amblyoponinae	Mystrium	mirror	1w	100% EtOH		sent to Alex Smith for barcoding, U of Guelph BOX-00048		B.L.Fisher	2004-12-13	00/00/00		tropical dry forest	under rotten log	Forêt Ambohimanga, 26.1 km 314° Mampikony		Mahajanga	Madagascar	250 m	-15.9627	47.4382	Malagasy		CASC, San Francisco, CA, USA	CASC
CASENT0107624-D02	BLF11680	Hymenoptera	Formicidae	Amblyoponinae	Mystrium	mirror	1p	100% EtOH		sent to Alex Smith for barcoding, U of Guelph BOX-00048		B.L.Fisher	2004-12-13	00/00/00		tropical dry forest	under rotten log	Forêt Ambohimanga, 26.1 km 314° Mampikony		Mahajanga	Madagascar	250 m	-15.9627	47.4382	Malagasy		CASC, San Francisco, CA, USA	CASC
CASENT0107624-D03	BLF11680	Hymenoptera	Formicidae	Amblyoponinae	Mystrium	mirror	2l	100% EtOH		sent to Alex Smith for barcoding, U of Guelph BOX-00048		B.L.Fisher	2004-12-13	00/00/00		tropical dry forest	under rotten log	Forêt Ambohimanga, 26.1 km 314° Mampikony		Mahajanga	Madagascar	250 m	-15.9627	47.4382	Malagasy		CASC, San Francisco, CA, USA	CASC
CASENT0107626	BLF11714	Hymenoptera	Formicidae	Amblyoponinae	Mystrium	mirror	1w	pin		DNA voucher		B.L.Fisher	2004-12-14	00/00/00		tropical dry forest	under rotten log	Forêt Ambohimanga, 26.1 km 314° Mampikony		Mahajanga	Madagascar	250 m	-15.9627	47.4382	Malagasy		CASC, San Francisco, CA, USA	CASC
CASENT0107626-D01	BLF11714	Hymenoptera	Formicidae	Amblyoponinae	Mystrium	mirror	1w	100% EtOH		sent to Alex Smith for barcoding, U of Guelph BOX-00048		B.L.Fisher	2004-12-14	00/00/00		tropical dry forest	under rotten log	Forêt Ambohimanga, 26.1 km 314° Mampikony		Mahajanga	Madagascar	250 m	-15.9627	47.4382	Malagasy		CASC, San Francisco, CA, USA	CASC
CASENT0107626-D02	BLF11714	Hymenoptera	Formicidae	Amblyoponinae	Mystrium	mirror	1p	100% EtOH		sent to Alex Smith for barcoding, U of Guelph BOX-00048		B.L.Fisher	2004-12-14	00/00/00		tropical dry forest	under rotten log	Forêt Ambohimanga, 26.1 km 314° Mampikony		Mahajanga	Madagascar	250 m	-15.9627	47.4382	Malagasy		CASC, San Francisco, CA, USA	CASC
CASENT0107626-D03	BLF11714	Hymenoptera	Formicidae	Amblyoponinae	Mystrium	mirror	2l	100% EtOH		sent to Alex Smith for barcoding, U of Guelph BOX-00048		B.L.Fisher	2004-12-14	00/00/00		tropical dry forest	under rotten log	Forêt Ambohimanga, 26.1 km 314° Mampikony		Mahajanga	Madagascar	250 m	-15.9627	47.4382	Malagasy		CASC, San Francisco, CA, USA	CASC
CASENT0107626-D04	BLF11714	Hymenoptera	Formicidae	Amblyoponinae	Mystrium	mirror	1l	100% EtOH		sent to Alex Smith for barcoding, U of Guelph BOX-00174		B.L.Fisher	2004-12-14	00/00/00		tropical dry forest	under rotten log	Forêt Ambohimanga, 26.1 km 314° Mampikony		Mahajanga	Madagascar	250 m	-15.9627	47.4382	Malagasy		CASC, San Francisco, CA, USA	CASC
CASENT0107627	BLF11714	Hymenoptera	Formicidae	Amblyoponinae	Mystrium	mirror	1w	pin		DNA voucher		B.L.Fisher	2004-12-14	00/00/00		tropical dry forest	under rotten log	Forêt Ambohimanga, 26.1 km 314° Mampikony		Mahajanga	Madagascar	250 m	-15.9627	47.4382	Malagasy		CASC, San Francisco, CA, USA	CASC
CASENT0107627-D01	BLF11714	Hymenoptera	Formicidae	Amblyoponinae	Mystrium	mirror	1w	100% EtOH		sent to Alex Smith for barcoding, U of Guelph BOX-00048		B.L.Fisher	2004-12-14	00/00/00		tropical dry forest	under rotten log	Forêt Ambohimanga, 26.1 km 314° Mampikony		Mahajanga	Madagascar	250 m	-15.9627	47.4382	Malagasy		CASC, San Francisco, CA, USA	CASC
CASENT0107627-D02	BLF11714	Hymenoptera	Formicidae	Amblyoponinae	Mystrium	mirror	1p	100% EtOH		sent to Alex Smith for barcoding, U of Guelph BOX-00048		B.L.Fisher	2004-12-14	00/00/00		tropical dry forest	under rotten log	Forêt Ambohimanga, 26.1 km 314° Mampikony		Mahajanga	Madagascar	250 m	-15.9627	47.4382	Malagasy		CASC, San Francisco, CA, USA	CASC
CASENT0107627-D03	BLF11714	Hymenoptera	Formicidae	Amblyoponinae	Mystrium	mirror	3l	100% EtOH		sent to Alex Smith for barcoding, U of Guelph BOX-00048		B.L.Fisher	2004-12-14	00/00/00		tropical dry forest	under rotten log	Forêt Ambohimanga, 26.1 km 314° Mampikony		Mahajanga	Madagascar	250 m	-15.9627	47.4382	Malagasy		CASC, San Francisco, CA, USA	CASC
CASENT0107628	BLF11772	Hymenoptera	Formicidae	Amblyoponinae	Mystrium	mirror	1w, 1m	pin		DNA voucher		B.L.Fisher	2004-12-15	00/00/00		tropical dry forest	under rotten log	Forêt Ambohimanga, 26.1 km 314° Mampikony		Mahajanga	Madagascar	250 m	-15.9627	47.4382	Malagasy		CASC, San Francisco, CA, USA	CASC
CASENT0107628-D01	BLF11772	Hymenoptera	Formicidae	Amblyoponinae	Mystrium	mirror	1w	100% EtOH		sent to Alex Smith for barcoding, U of Guelph BOX-00048		B.L.Fisher	2004-12-15	00/00/00		tropical dry forest	under rotten log	Forêt Ambohimanga, 26.1 km 314° Mampikony		Mahajanga	Madagascar	250 m	-15.9627	47.4382	Malagasy		CASC, San Francisco, CA, USA	CASC
CASENT0107628-D02	BLF11772	Hymenoptera	Formicidae	Amblyoponinae	Mystrium	mirror	2l	100% EtOH		sent to Alex Smith for barcoding, U of Guelph BOX-00048		B.L.Fisher	2004-12-15	00/00/00		tropical dry forest	under rotten log	Forêt Ambohimanga, 26.1 km 314° Mampikony		Mahajanga	Madagascar	250 m	-15.9627	47.4382	Malagasy		CASC, San Francisco, CA, USA	CASC
CASENT0107630	BLF11677	Hymenoptera	Formicidae	Amblyoponinae	Mystrium	mirror	1w	pin		DNA voucher		B.L.Fisher	2004-12-13	00/00/00		tropical dry forest	under rotten log	Forêt Ambohimanga, 26.1 km 314° Mampikony		Mahajanga	Madagascar	250 m	-15.9627	47.4382	Malagasy		CASC, San Francisco, CA, USA	CASC
CASENT0107630-D01	BLF11677	Hymenoptera	Formicidae	Amblyoponinae	Mystrium	mirror	1w	100% EtOH		sent to Alex Smith for barcoding, U of Guelph BOX-00048		B.L.Fisher	2004-12-13	00/00/00		tropical dry forest	under rotten log	Forêt Ambohimanga, 26.1 km 314° Mampikony		Mahajanga	Madagascar	250 m	-15.9627	47.4382	Malagasy		CASC, San Francisco, CA, USA	CASC
CASENT0107782	BLF11780	Hymenoptera	Formicidae	Amblyoponinae	Mystrium	mirror	1w	pin		DNA voucher		B.L.Fisher	2004-12-15	00/00/00		tropical dry forest	ex rotten log	Forêt Ambohimanga, 26.1 km 314° Mampikony		Mahajanga	Madagascar	250 m	-15.9627	47.4382	Malagasy		CASC, San Francisco, CA, USA	CASC
CASENT0107782-D01	BLF11780	Hymenoptera	Formicidae	Amblyoponinae	Mystrium	mirror	1w	100% EtOH		sent to Alex Smith for barcoding, U of Guelph BOX-00049		B.L.Fisher	2004-12-15	00/00/00		tropical dry forest	ex rotten log	Forêt Ambohimanga, 26.1 km 314° Mampikony		Mahajanga	Madagascar	250 m	-15.9627	47.4382	Malagasy		CASC, San Francisco, CA, USA	CASC
CASENT0107783	BLF11780	Hymenoptera	Formicidae	Amblyoponinae	Mystrium	mirror	1w	pin		DNA voucher		B.L.Fisher	2004-12-15	00/00/00		tropical dry forest	ex rotten log	Forêt Ambohimanga, 26.1 km 314° Mampikony		Mahajanga	Madagascar	250 m	-15.9627	47.4382	Malagasy		CASC, San Francisco, CA, USA	CASC
CASENT0107783-D01	BLF11780	Hymenoptera	Formicidae	Amblyoponinae	Mystrium	mirror	1w	100% EtOH		sent to Alex Smith for barcoding, U of Guelph BOX-00049		B.L.Fisher	2004-12-15	00/00/00		tropical dry forest	ex rotten log	Forêt Ambohimanga, 26.1 km 314° Mampikony		Mahajanga	Madagascar	250 m	-15.9627	47.4382	Malagasy		CASC, San Francisco, CA, USA	CASC
CASENT0107783-D20	BLF11780	Hymenoptera	Formicidae	Amblyoponinae	Mystrium	mirror	1w	100% EtOH				B.L.Fisher	2004-12-15	00/00/00		tropical dry forest	ex rotten log	Forêt Ambohimanga, 26.1 km 314° Mampikony		Mahajanga	Madagascar	250 m	-15.9627	47.4382	Malagasy		CASC, San Francisco, CA, USA	Sent to Brice Noonan
CASENT0117747	BLF15756	Hymenoptera	Formicidae	Amblyoponinae	Mystrium	mirror	1w	pin		DNA voucher		B.L.Fisher et al.	2006-12-07	00/00/00		spiny forest/dry forest transition	under stone	Forêt Vohidava 88.9 km N Amboasary		Toliara	Madagascar	500 m	-24.2407	46.2878	Malagasy		CASC, San Francisco, CA, USA	CASC
CASENT0117747-D01	BLF15756	Hymenoptera	Formicidae	Amblyoponinae	Mystrium	mirror	1w	100% EtOH		sent to Alex Smith for barcoding, U of Guelph BOX-01942		B.L.Fisher et al.	2006-12-07	00/00/00		spiny forest/dry forest transition	under stone	Forêt Vohidava 88.9 km N Amboasary		Toliara	Madagascar	500 m	-24.2407	46.2878	Malagasy		CASC, San Francisco, CA, USA	CASC
CASENT0117747-D20	BLF15756	Hymenoptera	Formicidae	Amblyoponinae	Mystrium	mirror	1w	100% EtOH				B.L.Fisher et al.	2006-12-07	00/00/00		spiny forest/dry forest transition	under stone	Forêt Vohidava 88.9 km N Amboasary		Toliara	Madagascar	500 m	-24.2407	46.2878	Malagasy		CASC, San Francisco, CA, USA	Sent to Brice Noonan
CASENT0117748	BLF15756	Hymenoptera	Formicidae	Amblyoponinae	Mystrium	mirror	1w	pin				B.L.Fisher et al.	2006-12-07	00/00/00		spiny forest/dry forest transition	under stone	Forêt Vohidava 88.9 km N Amboasary		Toliara	Madagascar	500 m	-24.2407	46.2878	Malagasy		CASC, San Francisco, CA, USA	CASC
CASENT0121000	BLF15781	Hymenoptera	Formicidae	Amblyoponinae	Mystrium	mirror	1w	pin		DNA voucher		B.L.Fisher et al.	2006-12-07	00/00/00		spiny forest/dry forest transition	under stone	Forêt Vohidava 88.9 km N Amboasary		Toliara	Madagascar	500 m	-24.2407	46.2878	Malagasy		CASC, San Francisco, CA, USA	CASC
CASENT0121000-D01	BLF15781	Hymenoptera	Formicidae	Amblyoponinae	Mystrium	mirror	1w	100% EtOH		sent to Alex Smith for barcoding, U of Guelph BOX-01942		B.L.Fisher et al.	2006-12-07	00/00/00		spiny forest/dry forest transition	under stone	Forêt Vohidava 88.9 km N Amboasary		Toliara	Madagascar	500 m	-24.2407	46.2878	Malagasy		CASC, San Francisco, CA, USA	CASC
CASENT0121000-D20	BLF15781	Hymenoptera	Formicidae	Amblyoponinae	Mystrium	mirror	1w	100% EtOH				B.L.Fisher et al.	2006-12-07	00/00/00		spiny forest/dry forest transition	under stone	Forêt Vohidava 88.9 km N Amboasary		Toliara	Madagascar	500 m	-24.2407	46.2878	Malagasy		CASC, San Francisco, CA, USA	Sent to Brice Noonan
CASENT0121666	BLF15768	Hymenoptera	Formicidae	Amblyoponinae	Mystrium	mirror	1w	pin				B.L.Fisher et al.	2006-12-07	00/00/00		spiny forest/dry forest transition	under stone	Forêt Vohidava 88.9 km N Amboasary		Toliara	Madagascar	500 m	-24.2407	46.2878	Malagasy		CASC, San Francisco, CA, USA	CASC
CASENT0157400	BLF22789	Hymenoptera	Formicidae	Amblyoponinae	Mystrium	mirror	1w	pin	transect subsample #06	DNA voucher		B.L.Fisher et al.	2009-10-19	2009-10-22	9 maxi winks	tropical dry forest on tsingy	sifted litter (leaf mold, rotten wood)	Réserve forestière Beanka, 50.2 km E Maintirano		Mahajanga	Madagascar	250 m	-18.0265	44.0505	Malagasy		CASC, San Francisco, CA, USA	CASC
CASENT0157400-D01	BLF22789	Hymenoptera	Formicidae	Amblyoponinae	Mystrium	mirror	w	95% EtOH	transect subsample #06	1, sent for barcoding, Guelph BOX-CCDB-05685		B.L.Fisher et al.	2009-10-19	2009-10-22	9 maxi winks	tropical dry forest on tsingy	sifted litter (leaf mold, rotten wood)	Réserve forestière Beanka, 50.2 km E Maintirano		Mahajanga	Madagascar	250 m	-18.0265	44.0505	Malagasy		CASC, San Francisco, CA, USA	CASC
CASENT0157622	BLF22925	Hymenoptera	Formicidae	Amblyoponinae	Mystrium	mirror	1w	pin	transect subsample #03	DNA voucher		B.L.Fisher et al.	2009-10-24	2009-10-27	9 maxi winks	tropical dry forest on tsingy	sifted litter (leaf mold, rotten wood)	Réserve forestière Beanka, 52.7 km E Maintirano		Mahajanga	Madagascar	300 m	-18.0622	44.5259	Malagasy		CASC, San Francisco, CA, USA	CASC
CASENT0157622-D01	BLF22925	Hymenoptera	Formicidae	Amblyoponinae	Mystrium	mirror	w	95% EtOH	transect subsample #03	1, sent for barcoding, Guelph BOX-CCDB-05685		B.L.Fisher et al.	2009-10-24	2009-10-27	9 maxi winks	tropical dry forest on tsingy	sifted litter (leaf mold, rotten wood)	Réserve forestière Beanka, 52.7 km E Maintirano		Mahajanga	Madagascar	300 m	-18.0622	44.5259	Malagasy		CASC, San Francisco, CA, USA	CASC
CASENT0157623	BLF22925	Hymenoptera	Formicidae	Amblyoponinae	Mystrium	mirror	1w	pin	transect subsample #06	DNA voucher		B.L.Fisher et al.	2009-10-24	2009-10-27	9 maxi winks	tropical dry forest on tsingy	sifted litter (leaf mold, rotten wood)	Réserve forestière Beanka, 52.7 km E Maintirano		Mahajanga	Madagascar	300 m	-18.0622	44.5259	Malagasy		CASC, San Francisco, CA, USA	CASC
CASENT0157623-D01	BLF22925	Hymenoptera	Formicidae	Amblyoponinae	Mystrium	mirror	w	95% EtOH	transect subsample #06	1, sent for barcoding, Guelph BOX-CCDB-05685		B.L.Fisher et al.	2009-10-24	2009-10-27	9 maxi winks	tropical dry forest on tsingy	sifted litter (leaf mold, rotten wood)	Réserve forestière Beanka, 52.7 km E Maintirano		Mahajanga	Madagascar	300 m	-18.0622	44.5259	Malagasy		CASC, San Francisco, CA, USA	CASC
CASENT0157624	BLF22925	Hymenoptera	Formicidae	Amblyoponinae	Mystrium	mirror	1w	pin	transect subsample #06	DNA voucher		B.L.Fisher et al.	2009-10-24	2009-10-27	9 maxi winks	tropical dry forest on tsingy	sifted litter (leaf mold, rotten wood)	Réserve forestière Beanka, 52.7 km E Maintirano		Mahajanga	Madagascar	300 m	-18.0622	44.5259	Malagasy		CASC, San Francisco, CA, USA	CASC
CASENT0157624-D01	BLF22925	Hymenoptera	Formicidae	Amblyoponinae	Mystrium	mirror	w	95% EtOH	transect subsample #06	1, sent for barcoding, Guelph BOX-CCDB-05685		B.L.Fisher et al.	2009-10-24	2009-10-27	9 maxi winks	tropical dry forest on tsingy	sifted litter (leaf mold, rotten wood)	Réserve forestière Beanka, 52.7 km E Maintirano		Mahajanga	Madagascar	300 m	-18.0622	44.5259	Malagasy		CASC, San Francisco, CA, USA	CASC
CASENT0157625	BLF22925	Hymenoptera	Formicidae	Amblyoponinae	Mystrium	mirror	1w	pin	transect subsample #07	DNA voucher		B.L.Fisher et al.	2009-10-24	2009-10-27	9 maxi winks	tropical dry forest on tsingy	sifted litter (leaf mold, rotten wood)	Réserve forestière Beanka, 52.7 km E Maintirano		Mahajanga	Madagascar	300 m	-18.0622	44.5259	Malagasy		CASC, San Francisco, CA, USA	CASC
CASENT0157625-D01	BLF22925	Hymenoptera	Formicidae	Amblyoponinae	Mystrium	mirror	w	95% EtOH	transect subsample #07	1, sent for barcoding, Guelph BOX-CCDB-05685		B.L.Fisher et al.	2009-10-24	2009-10-27	9 maxi winks	tropical dry forest on tsingy	sifted litter (leaf mold, rotten wood)	Réserve forestière Beanka, 52.7 km E Maintirano		Mahajanga	Madagascar	300 m	-18.0622	44.5259	Malagasy		CASC, San Francisco, CA, USA	CASC
CASENT0317444	BLF04760	Hymenoptera	Formicidae	Amblyoponinae	Mystrium	mirror	m	95% EtOH				Fisher-Griswold Arthropod Team	2001-12-06	2001-12-10		tropical dry forest	ground nest	Parc National de Kirindy Mite, 16.3 km 127° SE Belo sur Mer		Toliara	Madagascar	80 m	-20.7953	44.147	Malagasy		CASC, San Francisco, CA, USA	CASC
CASENT0317581	BLF04760	Hymenoptera	Formicidae	Amblyoponinae	Mystrium	mirror	w	95% EtOH				Fisher-Griswold Arthropod Team	2001-12-06	2001-12-10		tropical dry forest	ground nest	Parc National de Kirindy Mite, 16.3 km 127° SE Belo sur Mer		Toliara	Madagascar	80 m	-20.7953	44.147	Malagasy		CASC, San Francisco, CA, USA	CASC
CASENT0317582	BLF04760	Hymenoptera	Formicidae	Amblyoponinae	Mystrium	mirror	w	pin				Fisher-Griswold Arthropod Team	2001-12-06	2001-12-10		tropical dry forest	ground nest	Parc National de Kirindy Mite, 16.3 km 127° SE Belo sur Mer		Toliara	Madagascar	80 m	-20.7953	44.147	Malagasy		CASC, San Francisco, CA, USA	CASC
CASENT0318935	BLF04760	Hymenoptera	Formicidae	Amblyoponinae	Mystrium	mirror	1w	pin			Paratype	Fisher-Griswold Arthropod Team	2001-12-06	2001-12-10		tropical dry forest	ground nest	Parc National de Kirindy Mite, 16.3 km 127° SE Belo sur Mer		Toliara	Madagascar	80 m	-20.7953	44.147	Malagasy		CASC, San Francisco, CA, USA	CASC
CASENT0318936	BLF04760	Hymenoptera	Formicidae	Amblyoponinae	Mystrium	mirror	1w	pin			Paratype	Fisher-Griswold Arthropod Team	2001-12-06	2001-12-10		tropical dry forest	ground nest	Parc National de Kirindy Mite, 16.3 km 127° SE Belo sur Mer		Toliara	Madagascar	80 m	-20.7953	44.147	Malagasy		CASC, San Francisco, CA, USA	CASC
CASENT0318937	BLF04760	Hymenoptera	Formicidae	Amblyoponinae	Mystrium	mirror	1w	pin			Paratype	Fisher-Griswold Arthropod Team	2001-12-06	2001-12-10		tropical dry forest	ground nest	Parc National de Kirindy Mite, 16.3 km 127° SE Belo sur Mer		Toliara	Madagascar	80 m	-20.7953	44.147	Malagasy		CASC, San Francisco, CA, USA	CASC
CASENT0318938	BLF04760	Hymenoptera	Formicidae	Amblyoponinae	Mystrium	mirror	1w	pin			Paratype	Fisher-Griswold Arthropod Team	2001-12-06	2001-12-10		tropical dry forest	ground nest	Parc National de Kirindy Mite, 16.3 km 127° SE Belo sur Mer		Toliara	Madagascar	80 m	-20.7953	44.147	Malagasy		CASC, San Francisco, CA, USA	CASC
CASENT0318939	BLF04760	Hymenoptera	Formicidae	Amblyoponinae	Mystrium	mirror	1Q ergatoid	pin			Paratype	Fisher-Griswold Arthropod Team	2001-12-06	2001-12-10		tropical dry forest	ground nest	Parc National de Kirindy Mite, 16.3 km 127° SE Belo sur Mer		Toliara	Madagascar	80 m	-20.7953	44.147	Malagasy		CASC, San Francisco, CA, USA	CASC
CASENT0318940	BLF04760	Hymenoptera	Formicidae	Amblyoponinae	Mystrium	mirror	1Q ergatoid	pin			Paratype	Fisher-Griswold Arthropod Team	2001-12-06	2001-12-10		tropical dry forest	ground nest	Parc National de Kirindy Mite, 16.3 km 127° SE Belo sur Mer		Toliara	Madagascar	80 m	-20.7953	44.147	Malagasy		CASC, San Francisco, CA, USA	CASC
CASENT0318941	BLF04760	Hymenoptera	Formicidae	Amblyoponinae	Mystrium	mirror	1m	pin			Paratype	Fisher-Griswold Arthropod Team	2001-12-06	2001-12-10		tropical dry forest	ground nest	Parc National de Kirindy Mite, 16.3 km 127° SE Belo sur Mer		Toliara	Madagascar	80 m	-20.7953	44.147	Malagasy		CASC, San Francisco, CA, USA	CASC
CASENT0318942	BLF04760	Hymenoptera	Formicidae	Amblyoponinae	Mystrium	mirror	1m	pin			Paratype	Fisher-Griswold Arthropod Team	2001-12-06	2001-12-10		tropical dry forest	ground nest	Parc National de Kirindy Mite, 16.3 km 127° SE Belo sur Mer		Toliara	Madagascar	80 m	-20.7953	44.147	Malagasy		CASC, San Francisco, CA, USA	CASC
CASENT0418338	BLF03592	Hymenoptera	Formicidae	Amblyoponinae	Mystrium	mirror	2w	pin				Fisher, Griswold et al.	2001-03-26	2001-04-01		tropical dry forest	ex rotten log	Parc National d'Ankarafantsika, Ampijoroa Station Forestière, 5.4 km 331° NW Andranofasika		Mahajanga	Madagascar	70 m	-16.2989	46.813	Malagasy		CASC, San Francisco, CA, USA	CASC
CASENT0418340	BLF03592	Hymenoptera	Formicidae	Amblyoponinae	Mystrium	mirror	1w	pin				Fisher, Griswold et al.	2001-03-26	2001-04-01		tropical dry forest	ex rotten log	Parc National d'Ankarafantsika, Ampijoroa Station Forestière, 5.4 km 331° NW Andranofasika		Mahajanga	Madagascar	70 m	-16.2989	46.813	Malagasy		CASC, San Francisco, CA, USA	CASC
CASENT0418341	BLF03592	Hymenoptera	Formicidae	Amblyoponinae	Mystrium	mirror	1w	pin				Fisher, Griswold et al.	2001-03-26	2001-04-01		tropical dry forest	ex rotten log	Parc National d'Ankarafantsika, Ampijoroa Station Forestière, 5.4 km 331° NW Andranofasika		Mahajanga	Madagascar	70 m	-16.2989	46.813	Malagasy		CASC, San Francisco, CA, USA	CASC
CASENT0418342	BLF03592	Hymenoptera	Formicidae	Amblyoponinae	Mystrium	mirror	1w	pin				Fisher, Griswold et al.	2001-03-26	2001-04-01		tropical dry forest	ex rotten log	Parc National d'Ankarafantsika, Ampijoroa Station Forestière, 5.4 km 331° NW Andranofasika		Mahajanga	Madagascar	70 m	-16.2989	46.813	Malagasy		CASC, San Francisco, CA, USA	CASC
CASENT0418343	BLF03592	Hymenoptera	Formicidae	Amblyoponinae	Mystrium	mirror	1w	pin				Fisher, Griswold et al.	2001-03-26	2001-04-01		tropical dry forest	ex rotten log	Parc National d'Ankarafantsika, Ampijoroa Station Forestière, 5.4 km 331° NW Andranofasika		Mahajanga	Madagascar	70 m	-16.2989	46.813	Malagasy		CASC, San Francisco, CA, USA	CASC
CASENT0418344	BLF03592	Hymenoptera	Formicidae	Amblyoponinae	Mystrium	mirror	1w	pin				Fisher, Griswold et al.	2001-03-26	2001-04-01		tropical dry forest	ex rotten log	Parc National d'Ankarafantsika, Ampijoroa Station Forestière, 5.4 km 331° NW Andranofasika		Mahajanga	Madagascar	70 m	-16.2989	46.813	Malagasy		CASC, San Francisco, CA, USA	CASC
CASENT0418374	BLF03581	Hymenoptera	Formicidae	Amblyoponinae	Mystrium	mirror	1w	pin				Fisher, Griswold et al.	2001-03-26	2001-04-01		tropical dry forest	under tree bark	Parc National d'Ankarafantsika, Ampijoroa Station Forestière, 5.4 km 331° NW Andranofasika		Mahajanga	Madagascar	70 m	-16.2989	46.813	Malagasy		CASC, San Francisco, CA, USA	CASC
CASENT0418389	BLF03592	Hymenoptera	Formicidae	Amblyoponinae	Mystrium	mirror	1w	pin				Fisher, Griswold et al.	2001-03-26	2001-04-01		tropical dry forest	ex rotten log	Parc National d'Ankarafantsika, Ampijoroa Station Forestière, 5.4 km 331° NW Andranofasika		Mahajanga	Madagascar	70 m	-16.2989	46.813	Malagasy		CASC, San Francisco, CA, USA	CASC
CASENT0426806	BLF04419	Hymenoptera	Formicidae	Amblyoponinae	Mystrium	mirror	1w	pin				Fisher-Griswold Arthropod Team	2001-11-11	2001-11-15		tropical dry forest on Tsingy	ex rotten log	Parc National Tsingy de Bemaraha, 2.5 km 62° ENE Bekopaka, Ankidrodroa River		Mahajanga	Madagascar	100 m	-19.1322	44.8147	Malagasy		CASC, San Francisco, CA, USA	CASC
CASENT0426885	BLF04419	Hymenoptera	Formicidae	Amblyoponinae	Mystrium	mirror	1w	pin				Fisher-Griswold Arthropod Team	2001-11-11	2001-11-15		tropical dry forest on Tsingy	ex rotten log	Parc National Tsingy de Bemaraha, 2.5 km 62° ENE Bekopaka, Ankidrodroa River		Mahajanga	Madagascar	100 m	-19.1322	44.8147	Malagasy		CASC, San Francisco, CA, USA	CASC
CASENT0426886	BLF04419	Hymenoptera	Formicidae	Amblyoponinae	Mystrium	mirror	1w	pin				Fisher-Griswold Arthropod Team	2001-11-11	2001-11-15		tropical dry forest on Tsingy	ex rotten log	Parc National Tsingy de Bemaraha, 2.5 km 62° ENE Bekopaka, Ankidrodroa River		Mahajanga	Madagascar	100 m	-19.1322	44.8147	Malagasy		CASC, San Francisco, CA, USA	CASC
CASENT0426887	BLF04419	Hymenoptera	Formicidae	Amblyoponinae	Mystrium	mirror	1w	pin				Fisher-Griswold Arthropod Team	2001-11-11	2001-11-15		tropical dry forest on Tsingy	ex rotten log	Parc National Tsingy de Bemaraha, 2.5 km 62° ENE Bekopaka, Ankidrodroa River		Mahajanga	Madagascar	100 m	-19.1322	44.8147	Malagasy		CASC, San Francisco, CA, USA	CASC
CASENT0426888	BLF04419	Hymenoptera	Formicidae	Amblyoponinae	Mystrium	mirror	2w	pin				Fisher-Griswold Arthropod Team	2001-11-11	2001-11-15		tropical dry forest on Tsingy	ex rotten log	Parc National Tsingy de Bemaraha, 2.5 km 62° ENE Bekopaka, Ankidrodroa River		Mahajanga	Madagascar	100 m	-19.1322	44.8147	Malagasy		CASC, San Francisco, CA, USA	CASC
CASENT0426889	BLF04419	Hymenoptera	Formicidae	Amblyoponinae	Mystrium	mirror	2w	pin				Fisher-Griswold Arthropod Team	2001-11-11	2001-11-15		tropical dry forest on Tsingy	ex rotten log	Parc National Tsingy de Bemaraha, 2.5 km 62° ENE Bekopaka, Ankidrodroa River		Mahajanga	Madagascar	100 m	-19.1322	44.8147	Malagasy		CASC, San Francisco, CA, USA	CASC
CASENT0426890	BLF04419	Hymenoptera	Formicidae	Amblyoponinae	Mystrium	mirror	1w	pin				Fisher-Griswold Arthropod Team	2001-11-11	2001-11-15		tropical dry forest on Tsingy	ex rotten log	Parc National Tsingy de Bemaraha, 2.5 km 62° ENE Bekopaka, Ankidrodroa River		Mahajanga	Madagascar	100 m	-19.1322	44.8147	Malagasy		CASC, San Francisco, CA, USA	CASC
CASENT0426891	BLF04419	Hymenoptera	Formicidae	Amblyoponinae	Mystrium	mirror	1w	pin				Fisher-Griswold Arthropod Team	2001-11-11	2001-11-15		tropical dry forest on Tsingy	ex rotten log	Parc National Tsingy de Bemaraha, 2.5 km 62° ENE Bekopaka, Ankidrodroa River		Mahajanga	Madagascar	100 m	-19.1322	44.8147	Malagasy		CASC, San Francisco, CA, USA	CASC
CASENT0426892	BLF04419	Hymenoptera	Formicidae	Amblyoponinae	Mystrium	mirror	1w	pin				Fisher-Griswold Arthropod Team	2001-11-11	2001-11-15		tropical dry forest on Tsingy	ex rotten log	Parc National Tsingy de Bemaraha, 2.5 km 62° ENE Bekopaka, Ankidrodroa River		Mahajanga	Madagascar	100 m	-19.1322	44.8147	Malagasy		CASC, San Francisco, CA, USA	CASC
CASENT0426894	BLF04419	Hymenoptera	Formicidae	Amblyoponinae	Mystrium	mirror	1w	pin				Fisher-Griswold Arthropod Team	2001-11-11	2001-11-15		tropical dry forest on Tsingy	ex rotten log	Parc National Tsingy de Bemaraha, 2.5 km 62° ENE Bekopaka, Ankidrodroa River		Mahajanga	Madagascar	100 m	-19.1322	44.8147	Malagasy		CASC, San Francisco, CA, USA	CASC
CASENT0426895	BLF04419	Hymenoptera	Formicidae	Amblyoponinae	Mystrium	mirror	1w	pin				Fisher-Griswold Arthropod Team	2001-11-11	2001-11-15		tropical dry forest on Tsingy	ex rotten log	Parc National Tsingy de Bemaraha, 2.5 km 62° ENE Bekopaka, Ankidrodroa River		Mahajanga	Madagascar	100 m	-19.1322	44.8147	Malagasy		CASC, San Francisco, CA, USA	CASC
CASENT0426896	BLF04419	Hymenoptera	Formicidae	Amblyoponinae	Mystrium	mirror	2w	pin		DNA voucher		Fisher-Griswold Arthropod Team	2001-11-11	2001-11-15		tropical dry forest on Tsingy	ex rotten log	Parc National Tsingy de Bemaraha, 2.5 km 62° ENE Bekopaka, Ankidrodroa River		Mahajanga	Madagascar	100 m	-19.1322	44.8147	Malagasy		CASC, San Francisco, CA, USA	CASC
CASENT0426896-D01	BLF04419	Hymenoptera	Formicidae	Amblyoponinae	Mystrium	mirror	1w	100% EtOH		sent to Alex Smith for barcoding, U of Guelph BOX-00173		Fisher-Griswold Arthropod Team	2001-11-11	2001-11-15		tropical dry forest on Tsingy	ex rotten log	Parc National Tsingy de Bemaraha, 2.5 km 62° ENE Bekopaka, Ankidrodroa River		Mahajanga	Madagascar	100 m	-19.1322	44.8147	Malagasy		CASC, San Francisco, CA, USA	CASC
CASENT0426897	BLF04419	Hymenoptera	Formicidae	Amblyoponinae	Mystrium	mirror	1w	pin				Fisher-Griswold Arthropod Team	2001-11-11	2001-11-15		tropical dry forest on Tsingy	ex rotten log	Parc National Tsingy de Bemaraha, 2.5 km 62° ENE Bekopaka, Ankidrodroa River		Mahajanga	Madagascar	100 m	-19.1322	44.8147	Malagasy		CASC, San Francisco, CA, USA	CASC
CASENT0429607	BLF03674	Hymenoptera	Formicidae	Amblyoponinae	Mystrium	mirror	2w	pin				Fisher, Griswold et al.	2001-04-09	2001-04-14		tropical dry forest	ex rotten log	Réserve d'Ankoririka, 10.6 km 13° NE de Tsaramandroso		Mahajanga	Madagascar	210 m	-16.2672	47.0486	Malagasy		CASC, San Francisco, CA, USA	CASC
CASENT0429608	BLF03674	Hymenoptera	Formicidae	Amblyoponinae	Mystrium	mirror	1w	pin				Fisher, Griswold et al.	2001-04-09	2001-04-14		tropical dry forest	ex rotten log	Réserve d'Ankoririka, 10.6 km 13° NE de Tsaramandroso		Mahajanga	Madagascar	210 m	-16.2672	47.0486	Malagasy		CASC, San Francisco, CA, USA	CASC
CASENT0429609	BLF03674	Hymenoptera	Formicidae	Amblyoponinae	Mystrium	mirror	3w	pin				Fisher, Griswold et al.	2001-04-09	2001-04-14		tropical dry forest	ex rotten log	Réserve d'Ankoririka, 10.6 km 13° NE de Tsaramandroso		Mahajanga	Madagascar	210 m	-16.2672	47.0486	Malagasy		CASC, San Francisco, CA, USA	CASC
CASENT0429610	BLF03674	Hymenoptera	Formicidae	Amblyoponinae	Mystrium	mirror	3w	pin		DNA voucher		Fisher, Griswold et al.	2001-04-09	2001-04-14		tropical dry forest	ex rotten log	Réserve d'Ankoririka, 10.6 km 13° NE de Tsaramandroso		Mahajanga	Madagascar	210 m	-16.2672	47.0486	Malagasy		CASC, San Francisco, CA, USA	CASC
CASENT0429610-D01	BLF03674	Hymenoptera	Formicidae	Amblyoponinae	Mystrium	mirror	1w	100% EtOH		sent to Alex Smith for barcoding, U of Guelph BOX-00173		Fisher, Griswold et al.	2001-04-09	2001-04-14		tropical dry forest	ex rotten log	Réserve d'Ankoririka, 10.6 km 13° NE de Tsaramandroso		Mahajanga	Madagascar	210 m	-16.2672	47.0486	Malagasy		CASC, San Francisco, CA, USA	CASC
CASENT0429640	BLF03557	Hymenoptera	Formicidae	Amblyoponinae	Mystrium	mirror	3w	pin		DNA voucher		Fisher, Griswold et al.	2001-03-26	2001-04-01		tropical dry forest	ex rotten log	Parc National d'Ankarafantsika, Ampijoroa Station Forestière, 40 km 306° NW Andranofasika		Mahajanga	Madagascar	130 m	-16.3208	46.8107	Malagasy		CASC, San Francisco, CA, USA	CASC
CASENT0429640-D01	BLF03557	Hymenoptera	Formicidae	Amblyoponinae	Mystrium	mirror	1w	100% EtOH		sent to Alex Smith for barcoding, U of Guelph BOX-00173		Fisher, Griswold et al.	2001-03-26	2001-04-01		tropical dry forest	ex rotten log	Parc National d'Ankarafantsika, Ampijoroa Station Forestière, 40 km 306° NW Andranofasika		Mahajanga	Madagascar	130 m	-16.3208	46.8107	Malagasy		CASC, San Francisco, CA, USA	CASC
CASENT0429641	BLF03557	Hymenoptera	Formicidae	Amblyoponinae	Mystrium	mirror	2w	pin				Fisher, Griswold et al.	2001-03-26	2001-04-01		tropical dry forest	ex rotten log	Parc National d'Ankarafantsika, Ampijoroa Station Forestière, 40 km 306° NW Andranofasika		Mahajanga	Madagascar	130 m	-16.3208	46.8107	Malagasy		CASC, San Francisco, CA, USA	CASC
CASENT0429642	BLF03557	Hymenoptera	Formicidae	Amblyoponinae	Mystrium	mirror	2w	pin				Fisher, Griswold et al.	2001-03-26	2001-04-01		tropical dry forest	ex rotten log	Parc National d'Ankarafantsika, Ampijoroa Station Forestière, 40 km 306° NW Andranofasika		Mahajanga	Madagascar	130 m	-16.3208	46.8107	Malagasy		CASC, San Francisco, CA, USA	CASC
CASENT0429643	BLF03555	Hymenoptera	Formicidae	Amblyoponinae	Mystrium	mirror	2w	pin				Fisher, Griswold et al.	2001-03-26	2001-04-01		tropical dry forest	ex rotten log	Parc National d'Ankarafantsika, Ampijoroa Station Forestière, 40 km 306° NW Andranofasika		Mahajanga	Madagascar	130 m	-16.3208	46.8107	Malagasy		CASC, San Francisco, CA, USA	CASC
CASENT0429644	BLF03555	Hymenoptera	Formicidae	Amblyoponinae	Mystrium	mirror	2w	pin				Fisher, Griswold et al.	2001-03-26	2001-04-01		tropical dry forest	ex rotten log	Parc National d'Ankarafantsika, Ampijoroa Station Forestière, 40 km 306° NW Andranofasika		Mahajanga	Madagascar	130 m	-16.3208	46.8107	Malagasy		CASC, San Francisco, CA, USA	CASC
CASENT0429645	BLF03555	Hymenoptera	Formicidae	Amblyoponinae	Mystrium	mirror	3w	pin		DNA voucher		Fisher, Griswold et al.	2001-03-26	2001-04-01		tropical dry forest	ex rotten log	Parc National d'Ankarafantsika, Ampijoroa Station Forestière, 40 km 306° NW Andranofasika		Mahajanga	Madagascar	130 m	-16.3208	46.8107	Malagasy		CASC, San Francisco, CA, USA	CASC
CASENT0429645-D01	BLF03555	Hymenoptera	Formicidae	Amblyoponinae	Mystrium	mirror	1w	100% EtOH		sent to Alex Smith for barcoding, U of Guelph BOX-00173		Fisher, Griswold et al.	2001-03-26	2001-04-01		tropical dry forest	ex rotten log	Parc National d'Ankarafantsika, Ampijoroa Station Forestière, 40 km 306° NW Andranofasika		Mahajanga	Madagascar	130 m	-16.3208	46.8107	Malagasy		CASC, San Francisco, CA, USA	CASC
CASENT0429646	BLF03555	Hymenoptera	Formicidae	Amblyoponinae	Mystrium	mirror	2w	pin				Fisher, Griswold et al.	2001-03-26	2001-04-01		tropical dry forest	ex rotten log	Parc National d'Ankarafantsika, Ampijoroa Station Forestière, 40 km 306° NW Andranofasika		Mahajanga	Madagascar	130 m	-16.3208	46.8107	Malagasy		CASC, San Francisco, CA, USA	CASC
CASENT0429647	BLF03556	Hymenoptera	Formicidae	Amblyoponinae	Mystrium	mirror	2w	pin				Fisher, Griswold et al.	2001-03-26	2001-04-01		tropical dry forest	ex rotten log	Parc National d'Ankarafantsika, Ampijoroa Station Forestière, 40 km 306° NW Andranofasika		Mahajanga	Madagascar	130 m	-16.3208	46.8107	Malagasy		CASC, San Francisco, CA, USA	CASC
CASENT0429648	BLF03556	Hymenoptera	Formicidae	Amblyoponinae	Mystrium	mirror	3w	pin		DNA voucher		Fisher, Griswold et al.	2001-03-26	2001-04-01		tropical dry forest	ex rotten log	Parc National d'Ankarafantsika, Ampijoroa Station Forestière, 40 km 306° NW Andranofasika		Mahajanga	Madagascar	130 m	-16.3208	46.8107	Malagasy		CASC, San Francisco, CA, USA	CASC
CASENT0429648-D01	BLF03556	Hymenoptera	Formicidae	Amblyoponinae	Mystrium	mirror	1l	100% EtOH		sent to Alex Smith for barcoding, U of Guelph BOX-00173		Fisher, Griswold et al.	2001-03-26	2001-04-01		tropical dry forest	ex rotten log	Parc National d'Ankarafantsika, Ampijoroa Station Forestière, 40 km 306° NW Andranofasika		Mahajanga	Madagascar	130 m	-16.3208	46.8107	Malagasy		CASC, San Francisco, CA, USA	CASC
CASENT0429648-D20	BLF03556	Hymenoptera	Formicidae	Amblyoponinae	Mystrium	mirror	1w	100% EtOH				Fisher, Griswold et al.	2001-03-26	2001-04-01		tropical dry forest	ex rotten log	Parc National d'Ankarafantsika, Ampijoroa Station Forestière, 40 km 306° NW Andranofasika		Mahajanga	Madagascar	130 m	-16.3208	46.8107	Malagasy		CASC, San Francisco, CA, USA	Sent to Brice Noonan
CASENT0429649	BLF03556	Hymenoptera	Formicidae	Amblyoponinae	Mystrium	mirror	2w	pin				Fisher, Griswold et al.	2001-03-26	2001-04-01		tropical dry forest	ex rotten log	Parc National d'Ankarafantsika, Ampijoroa Station Forestière, 40 km 306° NW Andranofasika		Mahajanga	Madagascar	130 m	-16.3208	46.8107	Malagasy		CASC, San Francisco, CA, USA	CASC
CASENT0429650	BLF03556	Hymenoptera	Formicidae	Amblyoponinae	Mystrium	mirror	2w	pin				Fisher, Griswold et al.	2001-03-26	2001-04-01		tropical dry forest	ex rotten log	Parc National d'Ankarafantsika, Ampijoroa Station Forestière, 40 km 306° NW Andranofasika		Mahajanga	Madagascar	130 m	-16.3208	46.8107	Malagasy		CASC, San Francisco, CA, USA	CASC
CASENT0429651	BLF03556	Hymenoptera	Formicidae	Amblyoponinae	Mystrium	mirror	2w	pin				Fisher, Griswold et al.	2001-03-26	2001-04-01		tropical dry forest	ex rotten log	Parc National d'Ankarafantsika, Ampijoroa Station Forestière, 40 km 306° NW Andranofasika		Mahajanga	Madagascar	130 m	-16.3208	46.8107	Malagasy		CASC, San Francisco, CA, USA	CASC
CASENT0429652	BLF03556	Hymenoptera	Formicidae	Amblyoponinae	Mystrium	mirror	2w	pin				Fisher, Griswold et al.	2001-03-26	2001-04-01		tropical dry forest	ex rotten log	Parc National d'Ankarafantsika, Ampijoroa Station Forestière, 40 km 306° NW Andranofasika		Mahajanga	Madagascar	130 m	-16.3208	46.8107	Malagasy		CASC, San Francisco, CA, USA	CASC
CASENT0429660	BLF03523	Hymenoptera	Formicidae	Amblyoponinae	Mystrium	mirror	2w	pin				Fisher, Griswold et al.	2001-03-26	2001-04-01		tropical dry forest	ex rotten log	Parc National d'Ankarafantsika, Ampijoroa Station Forestière, 40 km 306° NW Andranofasika		Mahajanga	Madagascar	130 m	-16.3208	46.8107	Malagasy		CASC, San Francisco, CA, USA	CASC
CASENT0429661	BLF03523	Hymenoptera	Formicidae	Amblyoponinae	Mystrium	mirror	2w	pin				Fisher, Griswold et al.	2001-03-26	2001-04-01		tropical dry forest	ex rotten log	Parc National d'Ankarafantsika, Ampijoroa Station Forestière, 40 km 306° NW Andranofasika		Mahajanga	Madagascar	130 m	-16.3208	46.8107	Malagasy		CASC, San Francisco, CA, USA	CASC
CASENT0429662	BLF03523	Hymenoptera	Formicidae	Amblyoponinae	Mystrium	mirror	2w	pin				Fisher, Griswold et al.	2001-03-26	2001-04-01		tropical dry forest	ex rotten log	Parc National d'Ankarafantsika, Ampijoroa Station Forestière, 40 km 306° NW Andranofasika		Mahajanga	Madagascar	130 m	-16.3208	46.8107	Malagasy		CASC, San Francisco, CA, USA	CASC
CASENT0429663	BLF03523	Hymenoptera	Formicidae	Amblyoponinae	Mystrium	mirror	2w	pin				Fisher, Griswold et al.	2001-03-26	2001-04-01		tropical dry forest	ex rotten log	Parc National d'Ankarafantsika, Ampijoroa Station Forestière, 40 km 306° NW Andranofasika		Mahajanga	Madagascar	130 m	-16.3208	46.8107	Malagasy		CASC, San Francisco, CA, USA	CASC
CASENT0429664	BLF03523	Hymenoptera	Formicidae	Amblyoponinae	Mystrium	mirror	2w	pin				Fisher, Griswold et al.	2001-03-26	2001-04-01		tropical dry forest	ex rotten log	Parc National d'Ankarafantsika, Ampijoroa Station Forestière, 40 km 306° NW Andranofasika		Mahajanga	Madagascar	130 m	-16.3208	46.8107	Malagasy		CASC, San Francisco, CA, USA	CASC
CASENT0429665	BLF03523	Hymenoptera	Formicidae	Amblyoponinae	Mystrium	mirror	2w	pin		DNA voucher		Fisher, Griswold et al.	2001-03-26	2001-04-01		tropical dry forest	ex rotten log	Parc National d'Ankarafantsika, Ampijoroa Station Forestière, 40 km 306° NW Andranofasika		Mahajanga	Madagascar	130 m	-16.3208	46.8107	Malagasy		CASC, San Francisco, CA, USA	CASC
CASENT0429665-D01	BLF03523	Hymenoptera	Formicidae	Amblyoponinae	Mystrium	mirror	1w	100% EtOH		sent to Alex Smith for barcoding, U of Guelph BOX-00173		Fisher, Griswold et al.	2001-03-26	2001-04-01		tropical dry forest	ex rotten log	Parc National d'Ankarafantsika, Ampijoroa Station Forestière, 40 km 306° NW Andranofasika		Mahajanga	Madagascar	130 m	-16.3208	46.8107	Malagasy		CASC, San Francisco, CA, USA	CASC
CASENT0429665-D20	BLF03523	Hymenoptera	Formicidae	Amblyoponinae	Mystrium	mirror	1w	100% EtOH				Fisher, Griswold et al.	2001-03-26	2001-04-01		tropical dry forest	ex rotten log	Parc National d'Ankarafantsika, Ampijoroa Station Forestière, 40 km 306° NW Andranofasika		Mahajanga	Madagascar	130 m	-16.3208	46.8107	Malagasy		CASC, San Francisco, CA, USA	Sent to Brice Noonan
CASENT0429678	BLF03621	Hymenoptera	Formicidae	Amblyoponinae	Mystrium	mirror	1w	pin				Fisher, Griswold et al.	2001-04-02	2001-04-08		tropical dry forest	ex rotten log	Parc National d'Ankarafantsika, Forêt de Tsimaloto, 18.3 km 46° NE de Tsaramandroso		Mahajanga	Madagascar	135 m	-16.2281	47.1436	Malagasy		CASC, San Francisco, CA, USA	CASC
CASENT0429679	BLF03621	Hymenoptera	Formicidae	Amblyoponinae	Mystrium	mirror	3w	pin		DNA voucher		Fisher, Griswold et al.	2001-04-02	2001-04-08		tropical dry forest	ex rotten log	Parc National d'Ankarafantsika, Forêt de Tsimaloto, 18.3 km 46° NE de Tsaramandroso		Mahajanga	Madagascar	135 m	-16.2281	47.1436	Malagasy		CASC, San Francisco, CA, USA	CASC
CASENT0429679-D01	BLF03621	Hymenoptera	Formicidae	Amblyoponinae	Mystrium	mirror	1p	100% EtOH		sent to Alex Smith for barcoding, U of Guelph BOX-00173		Fisher, Griswold et al.	2001-04-02	2001-04-08		tropical dry forest	ex rotten log	Parc National d'Ankarafantsika, Forêt de Tsimaloto, 18.3 km 46° NE de Tsaramandroso		Mahajanga	Madagascar	135 m	-16.2281	47.1436	Malagasy		CASC, San Francisco, CA, USA	CASC
CASENT0429679-D20	BLF03621	Hymenoptera	Formicidae	Amblyoponinae	Mystrium	mirror	1w	100% EtOH				Fisher, Griswold et al.	2001-04-02	2001-04-08		tropical dry forest	ex rotten log	Parc National d'Ankarafantsika, Forêt de Tsimaloto, 18.3 km 46° NE de Tsaramandroso		Mahajanga	Madagascar	135 m	-16.2281	47.1436	Malagasy		CASC, San Francisco, CA, USA	Sent to Brice Noonan
CASENT0429680	BLF03621	Hymenoptera	Formicidae	Amblyoponinae	Mystrium	mirror	1w	pin				Fisher, Griswold et al.	2001-04-02	2001-04-08		tropical dry forest	ex rotten log	Parc National d'Ankarafantsika, Forêt de Tsimaloto, 18.3 km 46° NE de Tsaramandroso		Mahajanga	Madagascar	135 m	-16.2281	47.1436	Malagasy		CASC, San Francisco, CA, USA	CASC
CASENT0429681	BLF03621	Hymenoptera	Formicidae	Amblyoponinae	Mystrium	mirror	1w	pin				Fisher, Griswold et al.	2001-04-02	2001-04-08		tropical dry forest	ex rotten log	Parc National d'Ankarafantsika, Forêt de Tsimaloto, 18.3 km 46° NE de Tsaramandroso		Mahajanga	Madagascar	135 m	-16.2281	47.1436	Malagasy		CASC, San Francisco, CA, USA	CASC
CASENT0429682	BLF03621	Hymenoptera	Formicidae	Amblyoponinae	Mystrium	mirror	1w	pin				Fisher, Griswold et al.	2001-04-02	2001-04-08		tropical dry forest	ex rotten log	Parc National d'Ankarafantsika, Forêt de Tsimaloto, 18.3 km 46° NE de Tsaramandroso		Mahajanga	Madagascar	135 m	-16.2281	47.1436	Malagasy		CASC, San Francisco, CA, USA	CASC
CASENT0429683	BLF03621	Hymenoptera	Formicidae	Amblyoponinae	Mystrium	mirror	1w	pin				Fisher, Griswold et al.	2001-04-02	2001-04-08		tropical dry forest	ex rotten log	Parc National d'Ankarafantsika, Forêt de Tsimaloto, 18.3 km 46° NE de Tsaramandroso		Mahajanga	Madagascar	135 m	-16.2281	47.1436	Malagasy		CASC, San Francisco, CA, USA	CASC
CASENT0429689	BLF03557	Hymenoptera	Formicidae	Amblyoponinae	Mystrium	mirror	2w	pin				Fisher, Griswold et al.	2001-03-26	2001-04-01		tropical dry forest	ex rotten log	Parc National d'Ankarafantsika, Ampijoroa Station Forestière, 40 km 306° NW Andranofasika		Mahajanga	Madagascar	130 m	-16.3208	46.8107	Malagasy		CASC, San Francisco, CA, USA	CASC
CASENT0429716	BLF03618	Hymenoptera	Formicidae	Amblyoponinae	Mystrium	mirror	1w	pin				Fisher, Griswold et al.	2001-04-02	2001-04-08		tropical dry forest	ex rotten log	Parc National d'Ankarafantsika, Forêt de Tsimaloto, 18.3 km 46° NE de Tsaramandroso		Mahajanga	Madagascar	135 m	-16.2281	47.1436	Malagasy		CASC, San Francisco, CA, USA	CASC
CASENT0429718	BLF03618	Hymenoptera	Formicidae	Amblyoponinae	Mystrium	mirror	2w	pin		DNA voucher		Fisher, Griswold et al.	2001-04-02	2001-04-08		tropical dry forest	ex rotten log	Parc National d'Ankarafantsika, Forêt de Tsimaloto, 18.3 km 46° NE de Tsaramandroso		Mahajanga	Madagascar	135 m	-16.2281	47.1436	Malagasy		CASC, San Francisco, CA, USA	CASC
CASENT0429718-D01	BLF03618	Hymenoptera	Formicidae	Amblyoponinae	Mystrium	mirror	1w	100% EtOH		sent to Alex Smith for barcoding, U of Guelph BOX-00173		Fisher, Griswold et al.	2001-04-02	2001-04-08		tropical dry forest	ex rotten log	Parc National d'Ankarafantsika, Forêt de Tsimaloto, 18.3 km 46° NE de Tsaramandroso		Mahajanga	Madagascar	135 m	-16.2281	47.1436	Malagasy		CASC, San Francisco, CA, USA	CASC
CASENT0429719	BLF03618	Hymenoptera	Formicidae	Amblyoponinae	Mystrium	mirror	1w	pin				Fisher, Griswold et al.	2001-04-02	2001-04-08		tropical dry forest	ex rotten log	Parc National d'Ankarafantsika, Forêt de Tsimaloto, 18.3 km 46° NE de Tsaramandroso		Mahajanga	Madagascar	135 m	-16.2281	47.1436	Malagasy		CASC, San Francisco, CA, USA	CASC
CASENT0429720	BLF03618	Hymenoptera	Formicidae	Amblyoponinae	Mystrium	mirror	1w	pin				Fisher, Griswold et al.	2001-04-02	2001-04-08		tropical dry forest	ex rotten log	Parc National d'Ankarafantsika, Forêt de Tsimaloto, 18.3 km 46° NE de Tsaramandroso		Mahajanga	Madagascar	135 m	-16.2281	47.1436	Malagasy		CASC, San Francisco, CA, USA	CASC
CASENT0429732	BLF03629	Hymenoptera	Formicidae	Amblyoponinae	Mystrium	mirror	3w	pin				Fisher, Griswold et al.	2001-04-02	2001-04-08		tropical dry forest	ex rotten log	Parc National d'Ankarafantsika, Forêt de Tsimaloto, 18.3 km 46° NE de Tsaramandroso		Mahajanga	Madagascar	135 m	-16.2281	47.1436	Malagasy		CASC, San Francisco, CA, USA	CASC
CASENT0429733	BLF03629	Hymenoptera	Formicidae	Amblyoponinae	Mystrium	mirror	2w	pin		DNA voucher		Fisher, Griswold et al.	2001-04-02	2001-04-08		tropical dry forest	ex rotten log	Parc National d'Ankarafantsika, Forêt de Tsimaloto, 18.3 km 46° NE de Tsaramandroso		Mahajanga	Madagascar	135 m	-16.2281	47.1436	Malagasy		CASC, San Francisco, CA, USA	CASC
CASENT0429733-D01	BLF03629	Hymenoptera	Formicidae	Amblyoponinae	Mystrium	mirror	1p	100% EtOH		sent to Alex Smith for barcoding, U of Guelph BOX-00173		Fisher, Griswold et al.	2001-04-02	2001-04-08		tropical dry forest	ex rotten log	Parc National d'Ankarafantsika, Forêt de Tsimaloto, 18.3 km 46° NE de Tsaramandroso		Mahajanga	Madagascar	135 m	-16.2281	47.1436	Malagasy		CASC, San Francisco, CA, USA	CASC
CASENT0429734	BLF03629	Hymenoptera	Formicidae	Amblyoponinae	Mystrium	mirror	1w	pin				Fisher, Griswold et al.	2001-04-02	2001-04-08		tropical dry forest	ex rotten log	Parc National d'Ankarafantsika, Forêt de Tsimaloto, 18.3 km 46° NE de Tsaramandroso		Mahajanga	Madagascar	135 m	-16.2281	47.1436	Malagasy		CASC, San Francisco, CA, USA	CASC
CASENT0429740	BLF03623	Hymenoptera	Formicidae	Amblyoponinae	Mystrium	mirror	3w	pin		DNA voucher		Fisher, Griswold et al.	2001-04-02	2001-04-08		tropical dry forest	ex rotten log	Parc National d'Ankarafantsika, Forêt de Tsimaloto, 18.3 km 46° NE de Tsaramandroso		Mahajanga	Madagascar	135 m	-16.2281	47.1436	Malagasy		CASC, San Francisco, CA, USA	CASC
CASENT0429740-D01	BLF03623	Hymenoptera	Formicidae	Amblyoponinae	Mystrium	mirror	1l	100% EtOH		sent to Alex Smith for barcoding, U of Guelph BOX-00173		Fisher, Griswold et al.	2001-04-02	2001-04-08		tropical dry forest	ex rotten log	Parc National d'Ankarafantsika, Forêt de Tsimaloto, 18.3 km 46° NE de Tsaramandroso		Mahajanga	Madagascar	135 m	-16.2281	47.1436	Malagasy		CASC, San Francisco, CA, USA	CASC
CASENT0429740-D20	BLF03623	Hymenoptera	Formicidae	Amblyoponinae	Mystrium	mirror	1w	100% EtOH				Fisher, Griswold et al.	2001-04-02	2001-04-08		tropical dry forest	ex rotten log	Parc National d'Ankarafantsika, Forêt de Tsimaloto, 18.3 km 46° NE de Tsaramandroso		Mahajanga	Madagascar	135 m	-16.2281	47.1436	Malagasy		CASC, San Francisco, CA, USA	Sent to Brice Noonan
CASENT0429741	BLF03623	Hymenoptera	Formicidae	Amblyoponinae	Mystrium	mirror	1w	pin				Fisher, Griswold et al.	2001-04-02	2001-04-08		tropical dry forest	ex rotten log	Parc National d'Ankarafantsika, Forêt de Tsimaloto, 18.3 km 46° NE de Tsaramandroso		Mahajanga	Madagascar	135 m	-16.2281	47.1436	Malagasy		CASC, San Francisco, CA, USA	Sent to Brice Noonan
CASENT0429742	BLF03623	Hymenoptera	Formicidae	Amblyoponinae	Mystrium	mirror	1w	pin				Fisher, Griswold et al.	2001-04-02	2001-04-08		tropical dry forest	ex rotten log	Parc National d'Ankarafantsika, Forêt de Tsimaloto, 18.3 km 46° NE de Tsaramandroso		Mahajanga	Madagascar	135 m	-16.2281	47.1436	Malagasy		CASC, San Francisco, CA, USA	Sent to Brice Noonan
CASENT0429743	BLF03623	Hymenoptera	Formicidae	Amblyoponinae	Mystrium	mirror	1w	pin				Fisher, Griswold et al.	2001-04-02	2001-04-08		tropical dry forest	ex rotten log	Parc National d'Ankarafantsika, Forêt de Tsimaloto, 18.3 km 46° NE de Tsaramandroso		Mahajanga	Madagascar	135 m	-16.2281	47.1436	Malagasy		CASC, San Francisco, CA, USA	Sent to Brice Noonan
CASENT0429747	BLF03648	Hymenoptera	Formicidae	Amblyoponinae	Mystrium	mirror	3w	pin				Fisher, Griswold et al.	2001-04-02	2001-04-08		tropical dry forest	ex rotten log	Parc National d'Ankarafantsika, Forêt de Tsimaloto, 18.3 km 46° NE de Tsaramandroso		Mahajanga	Madagascar	135 m	-16.2281	47.1436	Malagasy		CASC, San Francisco, CA, USA	CASC
CASENT0429785	BLF03625	Hymenoptera	Formicidae	Amblyoponinae	Mystrium	mirror	1w	pin				Fisher, Griswold et al.	2001-04-02	2001-04-08		tropical dry forest	ex rotten log	Parc National d'Ankarafantsika, Forêt de Tsimaloto, 18.3 km 46° NE de Tsaramandroso		Mahajanga	Madagascar	135 m	-16.2281	47.1436	Malagasy		CASC, San Francisco, CA, USA	CASC
CASENT0429786	BLF03625	Hymenoptera	Formicidae	Amblyoponinae	Mystrium	mirror	1w	pin				Fisher, Griswold et al.	2001-04-02	2001-04-08		tropical dry forest	ex rotten log	Parc National d'Ankarafantsika, Forêt de Tsimaloto, 18.3 km 46° NE de Tsaramandroso		Mahajanga	Madagascar	135 m	-16.2281	47.1436	Malagasy		CASC, San Francisco, CA, USA	CASC
CASENT0429787	BLF03625	Hymenoptera	Formicidae	Amblyoponinae	Mystrium	mirror	1w	pin				Fisher, Griswold et al.	2001-04-02	2001-04-08		tropical dry forest	ex rotten log	Parc National d'Ankarafantsika, Forêt de Tsimaloto, 18.3 km 46° NE de Tsaramandroso		Mahajanga	Madagascar	135 m	-16.2281	47.1436	Malagasy		CASC, San Francisco, CA, USA	CASC
CASENT0429788	BLF03625	Hymenoptera	Formicidae	Amblyoponinae	Mystrium	mirror	3w	pin		DNA voucher		Fisher, Griswold et al.	2001-04-02	2001-04-08		tropical dry forest	ex rotten log	Parc National d'Ankarafantsika, Forêt de Tsimaloto, 18.3 km 46° NE de Tsaramandroso		Mahajanga	Madagascar	135 m	-16.2281	47.1436	Malagasy		CASC, San Francisco, CA, USA	CASC
CASENT0429788-D01	BLF03625	Hymenoptera	Formicidae	Amblyoponinae	Mystrium	mirror	1l	100% EtOH		sent to Alex Smith for barcoding, U of Guelph BOX-00173		Fisher, Griswold et al.	2001-04-02	2001-04-08		tropical dry forest	ex rotten log	Parc National d'Ankarafantsika, Forêt de Tsimaloto, 18.3 km 46° NE de Tsaramandroso		Mahajanga	Madagascar	135 m	-16.2281	47.1436	Malagasy		CASC, San Francisco, CA, USA	CASC
CASENT0429893	BLF04760	Hymenoptera	Formicidae	Amblyoponinae	Mystrium	mirror	2m	pin		DNA voucher		Fisher-Griswold Arthropod Team	2001-12-06	2001-12-10		tropical dry forest	ground nest	Parc National de Kirindy Mite, 16.3 km 127° SE Belo sur Mer		Toliara	Madagascar	80 m	-20.7953	44.147	Malagasy		CASC, San Francisco, CA, USA	CASC
CASENT0429893-D01	BLF04760	Hymenoptera	Formicidae	Amblyoponinae	Mystrium	mirror	m	95% EtOH		1, sent for barcoding, Guelph BOX-CCDB-03441		Fisher-Griswold Arthropod Team	2001-12-06	2001-12-10		tropical dry forest	ground nest	Parc National de Kirindy Mite, 16.3 km 127° SE Belo sur Mer		Toliara	Madagascar	80 m	-20.7953	44.147	Malagasy		CASC, San Francisco, CA, USA	CASC
CASENT0429894	BLF04760	Hymenoptera	Formicidae	Amblyoponinae	Mystrium	mirror	2m	pin		DNA voucher		Fisher-Griswold Arthropod Team	2001-12-06	2001-12-10		tropical dry forest	ground nest	Parc National de Kirindy Mite, 16.3 km 127° SE Belo sur Mer		Toliara	Madagascar	80 m	-20.7953	44.147	Malagasy		CASC, San Francisco, CA, USA	CASC
CASENT0429894-D01	BLF04760	Hymenoptera	Formicidae	Amblyoponinae	Mystrium	mirror	m	95% EtOH		1, sent for barcoding, Guelph BOX-CCDB-03441		Fisher-Griswold Arthropod Team	2001-12-06	2001-12-10		tropical dry forest	ground nest	Parc National de Kirindy Mite, 16.3 km 127° SE Belo sur Mer		Toliara	Madagascar	80 m	-20.7953	44.147	Malagasy		CASC, San Francisco, CA, USA	CASC
CASENT0429895	BLF04760	Hymenoptera	Formicidae	Amblyoponinae	Mystrium	mirror	1m	pin		DNA voucher	Paratype	Fisher-Griswold Arthropod Team	2001-12-06	2001-12-10		tropical dry forest	ground nest	Parc National de Kirindy Mite, 16.3 km 127° SE Belo sur Mer		Toliara	Madagascar	80 m	-20.7953	44.147	Malagasy		CASC, San Francisco, CA, USA	CASC
CASENT0429895-D01	BLF04760	Hymenoptera	Formicidae	Amblyoponinae	Mystrium	mirror	1m	pin		6, sent for barcoding, Guelph BOX-CCDB-04932	Paratype	Fisher-Griswold Arthropod Team	2001-12-06	2001-12-10		tropical dry forest	ground nest	Parc National de Kirindy Mite, 16.3 km 127° SE Belo sur Mer		Toliara	Madagascar	80 m	-20.7953	44.147	Malagasy		CASC, San Francisco, CA, USA	CASC
CASENT0429896	BLF04760	Hymenoptera	Formicidae	Amblyoponinae	Mystrium	mirror	2w	pin				Fisher-Griswold Arthropod Team	2001-12-06	2001-12-10		tropical dry forest	ground nest	Parc National de Kirindy Mite, 16.3 km 127° SE Belo sur Mer		Toliara	Madagascar	80 m	-20.7953	44.147	Malagasy		CASC, San Francisco, CA, USA	CASC
CASENT0429897	BLF04760	Hymenoptera	Formicidae	Amblyoponinae	Mystrium	mirror	1w	pin			Holotype	Fisher-Griswold Arthropod Team	2001-12-06	2001-12-10		tropical dry forest	ground nest	Parc National de Kirindy Mite, 16.3 km 127° SE Belo sur Mer		Toliara	Madagascar	80 m	-20.7953	44.147	Malagasy		CASC, San Francisco, CA, USA	CASC
CASENT0429898	BLF04760	Hymenoptera	Formicidae	Amblyoponinae	Mystrium	mirror	1w	pin		DNA voucher	Paratype	Fisher-Griswold Arthropod Team	2001-12-06	2001-12-10		tropical dry forest	ground nest	Parc National de Kirindy Mite, 16.3 km 127° SE Belo sur Mer		Toliara	Madagascar	80 m	-20.7953	44.147	Malagasy		CASC, San Francisco, CA, USA	CASC
CASENT0429898-D01	BLF04760	Hymenoptera	Formicidae	Amblyoponinae	Mystrium	mirror	1w	pin		sent to Alex Smith for barcoding, U of Guelph BOX-00173	Paratype	Fisher-Griswold Arthropod Team	2001-12-06	2001-12-10		tropical dry forest	ground nest	Parc National de Kirindy Mite, 16.3 km 127° SE Belo sur Mer		Toliara	Madagascar	80 m	-20.7953	44.147	Malagasy		CASC, San Francisco, CA, USA	CASC
CASENT0429899	BLF04760	Hymenoptera	Formicidae	Amblyoponinae	Mystrium	mirror	1Q ergatoid	pin			Paratype	Fisher-Griswold Arthropod Team	2001-12-06	2001-12-10		tropical dry forest	ground nest	Parc National de Kirindy Mite, 16.3 km 127° SE Belo sur Mer		Toliara	Madagascar	80 m	-20.7953	44.147	Malagasy		CASC, San Francisco, CA, USA	CASC
CASENT0429900	BLF04760	Hymenoptera	Formicidae	Amblyoponinae	Mystrium	mirror	3w	pin		DNA voucher		Fisher-Griswold Arthropod Team	2001-12-06	2001-12-10		tropical dry forest	ground nest	Parc National de Kirindy Mite, 16.3 km 127° SE Belo sur Mer		Toliara	Madagascar	80 m	-20.7953	44.147	Malagasy		CASC, San Francisco, CA, USA	CASC
CASENT0429900-D01	BLF04760	Hymenoptera	Formicidae	Amblyoponinae	Mystrium	mirror	w	95% EtOH		6, sent for barcoding, Guelph BOX-CCDB-04932		Fisher-Griswold Arthropod Team	2001-12-06	2001-12-10		tropical dry forest	ground nest	Parc National de Kirindy Mite, 16.3 km 127° SE Belo sur Mer		Toliara	Madagascar	80 m	-20.7953	44.147	Malagasy		CASC, San Francisco, CA, USA	CASC
CASENT0431533	BLF03599	Hymenoptera	Formicidae	Amblyoponinae	Mystrium	mirror	1w	pin				Fisher, Griswold et al.	2001-04-02	2001-04-08	MW 50 sample transect, 5m	tropical dry forest	sifted litter (leaf mold, rotten wood)	Parc National d'Ankarafantsika, Forêt de Tsimaloto, 18.3 km 46° NE de Tsaramandroso		Mahajanga	Madagascar	135 m	-16.2281	47.1436	Malagasy		CASC, San Francisco, CA, USA	CASC
CASENT0431536	BLF03599	Hymenoptera	Formicidae	Amblyoponinae	Mystrium	mirror	1w	pin				Fisher, Griswold et al.	2001-04-02	2001-04-08	MW 50 sample transect, 5m	tropical dry forest	sifted litter (leaf mold, rotten wood)	Parc National d'Ankarafantsika, Forêt de Tsimaloto, 18.3 km 46° NE de Tsaramandroso		Mahajanga	Madagascar	135 m	-16.2281	47.1436	Malagasy		CASC, San Francisco, CA, USA	CASC
CASENT0431541	BLF03599	Hymenoptera	Formicidae	Amblyoponinae	Mystrium	mirror	1w	pin				Fisher, Griswold et al.	2001-04-02	2001-04-08	MW 50 sample transect, 5m	tropical dry forest	sifted litter (leaf mold, rotten wood)	Parc National d'Ankarafantsika, Forêt de Tsimaloto, 18.3 km 46° NE de Tsaramandroso		Mahajanga	Madagascar	135 m	-16.2281	47.1436	Malagasy		CASC, San Francisco, CA, USA	CASC
CASENT0431546	BLF03599	Hymenoptera	Formicidae	Amblyoponinae	Mystrium	mirror	1w	pin				Fisher, Griswold et al.	2001-04-02	2001-04-08	MW 50 sample transect, 5m	tropical dry forest	sifted litter (leaf mold, rotten wood)	Parc National d'Ankarafantsika, Forêt de Tsimaloto, 18.3 km 46° NE de Tsaramandroso		Mahajanga	Madagascar	135 m	-16.2281	47.1436	Malagasy		CASC, San Francisco, CA, USA	CASC
CASENT0431560	BLF03599	Hymenoptera	Formicidae	Amblyoponinae	Mystrium	mirror	1w	pin				Fisher, Griswold et al.	2001-04-02	2001-04-08	MW 50 sample transect, 5m	tropical dry forest	sifted litter (leaf mold, rotten wood)	Parc National d'Ankarafantsika, Forêt de Tsimaloto, 18.3 km 46° NE de Tsaramandroso		Mahajanga	Madagascar	135 m	-16.2281	47.1436	Malagasy		CASC, San Francisco, CA, USA	CASC
CASENT0431569	BLF03599	Hymenoptera	Formicidae	Amblyoponinae	Mystrium	mirror	1w	pin				Fisher, Griswold et al.	2001-04-02	2001-04-08	MW 50 sample transect, 5m	tropical dry forest	sifted litter (leaf mold, rotten wood)	Parc National d'Ankarafantsika, Forêt de Tsimaloto, 18.3 km 46° NE de Tsaramandroso		Mahajanga	Madagascar	135 m	-16.2281	47.1436	Malagasy		CASC, San Francisco, CA, USA	CASC
CASENT0431584	BLF03599	Hymenoptera	Formicidae	Amblyoponinae	Mystrium	mirror	1w	pin				Fisher, Griswold et al.	2001-04-02	2001-04-08	MW 50 sample transect, 5m	tropical dry forest	sifted litter (leaf mold, rotten wood)	Parc National d'Ankarafantsika, Forêt de Tsimaloto, 18.3 km 46° NE de Tsaramandroso		Mahajanga	Madagascar	135 m	-16.2281	47.1436	Malagasy		CASC, San Francisco, CA, USA	CASC
CASENT0433458	BLF04232	Hymenoptera	Formicidae	Amblyoponinae	Mystrium	mirror	1w	pin				Fisher-Griswold Arthropod Team	2001-11-06	2001-11-10	MW 50 sample transect, 5m	tropical dry forest	sifted litter (leaf mold, rotten wood)	Parc National Tsingy de Bemaraha, 3.4 km 93° E Bekopaka, Tombeau Vazimba		Mahajanga	Madagascar	50 m	-19.1419	44.828	Malagasy		CASC, San Francisco, CA, USA	CASC
CASENT0457939	BLF03338	Hymenoptera	Formicidae	Amblyoponinae	Mystrium	mirror	1w	pin				Fisher, Griswold et al.	2001-03-11	2001-03-16	MW 50 sample transect, 5m	tropical dry forest	sifted litter (leaf mold, rotten wood)	Forêt d'Anabohazo, 21.6 km 247° WSW Maromandia		Antsiranana	Madagascar	120 m	-14.3089	47.9143	Malagasy		CASC, San Francisco, CA, USA	CASC
CASENT0457942	BLF03338	Hymenoptera	Formicidae	Amblyoponinae	Mystrium	mirror	1w	pin				Fisher, Griswold et al.	2001-03-11	2001-03-16	MW 50 sample transect, 5m	tropical dry forest	sifted litter (leaf mold, rotten wood)	Forêt d'Anabohazo, 21.6 km 247° WSW Maromandia		Antsiranana	Madagascar	120 m	-14.3089	47.9143	Malagasy		CASC, San Francisco, CA, USA	CASC
CASENT0457943	BLF03338	Hymenoptera	Formicidae	Amblyoponinae	Mystrium	mirror	1w	pin				Fisher, Griswold et al.	2001-03-11	2001-03-16	MW 50 sample transect, 5m	tropical dry forest	sifted litter (leaf mold, rotten wood)	Forêt d'Anabohazo, 21.6 km 247° WSW Maromandia		Antsiranana	Madagascar	120 m	-14.3089	47.9143	Malagasy		CASC, San Francisco, CA, USA	CASC
CASENT0457946	BLF03338	Hymenoptera	Formicidae	Amblyoponinae	Mystrium	mirror	1w	pin				Fisher, Griswold et al.	2001-03-11	2001-03-16	MW 50 sample transect, 5m	tropical dry forest	sifted litter (leaf mold, rotten wood)	Forêt d'Anabohazo, 21.6 km 247° WSW Maromandia		Antsiranana	Madagascar	120 m	-14.3089	47.9143	Malagasy		CASC, San Francisco, CA, USA	CASC
CASENT0457947	BLF03338	Hymenoptera	Formicidae	Amblyoponinae	Mystrium	mirror	1w	pin				Fisher, Griswold et al.	2001-03-11	2001-03-16	MW 50 sample transect, 5m	tropical dry forest	sifted litter (leaf mold, rotten wood)	Forêt d'Anabohazo, 21.6 km 247° WSW Maromandia		Antsiranana	Madagascar	120 m	-14.3089	47.9143	Malagasy		CASC, San Francisco, CA, USA	CASC
CASENT0457948	BLF03338	Hymenoptera	Formicidae	Amblyoponinae	Mystrium	mirror	1w	pin				Fisher, Griswold et al.	2001-03-11	2001-03-16	MW 50 sample transect, 5m	tropical dry forest	sifted litter (leaf mold, rotten wood)	Forêt d'Anabohazo, 21.6 km 247° WSW Maromandia		Antsiranana	Madagascar	120 m	-14.3089	47.9143	Malagasy		CASC, San Francisco, CA, USA	CASC
CASENT0457951	BLF03338	Hymenoptera	Formicidae	Amblyoponinae	Mystrium	mirror	1w	pin				Fisher, Griswold et al.	2001-03-11	2001-03-16	MW 50 sample transect, 5m	tropical dry forest	sifted litter (leaf mold, rotten wood)	Forêt d'Anabohazo, 21.6 km 247° WSW Maromandia		Antsiranana	Madagascar	120 m	-14.3089	47.9143	Malagasy		CASC, San Francisco, CA, USA	CASC
CASENT0457955	BLF03338	Hymenoptera	Formicidae	Amblyoponinae	Mystrium	mirror	1w	pin				Fisher, Griswold et al.	2001-03-11	2001-03-16	MW 50 sample transect, 5m	tropical dry forest	sifted litter (leaf mold, rotten wood)	Forêt d'Anabohazo, 21.6 km 247° WSW Maromandia		Antsiranana	Madagascar	120 m	-14.3089	47.9143	Malagasy		CASC, San Francisco, CA, USA	CASC
CASENT0457956	BLF03338	Hymenoptera	Formicidae	Amblyoponinae	Mystrium	mirror	1w	pin				Fisher, Griswold et al.	2001-03-11	2001-03-16	MW 50 sample transect, 5m	tropical dry forest	sifted litter (leaf mold, rotten wood)	Forêt d'Anabohazo, 21.6 km 247° WSW Maromandia		Antsiranana	Madagascar	120 m	-14.3089	47.9143	Malagasy		CASC, San Francisco, CA, USA	CASC
CASENT0465581	BLF03522	Hymenoptera	Formicidae	Amblyoponinae	Mystrium	mirror	1w	pin				Fisher, Griswold et al.	2001-03-26	2001-04-01	MW 50 sample transect, 5m	tropical dry forest	sifted litter (leaf mold, rotten wood)	Parc National d'Ankarafantsika, Ampijoroa Station Forestière, 40 km 306° NW Andranofasika		Mahajanga	Madagascar	130 m	-16.3208	46.8107	Malagasy		CASC, San Francisco, CA, USA	CASC
CASENT0465583	BLF03522	Hymenoptera	Formicidae	Amblyoponinae	Mystrium	mirror	1w	pin				Fisher, Griswold et al.	2001-03-26	2001-04-01	MW 50 sample transect, 5m	tropical dry forest	sifted litter (leaf mold, rotten wood)	Parc National d'Ankarafantsika, Ampijoroa Station Forestière, 40 km 306° NW Andranofasika		Mahajanga	Madagascar	130 m	-16.3208	46.8107	Malagasy		CASC, San Francisco, CA, USA	CASC
CASENT0465586	BLF03522	Hymenoptera	Formicidae	Amblyoponinae	Mystrium	mirror	1w	pin				Fisher, Griswold et al.	2001-03-26	2001-04-01	MW 50 sample transect, 5m	tropical dry forest	sifted litter (leaf mold, rotten wood)	Parc National d'Ankarafantsika, Ampijoroa Station Forestière, 40 km 306° NW Andranofasika		Mahajanga	Madagascar	130 m	-16.3208	46.8107	Malagasy		CASC, San Francisco, CA, USA	CASC
CASENT0465587	BLF03522	Hymenoptera	Formicidae	Amblyoponinae	Mystrium	mirror	1w	pin	transect subsample #10			Fisher, Griswold et al.	2001-03-26	2001-04-01	MW 50 sample transect, 5m	tropical dry forest	sifted litter (leaf mold, rotten wood)	Parc National d'Ankarafantsika, Ampijoroa Station Forestière, 40 km 306° NW Andranofasika		Mahajanga	Madagascar	130 m	-16.3208	46.8107	Malagasy		CASC, San Francisco, CA, USA	CASC
CASENT0465594	BLF03522	Hymenoptera	Formicidae	Amblyoponinae	Mystrium	mirror	1w	pin				Fisher, Griswold et al.	2001-03-26	2001-04-01	MW 50 sample transect, 5m	tropical dry forest	sifted litter (leaf mold, rotten wood)	Parc National d'Ankarafantsika, Ampijoroa Station Forestière, 40 km 306° NW Andranofasika		Mahajanga	Madagascar	130 m	-16.3208	46.8107	Malagasy		CASC, San Francisco, CA, USA	CASC
CASENT0465597	BLF03522	Hymenoptera	Formicidae	Amblyoponinae	Mystrium	mirror	1w	pin				Fisher, Griswold et al.	2001-03-26	2001-04-01	MW 50 sample transect, 5m	tropical dry forest	sifted litter (leaf mold, rotten wood)	Parc National d'Ankarafantsika, Ampijoroa Station Forestière, 40 km 306° NW Andranofasika		Mahajanga	Madagascar	130 m	-16.3208	46.8107	Malagasy		CASC, San Francisco, CA, USA	CASC
CASENT0465601	BLF03522	Hymenoptera	Formicidae	Amblyoponinae	Mystrium	mirror	1w	pin				Fisher, Griswold et al.	2001-03-26	2001-04-01	MW 50 sample transect, 5m	tropical dry forest	sifted litter (leaf mold, rotten wood)	Parc National d'Ankarafantsika, Ampijoroa Station Forestière, 40 km 306° NW Andranofasika		Mahajanga	Madagascar	130 m	-16.3208	46.8107	Malagasy		CASC, San Francisco, CA, USA	CASC
CASENT0465603	BLF03522	Hymenoptera	Formicidae	Amblyoponinae	Mystrium	mirror	1w	pin				Fisher, Griswold et al.	2001-03-26	2001-04-01	MW 50 sample transect, 5m	tropical dry forest	sifted litter (leaf mold, rotten wood)	Parc National d'Ankarafantsika, Ampijoroa Station Forestière, 40 km 306° NW Andranofasika		Mahajanga	Madagascar	130 m	-16.3208	46.8107	Malagasy		CASC, San Francisco, CA, USA	CASC
CASENT0465611	BLF03522	Hymenoptera	Formicidae	Amblyoponinae	Mystrium	mirror	1w	pin				Fisher, Griswold et al.	2001-03-26	2001-04-01	MW 50 sample transect, 5m	tropical dry forest	sifted litter (leaf mold, rotten wood)	Parc National d'Ankarafantsika, Ampijoroa Station Forestière, 40 km 306° NW Andranofasika		Mahajanga	Madagascar	130 m	-16.3208	46.8107	Malagasy		CASC, San Francisco, CA, USA	CASC
CASENT0465613	BLF03522	Hymenoptera	Formicidae	Amblyoponinae	Mystrium	mirror	1w	pin				Fisher, Griswold et al.	2001-03-26	2001-04-01	MW 50 sample transect, 5m	tropical dry forest	sifted litter (leaf mold, rotten wood)	Parc National d'Ankarafantsika, Ampijoroa Station Forestière, 40 km 306° NW Andranofasika		Mahajanga	Madagascar	130 m	-16.3208	46.8107	Malagasy		CASC, San Francisco, CA, USA	CASC
CASENT0465617	BLF03522	Hymenoptera	Formicidae	Amblyoponinae	Mystrium	mirror	1w	pin				Fisher, Griswold et al.	2001-03-26	2001-04-01	MW 50 sample transect, 5m	tropical dry forest	sifted litter (leaf mold, rotten wood)	Parc National d'Ankarafantsika, Ampijoroa Station Forestière, 40 km 306° NW Andranofasika		Mahajanga	Madagascar	130 m	-16.3208	46.8107	Malagasy		CASC, San Francisco, CA, USA	CASC
CASENT0465618	BLF03522	Hymenoptera	Formicidae	Amblyoponinae	Mystrium	mirror	1w	pin				Fisher, Griswold et al.	2001-03-26	2001-04-01	MW 50 sample transect, 5m	tropical dry forest	sifted litter (leaf mold, rotten wood)	Parc National d'Ankarafantsika, Ampijoroa Station Forestière, 40 km 306° NW Andranofasika		Mahajanga	Madagascar	130 m	-16.3208	46.8107	Malagasy		CASC, San Francisco, CA, USA	CASC
CASENT0465619	BLF03522	Hymenoptera	Formicidae	Amblyoponinae	Mystrium	mirror	1w	pin				Fisher, Griswold et al.	2001-03-26	2001-04-01	MW 50 sample transect, 5m	tropical dry forest	sifted litter (leaf mold, rotten wood)	Parc National d'Ankarafantsika, Ampijoroa Station Forestière, 40 km 306° NW Andranofasika		Mahajanga	Madagascar	130 m	-16.3208	46.8107	Malagasy		CASC, San Francisco, CA, USA	CASC
CASENT0465621	BLF03522	Hymenoptera	Formicidae	Amblyoponinae	Mystrium	mirror	1w	pin				Fisher, Griswold et al.	2001-03-26	2001-04-01	MW 50 sample transect, 5m	tropical dry forest	sifted litter (leaf mold, rotten wood)	Parc National d'Ankarafantsika, Ampijoroa Station Forestière, 40 km 306° NW Andranofasika		Mahajanga	Madagascar	130 m	-16.3208	46.8107	Malagasy		CASC, San Francisco, CA, USA	CASC
CASENT0468446	BLF03571	Hymenoptera	Formicidae	Amblyoponinae	Mystrium	mirror	2w	pin				Fisher, Griswold et al.	2001-03-26	2001-04-01	MW 50 sample transect, 5m	tropical dry forest	sifted litter (leaf mold, rotten wood)	Parc National d'Ankarafantsika, Ampijoroa Station Forestière, 5.4 km 331° NW Andranofasika		Mahajanga	Madagascar	70 m	-16.2989	46.813	Malagasy		CASC, San Francisco, CA, USA	CASC
CASENT0468449	BLF03571	Hymenoptera	Formicidae	Amblyoponinae	Mystrium	mirror	1w	pin				Fisher, Griswold et al.	2001-03-26	2001-04-01	MW 50 sample transect, 5m	tropical dry forest	sifted litter (leaf mold, rotten wood)	Parc National d'Ankarafantsika, Ampijoroa Station Forestière, 5.4 km 331° NW Andranofasika		Mahajanga	Madagascar	70 m	-16.2989	46.813	Malagasy		CASC, San Francisco, CA, USA	CASC
CASENT0468451	BLF03571	Hymenoptera	Formicidae	Amblyoponinae	Mystrium	mirror	2w	pin				Fisher, Griswold et al.	2001-03-26	2001-04-01	MW 50 sample transect, 5m	tropical dry forest	sifted litter (leaf mold, rotten wood)	Parc National d'Ankarafantsika, Ampijoroa Station Forestière, 5.4 km 331° NW Andranofasika		Mahajanga	Madagascar	70 m	-16.2989	46.813	Malagasy		CASC, San Francisco, CA, USA	CASC
CASENT0468456	BLF03571	Hymenoptera	Formicidae	Amblyoponinae	Mystrium	mirror	1w	pin	transect subsample #41	DNA voucher		Fisher, Griswold et al.	2001-03-26	2001-04-01	MW 50 sample transect, 5m	tropical dry forest	sifted litter (leaf mold, rotten wood)	Parc National d'Ankarafantsika, Ampijoroa Station Forestière, 5.4 km 331° NW Andranofasika		Mahajanga	Madagascar	70 m	-16.2989	46.813	Malagasy		CASC, San Francisco, CA, USA	CASC
CASENT0468456-D01	BLF03571	Hymenoptera	Formicidae	Amblyoponinae	Mystrium	mirror	1w	100% EtOH	transect subsample #41	sent to Alex Smith for barcoding, U of Guelph BOX-00173		Fisher, Griswold et al.	2001-03-26	2001-04-01	MW 50 sample transect, 5m	tropical dry forest	sifted litter (leaf mold, rotten wood)	Parc National d'Ankarafantsika, Ampijoroa Station Forestière, 5.4 km 331° NW Andranofasika		Mahajanga	Madagascar	70 m	-16.2989	46.813	Malagasy		CASC, San Francisco, CA, USA	CASC
CASENT0468458	BLF03571	Hymenoptera	Formicidae	Amblyoponinae	Mystrium	mirror	1w	pin				Fisher, Griswold et al.	2001-03-26	2001-04-01	MW 50 sample transect, 5m	tropical dry forest	sifted litter (leaf mold, rotten wood)	Parc National d'Ankarafantsika, Ampijoroa Station Forestière, 5.4 km 331° NW Andranofasika		Mahajanga	Madagascar	70 m	-16.2989	46.813	Malagasy		CASC, San Francisco, CA, USA	CASC
CASENT0468461	BLF03571	Hymenoptera	Formicidae	Amblyoponinae	Mystrium	mirror	1w	pin				Fisher, Griswold et al.	2001-03-26	2001-04-01	MW 50 sample transect, 5m	tropical dry forest	sifted litter (leaf mold, rotten wood)	Parc National d'Ankarafantsika, Ampijoroa Station Forestière, 5.4 km 331° NW Andranofasika		Mahajanga	Madagascar	70 m	-16.2989	46.813	Malagasy		CASC, San Francisco, CA, USA	CASC
CASENT0468462	BLF03571	Hymenoptera	Formicidae	Amblyoponinae	Mystrium	mirror	1w	pin				Fisher, Griswold et al.	2001-03-26	2001-04-01	MW 50 sample transect, 5m	tropical dry forest	sifted litter (leaf mold, rotten wood)	Parc National d'Ankarafantsika, Ampijoroa Station Forestière, 5.4 km 331° NW Andranofasika		Mahajanga	Madagascar	70 m	-16.2989	46.813	Malagasy		CASC, San Francisco, CA, USA	CASC
CASENT0468464	BLF03571	Hymenoptera	Formicidae	Amblyoponinae	Mystrium	mirror	1w	pin				Fisher, Griswold et al.	2001-03-26	2001-04-01	MW 50 sample transect, 5m	tropical dry forest	sifted litter (leaf mold, rotten wood)	Parc National d'Ankarafantsika, Ampijoroa Station Forestière, 5.4 km 331° NW Andranofasika		Mahajanga	Madagascar	70 m	-16.2989	46.813	Malagasy		CASC, San Francisco, CA, USA	CASC
CASENT0468466	BLF03571	Hymenoptera	Formicidae	Amblyoponinae	Mystrium	mirror	1w	pin				Fisher, Griswold et al.	2001-03-26	2001-04-01	MW 50 sample transect, 5m	tropical dry forest	sifted litter (leaf mold, rotten wood)	Parc National d'Ankarafantsika, Ampijoroa Station Forestière, 5.4 km 331° NW Andranofasika		Mahajanga	Madagascar	70 m	-16.2989	46.813	Malagasy		CASC, San Francisco, CA, USA	CASC
CASENT0470687	BLF03664	Hymenoptera	Formicidae	Amblyoponinae	Mystrium	mirror	1w	pin				Fisher, Griswold et al.	2001-04-09	2001-04-14	MW 50 sample transect, 5m	tropical dry forest	sifted litter (leaf mold, rotten wood)	Réserve d'Ankoririka, 10.6 km 13° NE de Tsaramandroso		Mahajanga	Madagascar	210 m	-16.2672	47.0486	Malagasy		CASC, San Francisco, CA, USA	CASC
CASENT0470692	BLF03664	Hymenoptera	Formicidae	Amblyoponinae	Mystrium	mirror	1w	pin				Fisher, Griswold et al.	2001-04-09	2001-04-14	MW 50 sample transect, 5m	tropical dry forest	sifted litter (leaf mold, rotten wood)	Réserve d'Ankoririka, 10.6 km 13° NE de Tsaramandroso		Mahajanga	Madagascar	210 m	-16.2672	47.0486	Malagasy		CASC, San Francisco, CA, USA	CASC
CASENT0470698	BLF03664	Hymenoptera	Formicidae	Amblyoponinae	Mystrium	mirror	1w	pin				Fisher, Griswold et al.	2001-04-09	2001-04-14	MW 50 sample transect, 5m	tropical dry forest	sifted litter (leaf mold, rotten wood)	Réserve d'Ankoririka, 10.6 km 13° NE de Tsaramandroso		Mahajanga	Madagascar	210 m	-16.2672	47.0486	Malagasy		CASC, San Francisco, CA, USA	CASC
CASENT0472304	BLF04340	Hymenoptera	Formicidae	Amblyoponinae	Mystrium	mirror	1w	pin				Fisher-Griswold Arthropod Team	2001-11-11	2001-11-15	MW 50 sample transect, 5m	tropical dry forest on Tsingy	sifted litter (leaf mold, rotten wood)	Parc National Tsingy de Bemaraha, 2.5 km 62° ENE Bekopaka, Ankidrodroa River		Mahajanga	Madagascar	100 m	-19.1322	44.8147	Malagasy		CASC, San Francisco, CA, USA	CASC
CASENT0472307	BLF04340	Hymenoptera	Formicidae	Amblyoponinae	Mystrium	mirror	1w	pin				Fisher-Griswold Arthropod Team	2001-11-11	2001-11-15	MW 50 sample transect, 5m	tropical dry forest on Tsingy	sifted litter (leaf mold, rotten wood)	Parc National Tsingy de Bemaraha, 2.5 km 62° ENE Bekopaka, Ankidrodroa River		Mahajanga	Madagascar	100 m	-19.1322	44.8147	Malagasy		CASC, San Francisco, CA, USA	CASC
CASENT0472310	BLF04340	Hymenoptera	Formicidae	Amblyoponinae	Mystrium	mirror	1w	pin	L.O.	DNA voucher		Fisher-Griswold Arthropod Team	2001-11-11	2001-11-15	MW 50 sample transect, 5m	tropical dry forest on Tsingy	sifted litter (leaf mold, rotten wood)	Parc National Tsingy de Bemaraha, 2.5 km 62° ENE Bekopaka, Ankidrodroa River		Mahajanga	Madagascar	100 m	-19.1322	44.8147	Malagasy		CASC, San Francisco, CA, USA	CASC
CASENT0472310-D01	BLF04340	Hymenoptera	Formicidae	Amblyoponinae	Mystrium	mirror	1w	100% EtOH	L.O.	sent to Alex Smith for barcoding, U of Guelph BOX-00173		Fisher-Griswold Arthropod Team	2001-11-11	2001-11-15	MW 50 sample transect, 5m	tropical dry forest on Tsingy	sifted litter (leaf mold, rotten wood)	Parc National Tsingy de Bemaraha, 2.5 km 62° ENE Bekopaka, Ankidrodroa River		Mahajanga	Madagascar	100 m	-19.1322	44.8147	Malagasy		CASC, San Francisco, CA, USA	CASC
CASENT0473084	BLF04432	Hymenoptera	Formicidae	Amblyoponinae	Mystrium	mirror	1w	pin				Fisher-Griswold Arthropod Team	2001-11-16	2001-11-20	MW 50 sample transect, 5m	tropical dry forest on Tsingy	sifted litter (leaf mold, rotten wood)	Parc National Tsingy de Bemaraha, 10.6 km ESE 123° Antsalova		Mahajanga	Madagascar	150 m	-18.7094	44.7182	Malagasy		CASC, San Francisco, CA, USA	CASC
CASENT0473085	BLF04432	Hymenoptera	Formicidae	Amblyoponinae	Mystrium	mirror	1w	pin				Fisher-Griswold Arthropod Team	2001-11-16	2001-11-20	MW 50 sample transect, 5m	tropical dry forest on Tsingy	sifted litter (leaf mold, rotten wood)	Parc National Tsingy de Bemaraha, 10.6 km ESE 123° Antsalova		Mahajanga	Madagascar	150 m	-18.7094	44.7182	Malagasy		CASC, San Francisco, CA, USA	CASC
CASENT0473088	BLF04432	Hymenoptera	Formicidae	Amblyoponinae	Mystrium	mirror	1w	pin				Fisher-Griswold Arthropod Team	2001-11-16	2001-11-20	MW 50 sample transect, 5m	tropical dry forest on Tsingy	sifted litter (leaf mold, rotten wood)	Parc National Tsingy de Bemaraha, 10.6 km ESE 123° Antsalova		Mahajanga	Madagascar	150 m	-18.7094	44.7182	Malagasy		CASC, San Francisco, CA, USA	CASC
CASENT0473089	BLF04432	Hymenoptera	Formicidae	Amblyoponinae	Mystrium	mirror	1w	pin	transect subsample #41	DNA voucher		Fisher-Griswold Arthropod Team	2001-11-16	2001-11-20	MW 50 sample transect, 5m	tropical dry forest on Tsingy	sifted litter (leaf mold, rotten wood)	Parc National Tsingy de Bemaraha, 10.6 km ESE 123° Antsalova		Mahajanga	Madagascar	150 m	-18.7094	44.7182	Malagasy		CASC, San Francisco, CA, USA	CASC
CASENT0473089-D01	BLF04432	Hymenoptera	Formicidae	Amblyoponinae	Mystrium	mirror	1w	100% EtOH	transect subsample #41	sent to Alex Smith for barcoding, U of Guelph BOX-00173		Fisher-Griswold Arthropod Team	2001-11-16	2001-11-20	MW 50 sample transect, 5m	tropical dry forest on Tsingy	sifted litter (leaf mold, rotten wood)	Parc National Tsingy de Bemaraha, 10.6 km ESE 123° Antsalova		Mahajanga	Madagascar	150 m	-18.7094	44.7182	Malagasy		CASC, San Francisco, CA, USA	CASC
CASENT0473093	BLF04432	Hymenoptera	Formicidae	Amblyoponinae	Mystrium	mirror	1w	pin				Fisher-Griswold Arthropod Team	2001-11-16	2001-11-20	MW 50 sample transect, 5m	tropical dry forest on Tsingy	sifted litter (leaf mold, rotten wood)	Parc National Tsingy de Bemaraha, 10.6 km ESE 123° Antsalova		Mahajanga	Madagascar	150 m	-18.7094	44.7182	Malagasy		CASC, San Francisco, CA, USA	CASC
CASENT0475924	BLF04984	Hymenoptera	Formicidae	Amblyoponinae	Mystrium	mirror	1w	pin	L.O.			Fisher-Griswold Arthropod Team	2002-01-16	2002-01-20	MW 25 sample transect, 5m	tropical dry forest	sifted litter (leaf mold, rotten wood)	Parc National d'Andohahela, Forêt d'Ambohibory, 1.7 km 61° ENE Tsimelahy, 36.1 km 308° NW Tolagnaro		Toliara	Madagascar	300 m	-24.93	46.6455	Malagasy		CASC, San Francisco, CA, USA	CASC
CASENT0479336	BLF06903	Hymenoptera	Formicidae	Amblyoponinae	Mystrium	mirror	2w	pin				Fisher, Griswold et al.	2002-11-26	2002-11-30		tropical dry forest	ex rotten log	Parc National de Baie de Baly, 12.4 km 337° NNW Soalala		Mahajanga	Madagascar	10 m	-16.01	45.265	Malagasy		CASC, San Francisco, CA, USA	CASC
CASENT0479337	BLF06903	Hymenoptera	Formicidae	Amblyoponinae	Mystrium	mirror	3w	pin		DNA voucher		Fisher, Griswold et al.	2002-11-26	2002-11-30		tropical dry forest	ex rotten log	Parc National de Baie de Baly, 12.4 km 337° NNW Soalala		Mahajanga	Madagascar	10 m	-16.01	45.265	Malagasy		CASC, San Francisco, CA, USA	CASC
CASENT0479337-D01	BLF06903	Hymenoptera	Formicidae	Amblyoponinae	Mystrium	mirror	1p	100% EtOH		sent to Alex Smith for barcoding, U of Guelph BOX-00173		Fisher, Griswold et al.	2002-11-26	2002-11-30		tropical dry forest	ex rotten log	Parc National de Baie de Baly, 12.4 km 337° NNW Soalala		Mahajanga	Madagascar	10 m	-16.01	45.265	Malagasy		CASC, San Francisco, CA, USA	CASC
CASENT0479341	BLF06916	Hymenoptera	Formicidae	Amblyoponinae	Mystrium	mirror	3w	pin				Fisher, Griswold et al.	2002-11-26	2002-11-30		tropical dry forest	ex rotten log	Parc National de Baie de Baly, 12.4 km 337° NNW Soalala		Mahajanga	Madagascar	10 m	-16.01	45.265	Malagasy		CASC, San Francisco, CA, USA	CASC
CASENT0479342	BLF06916	Hymenoptera	Formicidae	Amblyoponinae	Mystrium	mirror	3w	pin		DNA voucher		Fisher, Griswold et al.	2002-11-26	2002-11-30		tropical dry forest	ex rotten log	Parc National de Baie de Baly, 12.4 km 337° NNW Soalala		Mahajanga	Madagascar	10 m	-16.01	45.265	Malagasy		CASC, San Francisco, CA, USA	CASC
CASENT0479342-D01	BLF06916	Hymenoptera	Formicidae	Amblyoponinae	Mystrium	mirror	1l	100% EtOH		sent to Alex Smith for barcoding, U of Guelph BOX-00173		Fisher, Griswold et al.	2002-11-26	2002-11-30		tropical dry forest	ex rotten log	Parc National de Baie de Baly, 12.4 km 337° NNW Soalala		Mahajanga	Madagascar	10 m	-16.01	45.265	Malagasy		CASC, San Francisco, CA, USA	CASC
CASENT0479342-D20	BLF06916	Hymenoptera	Formicidae	Amblyoponinae	Mystrium	mirror	1w	100% EtOH				Fisher, Griswold et al.	2002-11-26	2002-11-30		tropical dry forest	ex rotten log	Parc National de Baie de Baly, 12.4 km 337° NNW Soalala		Mahajanga	Madagascar	10 m	-16.01	45.265	Malagasy		CASC, San Francisco, CA, USA	Sent to Brice Noonan
CASENT0479343	BLF06916	Hymenoptera	Formicidae	Amblyoponinae	Mystrium	mirror	3w	pin				Fisher, Griswold et al.	2002-11-26	2002-11-30		tropical dry forest	ex rotten log	Parc National de Baie de Baly, 12.4 km 337° NNW Soalala		Mahajanga	Madagascar	10 m	-16.01	45.265	Malagasy		CASC, San Francisco, CA, USA	CASC
CASENT0484647	BLF03597	Hymenoptera	Formicidae	Amblyoponinae	Mystrium	mirror	1w	pin				Fisher, Griswold et al.	2001-04-02	2001-04-08	pitfall trap, PF 50 traps, 11 cm dbh with water, soap, formalin, nonlinear placement	tropical dry forest		Parc National d'Ankarafantsika, Forêt de Tsimaloto, 18.3 km 46° NE de Tsaramandroso		Mahajanga	Madagascar	135 m	-16.2281	47.1436	Malagasy		CASC, San Francisco, CA, USA	CASC
CASENT0486392	BLF06623	Hymenoptera	Formicidae	Amblyoponinae	Mystrium	mirror	1w	pin				Fisher, Griswold et al.	2002-11-12	2002-11-16		tropical dry forest	ex rotten log	Parc National de Namoroka, 16.9 km 317° NW Vilanandro		Mahajanga	Madagascar	100 m	-16.4067	45.31	Malagasy		CASC, San Francisco, CA, USA	CASC
CASENT0486581	BLF06678	Hymenoptera	Formicidae	Amblyoponinae	Mystrium	mirror	3w	pin				Fisher, Griswold et al.	2002-11-12	2002-11-16		tropical dry forest	ex rotten log	Parc National de Namoroka, 16.9 km 317° NW Vilanandro		Mahajanga	Madagascar	100 m	-16.4067	45.31	Malagasy		CASC, San Francisco, CA, USA	CASC
CASENT0486582	BLF06678	Hymenoptera	Formicidae	Amblyoponinae	Mystrium	mirror	3w	pin				Fisher, Griswold et al.	2002-11-12	2002-11-16		tropical dry forest	ex rotten log	Parc National de Namoroka, 16.9 km 317° NW Vilanandro		Mahajanga	Madagascar	100 m	-16.4067	45.31	Malagasy		CASC, San Francisco, CA, USA	CASC
CASENT0486583	BLF06678	Hymenoptera	Formicidae	Amblyoponinae	Mystrium	mirror	3w	pin		DNA voucher		Fisher, Griswold et al.	2002-11-12	2002-11-16		tropical dry forest	ex rotten log	Parc National de Namoroka, 16.9 km 317° NW Vilanandro		Mahajanga	Madagascar	100 m	-16.4067	45.31	Malagasy		CASC, San Francisco, CA, USA	CASC
CASENT0486583-D01	BLF06678	Hymenoptera	Formicidae	Amblyoponinae	Mystrium	mirror	1l	100% EtOH		sent to Alex Smith for barcoding, U of Guelph BOX-00173		Fisher, Griswold et al.	2002-11-12	2002-11-16		tropical dry forest	ex rotten log	Parc National de Namoroka, 16.9 km 317° NW Vilanandro		Mahajanga	Madagascar	100 m	-16.4067	45.31	Malagasy		CASC, San Francisco, CA, USA	CASC
CASENT0489924	BLF06571	Hymenoptera	Formicidae	Amblyoponinae	Mystrium	mirror	3w	pin		DNA voucher		Fisher, Griswold et al.	2002-11-08	2002-11-12		tropical dry forest	under stone	Parc National de Namoroka, 17.8 km 329° WNW Vilanandro		Mahajanga	Madagascar	100 m	-16.3767	45.3267	Malagasy		CASC, San Francisco, CA, USA	CASC
CASENT0489924-D01	BLF06571	Hymenoptera	Formicidae	Amblyoponinae	Mystrium	mirror	1w	100% EtOH		sent to Alex Smith for barcoding, U of Guelph BOX-00173		Fisher, Griswold et al.	2002-11-08	2002-11-12		tropical dry forest	under stone	Parc National de Namoroka, 17.8 km 329° WNW Vilanandro		Mahajanga	Madagascar	100 m	-16.3767	45.3267	Malagasy		CASC, San Francisco, CA, USA	CASC
CASENT0489925	BLF06571	Hymenoptera	Formicidae	Amblyoponinae	Mystrium	mirror	3w	pin				Fisher, Griswold et al.	2002-11-08	2002-11-12		tropical dry forest	under stone	Parc National de Namoroka, 17.8 km 329° WNW Vilanandro		Mahajanga	Madagascar	100 m	-16.3767	45.3267	Malagasy		CASC, San Francisco, CA, USA	CASC
CASENT0489926	BLF06571	Hymenoptera	Formicidae	Amblyoponinae	Mystrium	mirror	3w	pin				Fisher, Griswold et al.	2002-11-08	2002-11-12		tropical dry forest	under stone	Parc National de Namoroka, 17.8 km 329° WNW Vilanandro		Mahajanga	Madagascar	100 m	-16.3767	45.3267	Malagasy		CASC, San Francisco, CA, USA	CASC
CASENT0489927	BLF06571	Hymenoptera	Formicidae	Amblyoponinae	Mystrium	mirror	3w	pin				Fisher, Griswold et al.	2002-11-08	2002-11-12		tropical dry forest	under stone	Parc National de Namoroka, 17.8 km 329° WNW Vilanandro		Mahajanga	Madagascar	100 m	-16.3767	45.3267	Malagasy		CASC, San Francisco, CA, USA	CASC
CASENT0489928	BLF06571	Hymenoptera	Formicidae	Amblyoponinae	Mystrium	mirror	3w					Fisher, Griswold et al.	2002-11-08	2002-11-12		tropical dry forest	under stone	Parc National de Namoroka, 17.8 km 329° WNW Vilanandro		Mahajanga	Madagascar	100 m	-16.3767	45.3267	Malagasy		CASC, San Francisco, CA, USA	CASC
CASENT0489929	BLF06571	Hymenoptera	Formicidae	Amblyoponinae	Mystrium	mirror	3w	pin				Fisher, Griswold et al.	2002-11-08	2002-11-12		tropical dry forest	under stone	Parc National de Namoroka, 17.8 km 329° WNW Vilanandro		Mahajanga	Madagascar	100 m	-16.3767	45.3267	Malagasy		CASC, San Francisco, CA, USA	CASC
CASENT0489930	BLF06571	Hymenoptera	Formicidae	Amblyoponinae	Mystrium	mirror	3m	pin				Fisher, Griswold et al.	2002-11-08	2002-11-12		tropical dry forest	under stone	Parc National de Namoroka, 17.8 km 329° WNW Vilanandro		Mahajanga	Madagascar	100 m	-16.3767	45.3267	Malagasy		CASC, San Francisco, CA, USA	CASC
CASENT0489931	BLF06571	Hymenoptera	Formicidae	Amblyoponinae	Mystrium	mirror	2M	pin				Fisher, Griswold et al.	2002-11-08	2002-11-12		tropical dry forest	under stone	Parc National de Namoroka, 17.8 km 329° WNW Vilanandro		Mahajanga	Madagascar	100 m	-16.3767	45.3267	Malagasy		CASC, San Francisco, CA, USA	CASC
CASENT0490653	BLF07644	Hymenoptera	Formicidae	Amblyoponinae	Mystrium	mirror	3w	pin				Fisher, Griswold et al.	2003-02-09	2003-02-14		Uapaca woodland	under stone	Parc National d'Isalo, Ambovo Springs, 29.3 km 4° N Ranohira		Fianarantsoa	Madagascar	990 m	-22.2983	45.3517	Malagasy		CASC, San Francisco, CA, USA	CASC
CASENT0490654	BLF07644	Hymenoptera	Formicidae	Amblyoponinae	Mystrium	mirror	3w	pin		DNA voucher		Fisher, Griswold et al.	2003-02-09	2003-02-14		Uapaca woodland	under stone	Parc National d'Isalo, Ambovo Springs, 29.3 km 4° N Ranohira		Fianarantsoa	Madagascar	990 m	-22.2983	45.3517	Malagasy		CASC, San Francisco, CA, USA	CASC
CASENT0490654-D01	BLF07644	Hymenoptera	Formicidae	Amblyoponinae	Mystrium	mirror	1l	100% EtOH		sent to Alex Smith for barcoding, U of Guelph BOX-00173		Fisher, Griswold et al.	2003-02-09	2003-02-14		Uapaca woodland	under stone	Parc National d'Isalo, Ambovo Springs, 29.3 km 4° N Ranohira		Fianarantsoa	Madagascar	990 m	-22.2983	45.3517	Malagasy		CASC, San Francisco, CA, USA	CASC
CASENT0491136	BLF07788	Hymenoptera	Formicidae	Amblyoponinae	Mystrium	mirror	3w	pin				Fisher, Griswold et al.	2003-02-09	2003-02-14		Uapaca woodland	under stone	Parc National d'Isalo, Ambovo Springs, 29.3 km 4° N Ranohira		Fianarantsoa	Madagascar	990 m	-22.2983	45.3517	Malagasy		CASC, San Francisco, CA, USA	CASC
CASENT0492108	BLF06900	Hymenoptera	Formicidae	Amblyoponinae	Mystrium	mirror	3w	pin		DNA voucher		Fisher, Griswold et al.	2002-11-26	2002-11-30		tropical dry forest	ex rotten log	Parc National de Baie de Baly, 12.4 km 337° NNW Soalala		Mahajanga	Madagascar	10 m	-16.01	45.265	Malagasy		CASC, San Francisco, CA, USA	CASC
CASENT0492108-D01	BLF06900	Hymenoptera	Formicidae	Amblyoponinae	Mystrium	mirror	1l	100% EtOH		sent to Alex Smith for barcoding, U of Guelph BOX-00173		Fisher, Griswold et al.	2002-11-26	2002-11-30		tropical dry forest	ex rotten log	Parc National de Baie de Baly, 12.4 km 337° NNW Soalala		Mahajanga	Madagascar	10 m	-16.01	45.265	Malagasy		CASC, San Francisco, CA, USA	CASC
CASENT0492109	BLF06900	Hymenoptera	Formicidae	Amblyoponinae	Mystrium	mirror	1Q ergatoid, 2w	pin				Fisher, Griswold et al.	2002-11-26	2002-11-30		tropical dry forest	ex rotten log	Parc National de Baie de Baly, 12.4 km 337° NNW Soalala		Mahajanga	Madagascar	10 m	-16.01	45.265	Malagasy		CASC, San Francisco, CA, USA	CASC
CASENT0492110	BLF06900	Hymenoptera	Formicidae	Amblyoponinae	Mystrium	mirror	3w	pin				Fisher, Griswold et al.	2002-11-26	2002-11-30		tropical dry forest	ex rotten log	Parc National de Baie de Baly, 12.4 km 337° NNW Soalala		Mahajanga	Madagascar	10 m	-16.01	45.265	Malagasy		CASC, San Francisco, CA, USA	CASC
CASENT0492148	BLF06884	Hymenoptera	Formicidae	Amblyoponinae	Mystrium	mirror	3w	pin		DNA voucher		Fisher, Griswold et al.	2002-11-26	2002-11-30		tropical dry forest	ex rotten log	Parc National de Baie de Baly, 12.4 km 337° NNW Soalala		Mahajanga	Madagascar	10 m	-16.01	45.265	Malagasy		CASC, San Francisco, CA, USA	CASC
CASENT0492148-D01	BLF06884	Hymenoptera	Formicidae	Amblyoponinae	Mystrium	mirror	1l	100% EtOH		sent to Alex Smith for barcoding, U of Guelph BOX-00173		Fisher, Griswold et al.	2002-11-26	2002-11-30		tropical dry forest	ex rotten log	Parc National de Baie de Baly, 12.4 km 337° NNW Soalala		Mahajanga	Madagascar	10 m	-16.01	45.265	Malagasy		CASC, San Francisco, CA, USA	CASC
CASENT0492149	BLF06884	Hymenoptera	Formicidae	Amblyoponinae	Mystrium	mirror	3w	pin				Fisher, Griswold et al.	2002-11-26	2002-11-30		tropical dry forest	ex rotten log	Parc National de Baie de Baly, 12.4 km 337° NNW Soalala		Mahajanga	Madagascar	10 m	-16.01	45.265	Malagasy		CASC, San Francisco, CA, USA	CASC
CASENT0492150	BLF06884	Hymenoptera	Formicidae	Amblyoponinae	Mystrium	mirror	3w	pin				Fisher, Griswold et al.	2002-11-26	2002-11-30		tropical dry forest	ex rotten log	Parc National de Baie de Baly, 12.4 km 337° NNW Soalala		Mahajanga	Madagascar	10 m	-16.01	45.265	Malagasy		CASC, San Francisco, CA, USA	CASC
CASENT0492151	BLF06897	Hymenoptera	Formicidae	Amblyoponinae	Mystrium	mirror	3w	pin				Fisher, Griswold et al.	2002-11-26	2002-11-30		tropical dry forest	ex rotten log	Parc National de Baie de Baly, 12.4 km 337° NNW Soalala		Mahajanga	Madagascar	10 m	-16.01	45.265	Malagasy		CASC, San Francisco, CA, USA	CASC
CASENT0492152	BLF06897	Hymenoptera	Formicidae	Amblyoponinae	Mystrium	mirror	3w	pin		DNA voucher		Fisher, Griswold et al.	2002-11-26	2002-11-30		tropical dry forest	ex rotten log	Parc National de Baie de Baly, 12.4 km 337° NNW Soalala		Mahajanga	Madagascar	10 m	-16.01	45.265	Malagasy		CASC, San Francisco, CA, USA	CASC
CASENT0492152-D01	BLF06897	Hymenoptera	Formicidae	Amblyoponinae	Mystrium	mirror	1l	100% EtOH		sent to Alex Smith for barcoding, U of Guelph BOX-00173		Fisher, Griswold et al.	2002-11-26	2002-11-30		tropical dry forest	ex rotten log	Parc National de Baie de Baly, 12.4 km 337° NNW Soalala		Mahajanga	Madagascar	10 m	-16.01	45.265	Malagasy		CASC, San Francisco, CA, USA	CASC
CASENT0492152-D20	BLF06897	Hymenoptera	Formicidae	Amblyoponinae	Mystrium	mirror	1w	100% EtOH				Fisher, Griswold et al.	2002-11-26	2002-11-30		tropical dry forest	ex rotten log	Parc National de Baie de Baly, 12.4 km 337° NNW Soalala		Mahajanga	Madagascar	10 m	-16.01	45.265	Malagasy		CASC, San Francisco, CA, USA	Sent to Brice Noonan
CASENT0492153	BLF06897	Hymenoptera	Formicidae	Amblyoponinae	Mystrium	mirror	3w	pin				Fisher, Griswold et al.	2002-11-26	2002-11-30		tropical dry forest	ex rotten log	Parc National de Baie de Baly, 12.4 km 337° NNW Soalala		Mahajanga	Madagascar	10 m	-16.01	45.265	Malagasy		CASC, San Francisco, CA, USA	Sent to Brice Noonan
CASENT0492154	BLF06897	Hymenoptera	Formicidae	Amblyoponinae	Mystrium	mirror	2m	pin				Fisher, Griswold et al.	2002-11-26	2002-11-30		tropical dry forest	ex rotten log	Parc National de Baie de Baly, 12.4 km 337° NNW Soalala		Mahajanga	Madagascar	10 m	-16.01	45.265	Malagasy		CASC, San Francisco, CA, USA	CASC
CASENT0492166	BLF06896	Hymenoptera	Formicidae	Amblyoponinae	Mystrium	mirror	3w	pin				Fisher, Griswold et al.	2002-11-26	2002-11-30		tropical dry forest	ex rotten log	Parc National de Baie de Baly, 12.4 km 337° NNW Soalala		Mahajanga	Madagascar	10 m	-16.01	45.265	Malagasy		CASC, San Francisco, CA, USA	CASC
CASENT0492167	BLF06896	Hymenoptera	Formicidae	Amblyoponinae	Mystrium	mirror	3w	pin		DNA voucher		Fisher, Griswold et al.	2002-11-26	2002-11-30		tropical dry forest	ex rotten log	Parc National de Baie de Baly, 12.4 km 337° NNW Soalala		Mahajanga	Madagascar	10 m	-16.01	45.265	Malagasy		CASC, San Francisco, CA, USA	CASC
CASENT0492167-D01	BLF06896	Hymenoptera	Formicidae	Amblyoponinae	Mystrium	mirror	1l	100% EtOH		sent to Alex Smith for barcoding, U of Guelph BOX-00173		Fisher, Griswold et al.	2002-11-26	2002-11-30		tropical dry forest	ex rotten log	Parc National de Baie de Baly, 12.4 km 337° NNW Soalala		Mahajanga	Madagascar	10 m	-16.01	45.265	Malagasy		CASC, San Francisco, CA, USA	CASC
CASENT0492168	BLF06896	Hymenoptera	Formicidae	Amblyoponinae	Mystrium	mirror	3w	pin				Fisher, Griswold et al.	2002-11-26	2002-11-30		tropical dry forest	ex rotten log	Parc National de Baie de Baly, 12.4 km 337° NNW Soalala		Mahajanga	Madagascar	10 m	-16.01	45.265	Malagasy		CASC, San Francisco, CA, USA	CASC
CASENT0492746	BLF06925	Hymenoptera	Formicidae	Amblyoponinae	Mystrium	mirror	3w	pin				Fisher, Griswold et al.	2002-11-26	2002-11-30		tropical dry forest	ex rotting tree stump	Parc National de Baie de Baly, 12.4 km 337° NNW Soalala		Mahajanga	Madagascar	10 m	-16.01	45.265	Malagasy		CASC, San Francisco, CA, USA	CASC
CASENT0492747	BLF06925	Hymenoptera	Formicidae	Amblyoponinae	Mystrium	mirror	3w	pin				Fisher, Griswold et al.	2002-11-26	2002-11-30		tropical dry forest	ex rotting tree stump	Parc National de Baie de Baly, 12.4 km 337° NNW Soalala		Mahajanga	Madagascar	10 m	-16.01	45.265	Malagasy		CASC, San Francisco, CA, USA	CASC
CASENT0492748	BLF06925	Hymenoptera	Formicidae	Amblyoponinae	Mystrium	mirror	3w	pin				Fisher, Griswold et al.	2002-11-26	2002-11-30		tropical dry forest	ex rotting tree stump	Parc National de Baie de Baly, 12.4 km 337° NNW Soalala		Mahajanga	Madagascar	10 m	-16.01	45.265	Malagasy		CASC, San Francisco, CA, USA	CASC
CASENT0492768	BLF06915	Hymenoptera	Formicidae	Amblyoponinae	Mystrium	mirror	3w	pin		DNA voucher		Fisher, Griswold et al.	2002-11-26	2002-11-30		tropical dry forest	ex rotten log	Parc National de Baie de Baly, 12.4 km 337° NNW Soalala		Mahajanga	Madagascar	10 m	-16.01	45.265	Malagasy		CASC, San Francisco, CA, USA	CASC
CASENT0492768-D01	BLF06915	Hymenoptera	Formicidae	Amblyoponinae	Mystrium	mirror	1w	100% EtOH		sent to Alex Smith for barcoding, U of Guelph BOX-00173		Fisher, Griswold et al.	2002-11-26	2002-11-30		tropical dry forest	ex rotten log	Parc National de Baie de Baly, 12.4 km 337° NNW Soalala		Mahajanga	Madagascar	10 m	-16.01	45.265	Malagasy		CASC, San Francisco, CA, USA	CASC
CASENT0492769	BLF06915	Hymenoptera	Formicidae	Amblyoponinae	Mystrium	mirror	3w	pin				Fisher, Griswold et al.	2002-11-26	2002-11-30		tropical dry forest	ex rotten log	Parc National de Baie de Baly, 12.4 km 337° NNW Soalala		Mahajanga	Madagascar	10 m	-16.01	45.265	Malagasy		CASC, San Francisco, CA, USA	CASC
CASENT0492770	BLF06915	Hymenoptera	Formicidae	Amblyoponinae	Mystrium	mirror	3w	pin				Fisher, Griswold et al.	2002-11-26	2002-11-30		tropical dry forest	ex rotten log	Parc National de Baie de Baly, 12.4 km 337° NNW Soalala		Mahajanga	Madagascar	10 m	-16.01	45.265	Malagasy		CASC, San Francisco, CA, USA	CASC
CASENT0493040	BLF06573	Hymenoptera	Formicidae	Amblyoponinae	Mystrium	mirror	3w	pin				Fisher, Griswold et al.	2002-11-08	2002-11-12		tropical dry forest	under stone	Parc National de Namoroka, 17.8 km 329° WNW Vilanandro		Mahajanga	Madagascar	100 m	-16.3767	45.3267	Malagasy		CASC, San Francisco, CA, USA	CASC
CASENT0493041	BLF06573	Hymenoptera	Formicidae	Amblyoponinae	Mystrium	mirror	3w	pin				Fisher, Griswold et al.	2002-11-08	2002-11-12		tropical dry forest	under stone	Parc National de Namoroka, 17.8 km 329° WNW Vilanandro		Mahajanga	Madagascar	100 m	-16.3767	45.3267	Malagasy		CASC, San Francisco, CA, USA	CASC
CASENT0493042	BLF06573	Hymenoptera	Formicidae	Amblyoponinae	Mystrium	mirror	3w	pin				Fisher, Griswold et al.	2002-11-08	2002-11-12		tropical dry forest	under stone	Parc National de Namoroka, 17.8 km 329° WNW Vilanandro		Mahajanga	Madagascar	100 m	-16.3767	45.3267	Malagasy		CASC, San Francisco, CA, USA	CASC
CASENT0493043	BLF06573	Hymenoptera	Formicidae	Amblyoponinae	Mystrium	mirror	1w	pin				Fisher, Griswold et al.	2002-11-08	2002-11-12		tropical dry forest	under stone	Parc National de Namoroka, 17.8 km 329° WNW Vilanandro		Mahajanga	Madagascar	100 m	-16.3767	45.3267	Malagasy		CASC, San Francisco, CA, USA	CASC
CASENT0493201	BLF06520	Hymenoptera	Formicidae	Amblyoponinae	Mystrium	mirror	2w	pin		DNA voucher		Fisher, Griswold et al.	2002-11-08	2002-11-12		tropical dry forest	sifted litter (leaf mold, rotten wood)	Parc National de Namoroka, 17.8 km 329° WNW Vilanandro		Mahajanga	Madagascar	100 m	-16.3767	45.3267	Malagasy		CASC, San Francisco, CA, USA	CASC
CASENT0493201-D01	BLF06520	Hymenoptera	Formicidae	Amblyoponinae	Mystrium	mirror	1l	100% EtOH		sent to Alex Smith for barcoding, U of Guelph BOX-00173		Fisher, Griswold et al.	2002-11-08	2002-11-12		tropical dry forest	sifted litter (leaf mold, rotten wood)	Parc National de Namoroka, 17.8 km 329° WNW Vilanandro		Mahajanga	Madagascar	100 m	-16.3767	45.3267	Malagasy		CASC, San Francisco, CA, USA	CASC
CASENT0496501	BLF06634	Hymenoptera	Formicidae	Amblyoponinae	Mystrium	mirror	3w	pin		DNA voucher		Fisher, Griswold et al.	2002-11-12	2002-11-16		tropical dry forest	under stone	Parc National de Namoroka, 16.9 km 317° NW Vilanandro		Mahajanga	Madagascar	100 m	-16.4067	45.31	Malagasy		CASC, San Francisco, CA, USA	CASC
CASENT0496501-D01	BLF06634	Hymenoptera	Formicidae	Amblyoponinae	Mystrium	mirror	1l	100% EtOH		sent to Alex Smith for barcoding, U of Guelph BOX-00173		Fisher, Griswold et al.	2002-11-12	2002-11-16		tropical dry forest	under stone	Parc National de Namoroka, 16.9 km 317° NW Vilanandro		Mahajanga	Madagascar	100 m	-16.4067	45.31	Malagasy		CASC, San Francisco, CA, USA	CASC
CASENT0496502	BLF06634	Hymenoptera	Formicidae	Amblyoponinae	Mystrium	mirror	3w	pin				Fisher, Griswold et al.	2002-11-12	2002-11-16		tropical dry forest	under stone	Parc National de Namoroka, 16.9 km 317° NW Vilanandro		Mahajanga	Madagascar	100 m	-16.4067	45.31	Malagasy		CASC, San Francisco, CA, USA	CASC
CASENT0496503	BLF06634	Hymenoptera	Formicidae	Amblyoponinae	Mystrium	mirror	1m	pin				Fisher, Griswold et al.	2002-11-12	2002-11-16		tropical dry forest	under stone	Parc National de Namoroka, 16.9 km 317° NW Vilanandro		Mahajanga	Madagascar	100 m	-16.4067	45.31	Malagasy		CASC, San Francisco, CA, USA	CASC
CASENT0496504	BLF06634	Hymenoptera	Formicidae	Amblyoponinae	Mystrium	mirror	3w	pin				Fisher, Griswold et al.	2002-11-12	2002-11-16		tropical dry forest	under stone	Parc National de Namoroka, 16.9 km 317° NW Vilanandro		Mahajanga	Madagascar	100 m	-16.4067	45.31	Malagasy		CASC, San Francisco, CA, USA	CASC
CASENT0500388	BLF03357	Hymenoptera	Formicidae	Amblyoponinae	Mystrium	mirror	6w, >15l, 1p	freezer		BLF3357-01		Fisher, Griswold et al.	2001-03-11	2001-03-16		tropical dry forest	ex rotten log	Forêt d'Anabohazo, 21.6 km 247° WSW Maromandia		Antsiranana	Madagascar	120 m	-14.3089	47.9143	Malagasy			2:DG
CASENT0500412	BLF03354	Hymenoptera	Formicidae	Amblyoponinae	Mystrium	mirror	4w 1l 4p	freezer		BLF3354-01		Fisher, Griswold et al.	2001-03-11	2001-03-16		tropical dry forest	under stone	Forêt d'Anabohazo, 21.6 km 247° WSW Maromandia		Antsiranana	Madagascar	120 m	-14.3089	47.9143	Malagasy
CASENT0500440	BLF03379	Hymenoptera	Formicidae	Amblyoponinae	Mystrium	mirror	>15w, >15l, 5p	freezer		BLF3379-01		Fisher, Griswold et al.	2001-03-11	2001-03-16		tropical dry forest	under stone	Forêt d'Anabohazo, 21.6 km 247° WSW Maromandia		Antsiranana	Madagascar	120 m	-14.3089	47.9143	Malagasy
CASENT0501208	BLF06684	Hymenoptera	Formicidae	Amblyoponinae	Mystrium	mirror	>15w, l, p	freezer		CASENT0005789		Fisher, Griswold et al.	2002-11-12	2002-11-16		tropical dry forest	ex rotten log	Parc National de Namoroka, 16.9 km 317° NW Vilanandro		Mahajanga	Madagascar	100 m	-16.4067	45.31	Malagasy		CASC, San Francisco, CA, USA	CASC
CASENT0501742	BLF05693	Hymenoptera	Formicidae	Amblyoponinae	Mystrium	mirror	>5w, p	freezer		CASENT0001404		Fisher-Griswold Arthropod Team	2002-02-13	2002-02-19		spiny forest/thicket	under stone	Réserve Spéciale de Cap Sainte Marie, 14.9 km 261° W Marovato		Toliara	Madagascar	160 m	-25.5944	45.1468	Malagasy		CASC, San Francisco, CA, USA	CASC
CASENT0501743	BLF04482	Hymenoptera	Formicidae	Amblyoponinae	Mystrium	mirror	>5w, l, p	freezer		CASENT0000549		Fisher-Griswold Arthropod Team	2001-11-16	2001-11-20		tropical dry forest on Tsingy	ex rotten log	Parc National Tsingy de Bemaraha, 10.6 km ESE 123° Antsalova		Mahajanga	Madagascar	150 m	-18.7094	44.7182	Malagasy		CASC, San Francisco, CA, USA	CASC
CASENT0501744	BLF04856	Hymenoptera	Formicidae	Amblyoponinae	Mystrium	mirror	>5w, l, p	freezer		CASENT0000628		Fisher-Griswold Arthropod Team	2002-01-12	2002-01-16		spiny forest/thicket	under stone	Parc National d'Andohahela, Forêt de Manantalinjo, 33.6 km 63° ENE Amboasary, 7.6 km 99° E Hazofotsy		Toliara	Madagascar	150 m	-24.8169	46.61	Malagasy		CASC, San Francisco, CA, USA	CASC
CASENT0000526	BLF04438	Hymenoptera	Formicidae	Amblyoponinae	Mystrium	shadow	1m	pin				Fisher-Griswold Arthropod Team	2001-11-16	2001-11-20		tropical dry forest on Tsingy	ex rotten log	Parc National Tsingy de Bemaraha, 10.6 km ESE 123° Antsalova		Mahajanga	Madagascar	150 m	-18.7094	44.7182	Malagasy		CASC, San Francisco, CA, USA	CASC
CASENT0000705	BLF04444	Hymenoptera	Formicidae	Amblyoponinae	Mystrium	shadow	1m	pin				Fisher-Griswold Arthropod Team	2001-11-16	2001-11-20		tropical dry forest on Tsingy	ex rotten log	Parc National Tsingy de Bemaraha, 10.6 km ESE 123° Antsalova		Mahajanga	Madagascar	150 m	-18.7094	44.7182	Malagasy		CASC, San Francisco, CA, USA	CASC
CASENT0002048	BLF02649	Hymenoptera	Formicidae	Amblyoponinae	Mystrium	shadow	1m	pin				Fisher, Griswold et al.	2001-01-20	2001-01-26		montane rainforest	ex rotten log	Parc National Montagne d'Ambre, 3.6 km 235° SW Joffreville		Antsiranana	Madagascar	925 m	-12.5344	49.1795	Malagasy		CASC, San Francisco, CA, USA	CASC
CASENT0002049	BLF03219	Hymenoptera	Formicidae	Amblyoponinae	Mystrium	shadow	3w	pin				Fisher, Griswold et al.	2001-02-22	2001-02-28		littoral rainforest	ex rotten log	Forêt d'Orangea, 3.6 km 128° SE Remena		Antsiranana	Madagascar	90 m	-12.2589	49.3747	Malagasy		CASC, San Francisco, CA, USA	CASC
CASENT0002050	BLF03218	Hymenoptera	Formicidae	Amblyoponinae	Mystrium	shadow	2W	pin				Fisher, Griswold et al.	2001-02-22	2001-02-28		littoral rainforest	ex rotten log	Forêt d'Orangea, 3.6 km 128° SE Remena		Antsiranana	Madagascar	90 m	-12.2589	49.3747	Malagasy		CASC, San Francisco, CA, USA	CASC
CASENT0002055	BLF02649	Hymenoptera	Formicidae	Amblyoponinae	Mystrium	shadow	3w	pin		DNA voucher		Fisher, Griswold et al.	2001-01-20	2001-01-26		montane rainforest	ex rotten log	Parc National Montagne d'Ambre, 3.6 km 235° SW Joffreville		Antsiranana	Madagascar	925 m	-12.5344	49.1795	Malagasy		CASC, San Francisco, CA, USA	CASC
CASENT0002055-D01	BLF02649	Hymenoptera	Formicidae	Amblyoponinae	Mystrium	shadow	1l	100% EtOH		sent to Alex Smith for barcoding, U of Guelph BOX-00174		Fisher, Griswold et al.	2001-01-20	2001-01-26		montane rainforest	ex rotten log	Parc National Montagne d'Ambre, 3.6 km 235° SW Joffreville		Antsiranana	Madagascar	925 m	-12.5344	49.1795	Malagasy		CASC, San Francisco, CA, USA	CASC
CASENT0002055-D20	BLF02649	Hymenoptera	Formicidae	Amblyoponinae	Mystrium	shadow	1w	100% EtOH				Fisher, Griswold et al.	2001-01-20	2001-01-26		montane rainforest	ex rotten log	Parc National Montagne d'Ambre, 3.6 km 235° SW Joffreville		Antsiranana	Madagascar	925 m	-12.5344	49.1795	Malagasy		CASC, San Francisco, CA, USA	Sent to Brice Noonan
CASENT0002137	BLF02651	Hymenoptera	Formicidae	Amblyoponinae	Mystrium	shadow	2w	pin		DNA voucher		Fisher, Griswold et al.	2001-01-20	2001-01-26		montane rainforest	ex rotten stick on ground	Parc National Montagne d'Ambre, 3.6 km 235° SW Joffreville		Antsiranana	Madagascar	925 m	-12.5344	49.1795	Malagasy		CASC, San Francisco, CA, USA	CASC
CASENT0002137-D01	BLF02651	Hymenoptera	Formicidae	Amblyoponinae	Mystrium	shadow	1l	100% EtOH		sent to Alex Smith for barcoding, U of Guelph BOX-00172		Fisher, Griswold et al.	2001-01-20	2001-01-26		montane rainforest	ex rotten stick on ground	Parc National Montagne d'Ambre, 3.6 km 235° SW Joffreville		Antsiranana	Madagascar	925 m	-12.5344	49.1795	Malagasy		CASC, San Francisco, CA, USA	CASC
CASENT0002137-D20	BLF02651	Hymenoptera	Formicidae	Amblyoponinae	Mystrium	shadow	1w	100% EtOH				Fisher, Griswold et al.	2001-01-20	2001-01-26		montane rainforest	ex rotten stick on ground	Parc National Montagne d'Ambre, 3.6 km 235° SW Joffreville		Antsiranana	Madagascar	925 m	-12.5344	49.1795	Malagasy		CASC, San Francisco, CA, USA	Sent to Brice Noonan
CASENT0003253	BLF01862	Hymenoptera	Formicidae	Amblyoponinae	Mystrium	shadow	1w	pin	transect subsample #44	DNA voucher		B.L.Fisher	1998-10-11	00/00/00	MW 75 sample transect, 5,10m	rainforest	sifted litter (leaf mold, rotten wood)	R.S. Manongarivo, 12.8 km 228° SW Antanambao		Antsiranana	Madagascar	780 m	-13.9767	48.4233	Malagasy		CASC, San Francisco, CA, USA	CASC
CASENT0003253-D01	BLF01862	Hymenoptera	Formicidae	Amblyoponinae	Mystrium	shadow	right hind leg of worker	100% EtOH	transect subsample #44	sent to Alex Smith for barcoding, U of Guelph BOX-00172		B.L.Fisher	1998-10-11	00/00/00	MW 75 sample transect, 5,10m	rainforest	sifted litter (leaf mold, rotten wood)	R.S. Manongarivo, 12.8 km 228° SW Antanambao		Antsiranana	Madagascar	780 m	-13.9767	48.4233	Malagasy		CASC, San Francisco, CA, USA	CASC
CASENT0003253-D20	BLF01862	Hymenoptera	Formicidae	Amblyoponinae	Mystrium	shadow	1w	100% EtOH				B.L.Fisher	1998-10-11	00/00/00	MW 75 sample transect, 5,10m	rainforest	sifted litter (leaf mold, rotten wood)	R.S. Manongarivo, 12.8 km 228° SW Antanambao		Antsiranana	Madagascar	780 m	-13.9767	48.4233	Malagasy		CASC, San Francisco, CA, USA	Sent to Brice Noonan
CASENT0007779	BLF04233	Hymenoptera	Formicidae	Amblyoponinae	Mystrium	shadow	2m	pin				Fisher-Griswold Arthropod Team	2001-11-06	2001-11-10	Malaise trap	tropical dry forest		Parc National Tsingy de Bemaraha, 3.4 km 93° E Bekopaka, Tombeau Vazimba		Mahajanga	Madagascar	50 m	-19.1419	44.828	Malagasy		CASC, San Francisco, CA, USA	CASC
CASENT0007812	BLF04345	Hymenoptera	Formicidae	Amblyoponinae	Mystrium	shadow	1m	pin				Fisher-Griswold Arthropod Team	2001-11-11	2001-11-15	Malaise trap	tropical dry forest on Tsingy		Parc National Tsingy de Bemaraha, 2.5 km 62° ENE Bekopaka, Ankidrodroa River		Mahajanga	Madagascar	100 m	-19.1322	44.8147	Malagasy		CASC, San Francisco, CA, USA	CASC
CASENT0007812-D50	BLF04345	Hymenoptera	Formicidae	Amblyoponinae	Mystrium	shadow	1m	100% EtOH				Fisher-Griswold Arthropod Team	2001-11-11	2001-11-15	Malaise trap	tropical dry forest on Tsingy		Parc National Tsingy de Bemaraha, 2.5 km 62° ENE Bekopaka, Ankidrodroa River		Mahajanga	Madagascar	100 m	-19.1322	44.8147	Malagasy		CASC, San Francisco, CA, USA	CASC
CASENT0009344	BLF03318	Hymenoptera	Formicidae	Amblyoponinae	Mystrium	shadow	3w	pin		DNA voucher		Fisher, Griswold et al.	2001-03-04	2001-03-09		rainforest	ex rotten log	Ampasindava, Forêt d'Ambilanivy, 3.9 km 181° S Ambaliha		Antsiranana	Madagascar	600 m	-13.7986	48.1617	Malagasy		CASC, San Francisco, CA, USA	CASC
CASENT0009344-D01	BLF03318	Hymenoptera	Formicidae	Amblyoponinae	Mystrium	shadow	1l	100% EtOH		sent to Alex Smith for barcoding, U of Guelph BOX-00174		Fisher, Griswold et al.	2001-03-04	2001-03-09		rainforest	ex rotten log	Ampasindava, Forêt d'Ambilanivy, 3.9 km 181° S Ambaliha		Antsiranana	Madagascar	600 m	-13.7986	48.1617	Malagasy		CASC, San Francisco, CA, USA	CASC
CASENT0009344-D20	BLF03318	Hymenoptera	Formicidae	Amblyoponinae	Mystrium	shadow	1w	100% EtOH				Fisher, Griswold et al.	2001-03-04	2001-03-09		rainforest	ex rotten log	Ampasindava, Forêt d'Ambilanivy, 3.9 km 181° S Ambaliha		Antsiranana	Madagascar	600 m	-13.7986	48.1617	Malagasy		CASC, San Francisco, CA, USA	Sent to Brice Noonan
CASENT0011480	BLF10945	Hymenoptera	Formicidae	Amblyoponinae	Mystrium	shadow	1w	pin				B.L.Fisher	2004-11-21	00/00/00		rainforest	under stone	Forêt de Binara, 9.1km 233° SW Daraina		Antsiranana	Madagascar	800 m	-13.2633	49.6033	Malagasy		CASC, San Francisco, CA, USA	CASC
CASENT0043020	BLF09656	Hymenoptera	Formicidae	Amblyoponinae	Mystrium	shadow	1w	pin	transect subsample #19	DNA voucher		B.L.Fisher	2003-12-03	00/00/00	MW 25 sample transect, 5m	rainforest	sifted litter (leaf mold, rotten wood)	Forêt de Binara, 9.1km 233° SW Daraina		Antsiranana	Madagascar	800 m	-13.2633	49.6033	Malagasy		CASC, San Francisco, CA, USA	CASC
CASENT0043020-D01	BLF09656	Hymenoptera	Formicidae	Amblyoponinae	Mystrium	shadow	1w	100% EtOH	transect subsample #19	sent to Alex Smith for barcoding, U of Guelph BOX-00174		B.L.Fisher	2003-12-03	00/00/00	MW 25 sample transect, 5m	rainforest	sifted litter (leaf mold, rotten wood)	Forêt de Binara, 9.1km 233° SW Daraina		Antsiranana	Madagascar	800 m	-13.2633	49.6033	Malagasy		CASC, San Francisco, CA, USA	CASC
CASENT0050205	BLF06930	Hymenoptera	Formicidae	Amblyoponinae	Mystrium	shadow	1m	pin				Fisher, Griswold et al.	2002-12-01	2002-12-05	Malaise trap	gallery forest		Mahavavy River, 6.2 km 145° SE Mitsinjo		Mahajanga	Madagascar	20 m	-16.0517	45.9083	Malagasy		CASC, San Francisco, CA, USA	CASC
CASENT0050205-D50	BLF06930	Hymenoptera	Formicidae	Amblyoponinae	Mystrium	shadow	1m	100% EtOH				Fisher, Griswold et al.	2002-12-01	2002-12-05	Malaise trap	gallery forest		Mahavavy River, 6.2 km 145° SE Mitsinjo		Mahajanga	Madagascar	20 m	-16.0517	45.9083	Malagasy		CASC, San Francisco, CA, USA	CASC
CASENT0050217	BLF06693	Hymenoptera	Formicidae	Amblyoponinae	Mystrium	shadow	1m	pin				Fisher, Griswold et al.	2002-11-19	2002-11-23	Malaise trap	tropical dry forest		Réserve Spéciale de Bemarivo, 23.8 km 223° SW Besalampy		Mahajanga	Madagascar	30 m	-16.925	44.3683	Malagasy		CASC, San Francisco, CA, USA	CASC
CASENT0053720	BLF10893	Hymenoptera	Formicidae	Amblyoponinae	Mystrium	shadow	1w	pin		DNA voucher		B.L.Fisher	2004-11-19	00/00/00		rainforest	under stone	Forêt de Binara, 9.1km 233° SW Daraina		Antsiranana	Madagascar	650-800 m	-13.2633	49.6033	Malagasy		CASC, San Francisco, CA, USA	CASC
CASENT0053720-D01	BLF10893	Hymenoptera	Formicidae	Amblyoponinae	Mystrium	shadow	1l	100% EtOH		sent to Alex Smith for barcoding, U of Guelph BOX-00052		B.L.Fisher	2004-11-19	00/00/00		rainforest	under stone	Forêt de Binara, 9.1km 233° SW Daraina		Antsiranana	Madagascar	650-800 m	-13.2633	49.6033	Malagasy		CASC, San Francisco, CA, USA	CASC
CASENT0053888	BLF10935	Hymenoptera	Formicidae	Amblyoponinae	Mystrium	shadow	1w	pin		DNA voucher		B.L.Fisher	2004-11-21	00/00/00		rainforest	ex rotten log	Forêt de Binara, 9.1km 233° SW Daraina		Antsiranana	Madagascar	800 m	-13.2633	49.6033	Malagasy		CASC, San Francisco, CA, USA	CASC
CASENT0053888-D01	BLF10935	Hymenoptera	Formicidae	Amblyoponinae	Mystrium	shadow	1w	100% EtOH		sent to Alex Smith for barcoding, U of Guelph BOX-00052		B.L.Fisher	2004-11-21	00/00/00		rainforest	ex rotten log	Forêt de Binara, 9.1km 233° SW Daraina		Antsiranana	Madagascar	800 m	-13.2633	49.6033	Malagasy		CASC, San Francisco, CA, USA	CASC
CASENT0054856	BLF10997	Hymenoptera	Formicidae	Amblyoponinae	Mystrium	shadow	1w	pin	transect subsample #13	DNA voucher		B.L.Fisher	2004-11-26	00/00/00	MW 25 sample transect, 5m	rainforest	sifted litter (leaf mold, rotten wood)	Forêt Ambanitaza, 26.1 km 347° Antalaha		Antsiranana	Madagascar	240 m	-14.6793	50.1837	Malagasy		CASC, San Francisco, CA, USA	CASC
CASENT0054856-D01	BLF10997	Hymenoptera	Formicidae	Amblyoponinae	Mystrium	shadow	1w	100% EtOH	transect subsample #13	sent to Alex Smith for barcoding, U of Guelph BOX-00421		B.L.Fisher	2004-11-26	00/00/00	MW 25 sample transect, 5m	rainforest	sifted litter (leaf mold, rotten wood)	Forêt Ambanitaza, 26.1 km 347° Antalaha		Antsiranana	Madagascar	240 m	-14.6793	50.1837	Malagasy		CASC, San Francisco, CA, USA	CASC
CASENT0054856-D20	BLF10997	Hymenoptera	Formicidae	Amblyoponinae	Mystrium	shadow	1w	100% EtOH				B.L.Fisher	2004-11-26	00/00/00	MW 25 sample transect, 5m	rainforest	sifted litter (leaf mold, rotten wood)	Forêt Ambanitaza, 26.1 km 347° Antalaha		Antsiranana	Madagascar	240 m	-14.6793	50.1837	Malagasy		CASC, San Francisco, CA, USA	Sent to Brice Noonan
CASENT0055509	BLF11100	Hymenoptera	Formicidae	Amblyoponinae	Mystrium	shadow	1m	pin				B.L.Fisher	2004-11-29	00/00/00	MW 25 sample transect, 5m	littoral rainforest	sifted litter (leaf mold, rotten wood)	Ambondrobe, 41.1km 175° Vohemar		Antsiranana	Madagascar	10 m	-13.7153	50.1017	Malagasy		CASC, San Francisco, CA, USA	CASC
CASENT0056405	BLF10934	Hymenoptera	Formicidae	Amblyoponinae	Mystrium	shadow	1w	pin		DNA voucher		B.L.Fisher	2004-11-21	00/00/00		rainforest	ex rotten log	Forêt de Binara, 9.1km 233° SW Daraina		Antsiranana	Madagascar	800 m	-13.2633	49.6033	Malagasy		CASC, San Francisco, CA, USA	CASC
CASENT0056405-D01	BLF10934	Hymenoptera	Formicidae	Amblyoponinae	Mystrium	shadow	1l	100% EtOH		sent to Alex Smith for barcoding, U of Guelph BOX-00171		B.L.Fisher	2004-11-21	00/00/00		rainforest	ex rotten log	Forêt de Binara, 9.1km 233° SW Daraina		Antsiranana	Madagascar	800 m	-13.2633	49.6033	Malagasy		CASC, San Francisco, CA, USA	CASC
CASENT0056406	BLF10925	Hymenoptera	Formicidae	Amblyoponinae	Mystrium	shadow	1w	pin		DNA voucher		B.L.Fisher	2004-11-20	00/00/00		rainforest	ex rotten log	Forêt de Binara, 9.1km 233° SW Daraina		Antsiranana	Madagascar	650-800 m	-13.2633	49.6033	Malagasy		CASC, San Francisco, CA, USA	CASC
CASENT0056406-D01	BLF10925	Hymenoptera	Formicidae	Amblyoponinae	Mystrium	shadow	1l	100% EtOH		sent to Alex Smith for barcoding, U of Guelph BOX-00171		B.L.Fisher	2004-11-20	00/00/00		rainforest	ex rotten log	Forêt de Binara, 9.1km 233° SW Daraina		Antsiranana	Madagascar	650-800 m	-13.2633	49.6033	Malagasy		CASC, San Francisco, CA, USA	CASC
CASENT0056408	BLF10925	Hymenoptera	Formicidae	Amblyoponinae	Mystrium	shadow	1w	pin				B.L.Fisher	2004-11-20	00/00/00		rainforest	ex rotten log	Forêt de Binara, 9.1km 233° SW Daraina		Antsiranana	Madagascar	650-800 m	-13.2633	49.6033	Malagasy		CASC, San Francisco, CA, USA	CASC
CASENT0056751	BLF10873	Hymenoptera	Formicidae	Amblyoponinae	Mystrium	shadow	1w	pin		DNA voucher		B.L.Fisher	2004-11-19	00/00/00		rainforest	under stone	Forêt de Binara, 9.1km 233° SW Daraina		Antsiranana	Madagascar	650-800 m	-13.2633	49.6033	Malagasy		CASC, San Francisco, CA, USA	CASC
CASENT0056751-D01	BLF10873	Hymenoptera	Formicidae	Amblyoponinae	Mystrium	shadow	right hind leg of mounted worker	dry		sent to Alex Smith for barcoding, U of Guelph BOX-00171		B.L.Fisher	2004-11-19	00/00/00		rainforest	under stone	Forêt de Binara, 9.1km 233° SW Daraina		Antsiranana	Madagascar	650-800 m	-13.2633	49.6033	Malagasy		CASC, San Francisco, CA, USA	CASC
CASENT0056752	BLF10873	Hymenoptera	Formicidae	Amblyoponinae	Mystrium	shadow	1w	pin				B.L.Fisher	2004-11-19	00/00/00		rainforest	under stone	Forêt de Binara, 9.1km 233° SW Daraina		Antsiranana	Madagascar	650-800 m	-13.2633	49.6033	Malagasy		CASC, San Francisco, CA, USA	CASC
CASENT0056755	BLF10921	Hymenoptera	Formicidae	Amblyoponinae	Mystrium	shadow	1w	pin		DNA voucher		B.L.Fisher	2004-11-20	00/00/00		rainforest	under stone	Forêt de Binara, 9.1km 233° SW Daraina		Antsiranana	Madagascar	650-800 m	-13.2633	49.6033	Malagasy		CASC, San Francisco, CA, USA	CASC
CASENT0056755-D01	BLF10921	Hymenoptera	Formicidae	Amblyoponinae	Mystrium	shadow	right hind leg of worker	100% EtOH		sent to Alex Smith for barcoding, U of Guelph BOX-00171		B.L.Fisher	2004-11-20	00/00/00		rainforest	under stone	Forêt de Binara, 9.1km 233° SW Daraina		Antsiranana	Madagascar	650-800 m	-13.2633	49.6033	Malagasy		CASC, San Francisco, CA, USA	CASC
CASENT0056756	BLF10895	Hymenoptera	Formicidae	Amblyoponinae	Mystrium	shadow	1w	pin		DNA voucher		B.L.Fisher	2004-11-19	00/00/00		rainforest	ex rotten log	Forêt de Binara, 9.1km 233° SW Daraina		Antsiranana	Madagascar	650-800 m	-13.2633	49.6033	Malagasy		CASC, San Francisco, CA, USA	CASC
CASENT0056756-D01	BLF10895	Hymenoptera	Formicidae	Amblyoponinae	Mystrium	shadow	1l	100% EtOH		sent to Alex Smith for barcoding, U of Guelph BOX-00171		B.L.Fisher	2004-11-19	00/00/00		rainforest	ex rotten log	Forêt de Binara, 9.1km 233° SW Daraina		Antsiranana	Madagascar	650-800 m	-13.2633	49.6033	Malagasy		CASC, San Francisco, CA, USA	CASC
CASENT0056756-D20	BLF10895	Hymenoptera	Formicidae	Amblyoponinae	Mystrium	shadow	1w	100% EtOH				B.L.Fisher	2004-11-19	00/00/00		rainforest	ex rotten log	Forêt de Binara, 9.1km 233° SW Daraina		Antsiranana	Madagascar	650-800 m	-13.2633	49.6033	Malagasy		CASC, San Francisco, CA, USA	Sent to Brice Noonan
CASENT0056757	BLF10922	Hymenoptera	Formicidae	Amblyoponinae	Mystrium	shadow	1w	pin		DNA voucher		B.L.Fisher	2004-11-20	00/00/00		rainforest	ex rotten log	Forêt de Binara, 9.1km 233° SW Daraina		Antsiranana	Madagascar	650-800 m	-13.2633	49.6033	Malagasy		CASC, San Francisco, CA, USA	CASC
CASENT0056757-D01	BLF10922	Hymenoptera	Formicidae	Amblyoponinae	Mystrium	shadow	1w	100% EtOH		sent to Alex Smith for barcoding, U of Guelph BOX-00171		B.L.Fisher	2004-11-20	00/00/00		rainforest	ex rotten log	Forêt de Binara, 9.1km 233° SW Daraina		Antsiranana	Madagascar	650-800 m	-13.2633	49.6033	Malagasy		CASC, San Francisco, CA, USA	CASC
CASENT0056757-D02	BLF10922	Hymenoptera	Formicidae	Amblyoponinae	Mystrium	shadow	1w, 5 larvae	100% EtOH				B.L.Fisher	2004-11-20	00/00/00		rainforest	ex rotten log	Forêt de Binara, 9.1km 233° SW Daraina		Antsiranana	Madagascar	650-800 m	-13.2633	49.6033	Malagasy		CASC, San Francisco, CA, USA	Sent to Brice Noonan
CASENT0056757-D20	BLF10922	Hymenoptera	Formicidae	Amblyoponinae	Mystrium	shadow	1w	100% EtOH				B.L.Fisher	2004-11-20	00/00/00		rainforest	ex rotten log	Forêt de Binara, 9.1km 233° SW Daraina		Antsiranana	Madagascar	650-800 m	-13.2633	49.6033	Malagasy		CASC, San Francisco, CA, USA	Sent to Brice Noonan
CASENT0056758	BLF10896	Hymenoptera	Formicidae	Amblyoponinae	Mystrium	shadow	1w	pin				B.L.Fisher	2004-11-19	00/00/00		rainforest	ex rotten log	Forêt de Binara, 9.1km 233° SW Daraina		Antsiranana	Madagascar	650-800 m	-13.2633	49.6033	Malagasy		CASC, San Francisco, CA, USA	CASC
CASENT0056759	BLF10896	Hymenoptera	Formicidae	Amblyoponinae	Mystrium	shadow	1w	pin		DNA voucher		B.L.Fisher	2004-11-19	00/00/00		rainforest	ex rotten log	Forêt de Binara, 9.1km 233° SW Daraina		Antsiranana	Madagascar	650-800 m	-13.2633	49.6033	Malagasy		CASC, San Francisco, CA, USA	CASC
CASENT0056759-D01	BLF10896	Hymenoptera	Formicidae	Amblyoponinae	Mystrium	shadow	right hind leg of mounted worker	dry		sent to Alex Smith for barcoding, U of Guelph BOX-00171		B.L.Fisher	2004-11-19	00/00/00		rainforest	ex rotten log	Forêt de Binara, 9.1km 233° SW Daraina		Antsiranana	Madagascar	650-800 m	-13.2633	49.6033	Malagasy		CASC, San Francisco, CA, USA	CASC
CASENT0056761	BLF10899	Hymenoptera	Formicidae	Amblyoponinae	Mystrium	shadow	1w	pin		DNA voucher		B.L.Fisher	2004-11-20	00/00/00		rainforest	ex rotten log	Forêt de Binara, 9.1km 233° SW Daraina		Antsiranana	Madagascar	800 m	-13.2633	49.6033	Malagasy		CASC, San Francisco, CA, USA	CASC
CASENT0056761-D01	BLF10899	Hymenoptera	Formicidae	Amblyoponinae	Mystrium	shadow	right hind leg of mounted worker	dry		sent to Alex Smith for barcoding, U of Guelph BOX-00171		B.L.Fisher	2004-11-20	00/00/00		rainforest	ex rotten log	Forêt de Binara, 9.1km 233° SW Daraina		Antsiranana	Madagascar	800 m	-13.2633	49.6033	Malagasy		CASC, San Francisco, CA, USA	CASC
CASENT0056762	BLF10897	Hymenoptera	Formicidae	Amblyoponinae	Mystrium	shadow	1w	pin		DNA voucher		B.L.Fisher	2004-11-19	00/00/00		rainforest	ex rotten log	Forêt de Binara, 9.1km 233° SW Daraina		Antsiranana	Madagascar	650-800 m	-13.2633	49.6033	Malagasy		CASC, San Francisco, CA, USA	CASC
CASENT0056762-D01	BLF10897	Hymenoptera	Formicidae	Amblyoponinae	Mystrium	shadow	1l	100% EtOH		sent to Alex Smith for barcoding, U of Guelph BOX-00171		B.L.Fisher	2004-11-19	00/00/00		rainforest	ex rotten log	Forêt de Binara, 9.1km 233° SW Daraina		Antsiranana	Madagascar	650-800 m	-13.2633	49.6033	Malagasy		CASC, San Francisco, CA, USA	CASC
CASENT0056762-D20	BLF10897	Hymenoptera	Formicidae	Amblyoponinae	Mystrium	shadow	1w	100% EtOH				B.L.Fisher	2004-11-19	00/00/00		rainforest	ex rotten log	Forêt de Binara, 9.1km 233° SW Daraina		Antsiranana	Madagascar	650-800 m	-13.2633	49.6033	Malagasy		CASC, San Francisco, CA, USA	Sent to Brice Noonan
CASENT0056763	BLF10904	Hymenoptera	Formicidae	Amblyoponinae	Mystrium	shadow	1Q ergatoid	pin		DNA voucher		B.L.Fisher	2004-11-20	00/00/00		rainforest	under stone	Forêt de Binara, 9.1km 233° SW Daraina		Antsiranana	Madagascar	800 m	-13.2633	49.6033	Malagasy		CASC, San Francisco, CA, USA	CASC
CASENT0056763-D01	BLF10904	Hymenoptera	Formicidae	Amblyoponinae	Mystrium	shadow	right hind leg of mounted worker	dry		sent to Alex Smith for barcoding, U of Guelph BOX-00171		B.L.Fisher	2004-11-20	00/00/00		rainforest	under stone	Forêt de Binara, 9.1km 233° SW Daraina		Antsiranana	Madagascar	800 m	-13.2633	49.6033	Malagasy		CASC, San Francisco, CA, USA	CASC
CASENT0056764	BLF10904	Hymenoptera	Formicidae	Amblyoponinae	Mystrium	shadow	1w	pin				B.L.Fisher	2004-11-20	00/00/00		rainforest	under stone	Forêt de Binara, 9.1km 233° SW Daraina		Antsiranana	Madagascar	800 m	-13.2633	49.6033	Malagasy		CASC, San Francisco, CA, USA	CASC
CASENT0056765	BLF10920	Hymenoptera	Formicidae	Amblyoponinae	Mystrium	shadow	1w	pin		DNA voucher		B.L.Fisher	2004-11-20	00/00/00		rainforest	under branch on rock	Forêt de Binara, 9.1km 233° SW Daraina		Antsiranana	Madagascar	800 m	-13.2633	49.6033	Malagasy		CASC, San Francisco, CA, USA	CASC
CASENT0056765-D01	BLF10920	Hymenoptera	Formicidae	Amblyoponinae	Mystrium	shadow	1l	100% EtOH		sent to Alex Smith for barcoding, U of Guelph BOX-00171		B.L.Fisher	2004-11-20	00/00/00		rainforest	under branch on rock	Forêt de Binara, 9.1km 233° SW Daraina		Antsiranana	Madagascar	800 m	-13.2633	49.6033	Malagasy		CASC, San Francisco, CA, USA	CASC
CASENT0056842	BLF10871	Hymenoptera	Formicidae	Amblyoponinae	Mystrium	shadow	1w	pin		DNA voucher		B.L.Fisher	2004-11-19	00/00/00		rainforest	ex rotten log	Forêt de Binara, 9.1km 233° SW Daraina		Antsiranana	Madagascar	650-800 m	-13.2633	49.6033	Malagasy		CASC, San Francisco, CA, USA	CASC
CASENT0056842-D01	BLF10871	Hymenoptera	Formicidae	Amblyoponinae	Mystrium	shadow	1l	100% EtOH		sent to Alex Smith for barcoding, U of Guelph BOX-00171		B.L.Fisher	2004-11-19	00/00/00		rainforest	ex rotten log	Forêt de Binara, 9.1km 233° SW Daraina		Antsiranana	Madagascar	650-800 m	-13.2633	49.6033	Malagasy		CASC, San Francisco, CA, USA	CASC
CASENT0056845	BLF10872	Hymenoptera	Formicidae	Amblyoponinae	Mystrium	shadow	1w	pin		DNA voucher		B.L.Fisher	2004-11-19	00/00/00		rainforest	under stone	Forêt de Binara, 9.1km 233° SW Daraina		Antsiranana	Madagascar	650-800 m	-13.2633	49.6033	Malagasy		CASC, San Francisco, CA, USA	CASC
CASENT0056845-D01	BLF10872	Hymenoptera	Formicidae	Amblyoponinae	Mystrium	shadow	1w	100% EtOH		sent to Alex Smith for barcoding, U of Guelph BOX-00171		B.L.Fisher	2004-11-19	00/00/00		rainforest	under stone	Forêt de Binara, 9.1km 233° SW Daraina		Antsiranana	Madagascar	650-800 m	-13.2633	49.6033	Malagasy		CASC, San Francisco, CA, USA	CASC
CASENT0076669	BLF10218	Hymenoptera	Formicidae	Amblyoponinae	Mystrium	shadow	2w	pin				B.L.Fisher	2003-12-14	00/00/00		tropical dry forest	ex rotten log	Forêt d' Antsahabe, 11.4km 275° W Daraina		Antsiranana	Madagascar	550 m	-13.2117	49.5567	Malagasy		CASC, San Francisco, CA, USA	CASC
CASENT0076670	BLF10218	Hymenoptera	Formicidae	Amblyoponinae	Mystrium	shadow	3w	pin		DNA voucher		B.L.Fisher	2003-12-14	00/00/00		tropical dry forest	ex rotten log	Forêt d' Antsahabe, 11.4km 275° W Daraina		Antsiranana	Madagascar	550 m	-13.2117	49.5567	Malagasy		CASC, San Francisco, CA, USA	CASC
CASENT0076670-D01	BLF10218	Hymenoptera	Formicidae	Amblyoponinae	Mystrium	shadow	1l	100% EtOH		sent to Alex Smith for barcoding, U of Guelph BOX-00174		B.L.Fisher	2003-12-14	00/00/00		tropical dry forest	ex rotten log	Forêt d' Antsahabe, 11.4km 275° W Daraina		Antsiranana	Madagascar	550 m	-13.2117	49.5567	Malagasy		CASC, San Francisco, CA, USA	CASC
CASENT0076671	BLF10218	Hymenoptera	Formicidae	Amblyoponinae	Mystrium	shadow	3w	pin				B.L.Fisher	2003-12-14	00/00/00		tropical dry forest	ex rotten log	Forêt d' Antsahabe, 11.4km 275° W Daraina		Antsiranana	Madagascar	550 m	-13.2117	49.5567	Malagasy		CASC, San Francisco, CA, USA	CASC
CASENT0077465	BLF09694	Hymenoptera	Formicidae	Amblyoponinae	Mystrium	shadow	3w	pin				B.L.Fisher	2003-12-04	00/00/00		rainforest	ex rotten log	Forêt de Binara, 9.1km 233° SW Daraina		Antsiranana	Madagascar	650-800 m	-13.2633	49.6033	Malagasy		CASC, San Francisco, CA, USA	CASC
CASENT0077466	BLF09694	Hymenoptera	Formicidae	Amblyoponinae	Mystrium	shadow	3w	pin				B.L.Fisher	2003-12-04	00/00/00		rainforest	ex rotten log	Forêt de Binara, 9.1km 233° SW Daraina		Antsiranana	Madagascar	650-800 m	-13.2633	49.6033	Malagasy		CASC, San Francisco, CA, USA	CASC
CASENT0077467	BLF09694	Hymenoptera	Formicidae	Amblyoponinae	Mystrium	shadow	3w	pin		DNA voucher		B.L.Fisher	2003-12-04	00/00/00		rainforest	ex rotten log	Forêt de Binara, 9.1km 233° SW Daraina		Antsiranana	Madagascar	650-800 m	-13.2633	49.6033	Malagasy		CASC, San Francisco, CA, USA	CASC
CASENT0077467-D01	BLF09694	Hymenoptera	Formicidae	Amblyoponinae	Mystrium	shadow	1l	100% EtOH		sent to Alex Smith for barcoding, U of Guelph BOX-00174		B.L.Fisher	2003-12-04	00/00/00		rainforest	ex rotten log	Forêt de Binara, 9.1km 233° SW Daraina		Antsiranana	Madagascar	650-800 m	-13.2633	49.6033	Malagasy		CASC, San Francisco, CA, USA	CASC
CASENT0077467-D20	BLF09694	Hymenoptera	Formicidae	Amblyoponinae	Mystrium	shadow	1w	100% EtOH				B.L.Fisher	2003-12-04	00/00/00		rainforest	ex rotten log	Forêt de Binara, 9.1km 233° SW Daraina		Antsiranana	Madagascar	650-800 m	-13.2633	49.6033	Malagasy		CASC, San Francisco, CA, USA	Sent to Brice Noonan
CASENT0077541	BLF09706	Hymenoptera	Formicidae	Amblyoponinae	Mystrium	shadow	3w	pin				B.L.Fisher	2003-12-04	00/00/00		rainforest	ex rotten log	Forêt de Binara, 9.1km 233° SW Daraina		Antsiranana	Madagascar	650-800 m	-13.2633	49.6033	Malagasy		CASC, San Francisco, CA, USA	CASC
CASENT0077542	BLF09706	Hymenoptera	Formicidae	Amblyoponinae	Mystrium	shadow	3w	pin				B.L.Fisher	2003-12-04	00/00/00		rainforest	ex rotten log	Forêt de Binara, 9.1km 233° SW Daraina		Antsiranana	Madagascar	650-800 m	-13.2633	49.6033	Malagasy		CASC, San Francisco, CA, USA	CASC
CASENT0077543	BLF09706	Hymenoptera	Formicidae	Amblyoponinae	Mystrium	shadow	3w	pin		DNA voucher		B.L.Fisher	2003-12-04	00/00/00		rainforest	ex rotten log	Forêt de Binara, 9.1km 233° SW Daraina		Antsiranana	Madagascar	650-800 m	-13.2633	49.6033	Malagasy		CASC, San Francisco, CA, USA	CASC
CASENT0077543-D01	BLF09706	Hymenoptera	Formicidae	Amblyoponinae	Mystrium	shadow	1l	100% EtOH		sent to Alex Smith for barcoding, U of Guelph BOX-00174		B.L.Fisher	2003-12-04	00/00/00		rainforest	ex rotten log	Forêt de Binara, 9.1km 233° SW Daraina		Antsiranana	Madagascar	650-800 m	-13.2633	49.6033	Malagasy		CASC, San Francisco, CA, USA	CASC
CASENT0077544	BLF09724	Hymenoptera	Formicidae	Amblyoponinae	Mystrium	shadow	3w	pin				B.L.Fisher	2003-12-04	00/00/00		rainforest	ex rotten log	Forêt de Binara, 9.1km 233° SW Daraina		Antsiranana	Madagascar	650-800 m	-13.2633	49.6033	Malagasy		CASC, San Francisco, CA, USA	CASC
CASENT0077545	BLF09724	Hymenoptera	Formicidae	Amblyoponinae	Mystrium	shadow	3w	pin				B.L.Fisher	2003-12-04	00/00/00		rainforest	ex rotten log	Forêt de Binara, 9.1km 233° SW Daraina		Antsiranana	Madagascar	650-800 m	-13.2633	49.6033	Malagasy		CASC, San Francisco, CA, USA	CASC
CASENT0077546	BLF09724	Hymenoptera	Formicidae	Amblyoponinae	Mystrium	shadow	3w	pin				B.L.Fisher	2003-12-04	00/00/00		rainforest	ex rotten log	Forêt de Binara, 9.1km 233° SW Daraina		Antsiranana	Madagascar	650-800 m	-13.2633	49.6033	Malagasy		CASC, San Francisco, CA, USA	CASC
CASENT0077646	BLF09661	Hymenoptera	Formicidae	Amblyoponinae	Mystrium	shadow	1w	pin			paratype	B.L.Fisher	2003-12-03	00/00/00		rainforest	ex rotten log	Forêt de Binara, 9.1km 233° SW Daraina		Antsiranana	Madagascar	650-800 m	-13.2633	49.6033	Malagasy		CASC, San Francisco, CA, USA	CASC
CASENT0077647	BLF09661	Hymenoptera	Formicidae	Amblyoponinae	Mystrium	shadow	1Q ergatoid	pin		DNA voucher	paratype	B.L.Fisher	2003-12-03	00/00/00		rainforest	ex rotten log	Forêt de Binara, 9.1km 233° SW Daraina		Antsiranana	Madagascar	650-800 m	-13.2633	49.6033	Malagasy		CASC, San Francisco, CA, USA	CASC
CASENT0077647-D01	BLF09661	Hymenoptera	Formicidae	Amblyoponinae	Mystrium	shadow	1l	100% EtOH		sent to Alex Smith for barcoding, U of Guelph BOX-00174		B.L.Fisher	2003-12-03	00/00/00		rainforest	ex rotten log	Forêt de Binara, 9.1km 233° SW Daraina		Antsiranana	Madagascar	650-800 m	-13.2633	49.6033	Malagasy		CASC, San Francisco, CA, USA	CASC
CASENT0077648	BLF09661	Hymenoptera	Formicidae	Amblyoponinae	Mystrium	shadow	1w	pin			paratype	B.L.Fisher	2003-12-03	00/00/00		rainforest	ex rotten log	Forêt de Binara, 9.1km 233° SW Daraina		Antsiranana	Madagascar	650-800 m	-13.2633	49.6033	Malagasy		CASC, San Francisco, CA, USA	CASC
CASENT0080643	BLF04345	Hymenoptera	Formicidae	Amblyoponinae	Mystrium	shadow	1m	pin				Fisher-Griswold Arthropod Team	2001-11-11	2001-11-15	Malaise trap	tropical dry forest on Tsingy		Parc National Tsingy de Bemaraha, 2.5 km 62° ENE Bekopaka, Ankidrodroa River		Mahajanga	Madagascar	100 m	-19.1322	44.8147	Malagasy		CASC, San Francisco, CA, USA	CASC
CASENT0080645	BLF04462	Hymenoptera	Formicidae	Amblyoponinae	Mystrium	shadow	1m	pin		DNA voucher		Fisher-Griswold Arthropod Team	2001-11-16	2001-11-20	Malaise trap	tropical dry forest on Tsingy		Parc National Tsingy de Bemaraha, 10.6 km ESE 123° Antsalova		Mahajanga	Madagascar	150 m	-18.7094	44.7182	Malagasy		CASC, San Francisco, CA, USA	CASC
CASENT0080645-D01	BLF04462	Hymenoptera	Formicidae	Amblyoponinae	Mystrium	shadow	m	95% EtOH		1, sent for barcoding, Guelph BOX-CCDB-03441		Fisher-Griswold Arthropod Team	2001-11-16	2001-11-20	Malaise trap	tropical dry forest on Tsingy		Parc National Tsingy de Bemaraha, 10.6 km ESE 123° Antsalova		Mahajanga	Madagascar	150 m	-18.7094	44.7182	Malagasy		CASC, San Francisco, CA, USA	CASC
CASENT0080646	BLF04462	Hymenoptera	Formicidae	Amblyoponinae	Mystrium	shadow	1m	pin				Fisher-Griswold Arthropod Team	2001-11-16	2001-11-20	Malaise trap	tropical dry forest on Tsingy		Parc National Tsingy de Bemaraha, 10.6 km ESE 123° Antsalova		Mahajanga	Madagascar	150 m	-18.7094	44.7182	Malagasy		CASC, San Francisco, CA, USA	CASC
CASENT0080867	BLF06694	Hymenoptera	Formicidae	Amblyoponinae	Mystrium	shadow	1m	pin				Fisher, Griswold et al.	2002-11-19	2002-11-23	pitfall trap, PF 50 traps, 11 cm dbh with water, soap, formalin, nonlinear placement	tropical dry forest		Réserve Spéciale de Bemarivo, 23.8 km 223° SW Besalampy		Mahajanga	Madagascar	30 m	-16.925	44.3683	Malagasy		CASC, San Francisco, CA, USA	CASC
CASENT0107644	BLF11175	Hymenoptera	Formicidae	Amblyoponinae	Mystrium	shadow	1w	pin		DNA voucher		B.L.Fisher	2004-11-30	00/00/00		littoral rainforest	ex rotten log	Ambondrobe, 41.1km 175° Vohemar		Antsiranana	Madagascar	10 m	-13.7153	50.1017	Malagasy		CASC, San Francisco, CA, USA	CASC
CASENT0107644-D01	BLF11175	Hymenoptera	Formicidae	Amblyoponinae	Mystrium	shadow	1w	100% EtOH		sent to Alex Smith for barcoding, U of Guelph BOX-00051		B.L.Fisher	2004-11-30	00/00/00		littoral rainforest	ex rotten log	Ambondrobe, 41.1km 175° Vohemar		Antsiranana	Madagascar	10 m	-13.7153	50.1017	Malagasy		CASC, San Francisco, CA, USA	CASC
CASENT0107647	BLF11203	Hymenoptera	Formicidae	Amblyoponinae	Mystrium	shadow	1w, 1m	pin		DNA voucher		B.L.Fisher	2004-11-30	00/00/00		littoral rainforest	under rotten log	Ambondrobe, 41.1km 175° Vohemar		Antsiranana	Madagascar	10 m	-13.7153	50.1017	Malagasy		CASC, San Francisco, CA, USA	CASC
CASENT0107647-D01	BLF11203	Hymenoptera	Formicidae	Amblyoponinae	Mystrium	shadow	1w	100% EtOH		sent to Alex Smith for barcoding, U of Guelph BOX-00051		B.L.Fisher	2004-11-30	00/00/00		littoral rainforest	under rotten log	Ambondrobe, 41.1km 175° Vohemar		Antsiranana	Madagascar	10 m	-13.7153	50.1017	Malagasy		CASC, San Francisco, CA, USA	CASC
CASENT0107654	BLF11254	Hymenoptera	Formicidae	Amblyoponinae	Mystrium	shadow	1w	pin		DNA voucher		B.L.Fisher	2004-12-01	00/00/00		littoral rainforest	ex rotten log	Ambondrobe, 41.1km 175° Vohemar		Antsiranana	Madagascar	10 m	-13.7153	50.1017	Malagasy		CASC, San Francisco, CA, USA	CASC
CASENT0107654-D01	BLF11254	Hymenoptera	Formicidae	Amblyoponinae	Mystrium	shadow	1w	100% EtOH		sent to Alex Smith for barcoding, U of Guelph BOX-00051		B.L.Fisher	2004-12-01	00/00/00		littoral rainforest	ex rotten log	Ambondrobe, 41.1km 175° Vohemar		Antsiranana	Madagascar	10 m	-13.7153	50.1017	Malagasy		CASC, San Francisco, CA, USA	CASC
CASENT0107655	BLF11272	Hymenoptera	Formicidae	Amblyoponinae	Mystrium	shadow	1w	pin		DNA voucher		B.L.Fisher	2004-12-01	00/00/00		littoral rainforest	under rotten log	Ambondrobe, 41.1km 175° Vohemar		Antsiranana	Madagascar	10 m	-13.7153	50.1017	Malagasy		CASC, San Francisco, CA, USA	CASC
CASENT0107655-D01	BLF11272	Hymenoptera	Formicidae	Amblyoponinae	Mystrium	shadow	1w	100% EtOH		sent to Alex Smith for barcoding, U of Guelph BOX-00051		B.L.Fisher	2004-12-01	00/00/00		littoral rainforest	under rotten log	Ambondrobe, 41.1km 175° Vohemar		Antsiranana	Madagascar	10 m	-13.7153	50.1017	Malagasy		CASC, San Francisco, CA, USA	CASC
CASENT0107655-D20	BLF11272	Hymenoptera	Formicidae	Amblyoponinae	Mystrium	shadow	1w	100% EtOH				B.L.Fisher	2004-12-01	00/00/00		littoral rainforest	under rotten log	Ambondrobe, 41.1km 175° Vohemar		Antsiranana	Madagascar	10 m	-13.7153	50.1017	Malagasy		CASC, San Francisco, CA, USA	Sent to Brice Noonan
CASENT0134000	BLF18358	Hymenoptera	Formicidae	Amblyoponinae	Mystrium	shadow	1w	pin				B.L.Fisher et al.	2007-11-16	2007-11-16		montane rainforest	ex rotten log	Parc National Montagne d'Ambre, Antomboka		Antsiranana	Madagascar	885 m	-12.5003	49.175	Malagasy		CASC, San Francisco, CA, USA	CASC
CASENT0134001	BLF18358	Hymenoptera	Formicidae	Amblyoponinae	Mystrium	shadow	1w	pin				B.L.Fisher et al.	2007-11-16	2007-11-16		montane rainforest	ex rotten log	Parc National Montagne d'Ambre, Antomboka		Antsiranana	Madagascar	885 m	-12.5003	49.175	Malagasy		CASC, San Francisco, CA, USA	CASC
CASENT0156796	BLF22787	Hymenoptera	Formicidae	Amblyoponinae	Mystrium	shadow	1m	pin				B.L.Fisher et al.	2009-10-19	2009-10-26	Malaise trap, 5 traps	tropical dry forest on tsingy		Réserve forestière Beanka, 50.2 km E Maintirano		Mahajanga	Madagascar	250 m	-18.0265	44.0505	Malagasy		CASC, San Francisco, CA, USA	CASC
CASENT0156797	BLF22787	Hymenoptera	Formicidae	Amblyoponinae	Mystrium	shadow	1m	pin				B.L.Fisher et al.	2009-10-19	2009-10-26	Malaise trap, 5 traps	tropical dry forest on tsingy		Réserve forestière Beanka, 50.2 km E Maintirano		Mahajanga	Madagascar	250 m	-18.0265	44.0505	Malagasy		CASC, San Francisco, CA, USA	CASC
CASENT0157127	BLF23001	Hymenoptera	Formicidae	Amblyoponinae	Mystrium	shadow	1m	pin		DNA voucher		B.L.Fisher et al.	2009-10-28	2009-10-31	Malaise trap, 5 traps	tropical dry forest on tsingy		Réserve forestière Beanka, 50.7 km E Maintirano		Mahajanga	Madagascar	140 m	-17.8802	44.4688	Malagasy		CASC, San Francisco, CA, USA	CASC
CASENT0157127-D01	BLF23001	Hymenoptera	Formicidae	Amblyoponinae	Mystrium	shadow	m	95% EtOH		1, sent for barcoding, Guelph BOX-CCDB-05685		B.L.Fisher et al.	2009-10-28	2009-10-31	Malaise trap, 5 traps	tropical dry forest on tsingy		Réserve forestière Beanka, 50.7 km E Maintirano		Mahajanga	Madagascar	140 m	-17.8802	44.4688	Malagasy		CASC, San Francisco, CA, USA	CASC
CASENT0166086	MG-43B-10	Hymenoptera	Formicidae	Amblyoponinae	Mystrium	shadow	1m	pin				Irwin, Rinha	2007-12-03	2007-12-10	Malaise	dry forest		Melaky Region, Distric of Maintirano, Asondrodava dry forest against dune 15 km N of Maintirano		Mahajanga	Madagascar	16 m	-17.9653	44.0355	Malagasy		CASC, San Francisco, CA, USA	CASC
CASENT0242889	MG-01A-16	Hymenoptera	Formicidae	Amblyoponinae	Mystrium	shadow	1m	pin				Mike, Frank, Rin'ha	2007-01-07	2007-01-13	Malaise, 3	rainforest		Montagne d'Ambre National Park, Roussette Camp 7km SW Park entrance		Antsiranana	Madagascar	960 m	-12.5144	49.1814	Malagasy		CASC, San Francisco, CA, USA	CASC
CASENT0279321	BLF30811	Hymenoptera	Formicidae	Amblyoponinae	Mystrium	shadow	1Q ergatoid, 1w	pin				B.L.Fisher et al.	2013-02-18	2013-02-18		rainforest	ex rotten log	Galoko chain, Mont Galoko		Antsiranana	Madagascar	520 m	-13.5849	48.7182	Malagasy	±200 m	CASC, San Francisco, CA, USA	CASC
CASENT0279322	BLF30665	Hymenoptera	Formicidae	Amblyoponinae	Mystrium	shadow	1Q ergatoid, 1w	pin				B.L.Fisher et al.	2013-02-17	2013-02-17		rainforest	ex rotten log	Galoko chain, Mont Galoko		Antsiranana	Madagascar	520 m	-13.5849	48.7182	Malagasy	±200 m	CASC, San Francisco, CA, USA	CASC
CASENT0279323	BLF31010	Hymenoptera	Formicidae	Amblyoponinae	Mystrium	shadow	1Q ergatoid, 1w	pin				B.L.Fisher et al.	2013-02-21	2013-02-21		rainforest	under stone	Galoko chain, Mont Galoko		Antsiranana	Madagascar	520 m	-13.5849	48.7182	Malagasy	±200 m	CASC, San Francisco, CA, USA	CASC
CASENT0300045	BLF31032	Hymenoptera	Formicidae	Amblyoponinae	Mystrium	shadow	1Q ergatoid, 1w	pin				B.L.Fisher et al.	2013-02-22	2013-02-22		montane forest	ex rotten log	Galoko chain, Mont Galoko		Antsiranana	Madagascar	1100 m	-13.5936	48.7316	Malagasy	±100 m	CASC, San Francisco, CA, USA	CASC
CASENT0302869	BLF30877	Hymenoptera	Formicidae	Amblyoponinae	Mystrium	shadow	1Q ergatoid, 1w	pin				B.L.Fisher et al.	2013-02-19	2013-02-19		rainforest	ex rotten log	Galoko chain, Mont Galoko		Antsiranana	Madagascar	520 m	-13.5849	48.7182	Malagasy	±200 m	CASC, San Francisco, CA, USA	CASC
CASENT0302873	BLF30736	Hymenoptera	Formicidae	Amblyoponinae	Mystrium	shadow	1w, 1m	pin				B.L.Fisher et al.	2013-02-17	2013-02-17		rainforest	under stone	Galoko chain, Mont Galoko		Antsiranana	Madagascar	520 m	-13.5849	48.7182	Malagasy	±200 m	CASC, San Francisco, CA, USA	CASC
CASENT0302874	BLF30736	Hymenoptera	Formicidae	Amblyoponinae	Mystrium	shadow	1Q ergatoid, 1w	pin				B.L.Fisher et al.	2013-02-17	2013-02-17		rainforest	under stone	Galoko chain, Mont Galoko		Antsiranana	Madagascar	520 m	-13.5849	48.7182	Malagasy	±200 m	CASC, San Francisco, CA, USA	CASC
CASENT0302876	BLF31134	Hymenoptera	Formicidae	Amblyoponinae	Mystrium	shadow	1Q ergatoid, 1w	pin				B.L.Fisher et al.	2013-02-23	2013-02-23		rainforest	ex rotten log	Galoko chain, Mont Galoko		Antsiranana	Madagascar	380 m	-13.5875	48.7142	Malagasy	±200 m	CASC, San Francisco, CA, USA	CASC
CASENT0302877	BLF30728	Hymenoptera	Formicidae	Amblyoponinae	Mystrium	shadow	1Q ergatoid, 1w	pin				B.L.Fisher et al.	2013-02-17	2013-02-17		rainforest	under stone	Galoko chain, Mont Galoko		Antsiranana	Madagascar	520 m	-13.5849	48.7182	Malagasy	±200 m	CASC, San Francisco, CA, USA	CASC
CASENT0302879	BLF31033	Hymenoptera	Formicidae	Amblyoponinae	Mystrium	shadow	1Q ergatoid, 1w	pin				B.L.Fisher et al.	2013-02-22	2013-02-22		montane forest	under moss, on rock	Galoko chain, Mont Galoko		Antsiranana	Madagascar	1100 m	-13.5936	48.7316	Malagasy	±100 m	CASC, San Francisco, CA, USA	CASC
CASENT0304414	BLF30996	Hymenoptera	Formicidae	Amblyoponinae	Mystrium	shadow	1Q ergatoid	pin				B.L.Fisher et al.	2013-02-21	2013-02-21	live, 4x3cm, H=8cm, P=9cm	rainforest		Galoko chain, Mont Galoko		Antsiranana	Madagascar	520 m	-13.5849	48.7182	Malagasy	±200 m	CASC, San Francisco, CA, USA	CASC
CASENT0317585	BLF11203	Hymenoptera	Formicidae	Amblyoponinae	Mystrium	shadow	1w	pin				B.L.Fisher	2004-11-30	00/00/00		littoral rainforest	under rotten log	Ambondrobe, 41.1km 175° Vohemar		Antsiranana	Madagascar	10 m	-13.7153	50.1017	Malagasy		CASC, San Francisco, CA, USA	CASC
CASENT0318920	BLF09661	Hymenoptera	Formicidae	Amblyoponinae	Mystrium	shadow	1w	pin			paratype	B.L.Fisher	2003-12-03	00/00/00		rainforest	ex rotten log	Forêt de Binara, 9.1km 233° SW Daraina		Antsiranana	Madagascar	650-800 m	-13.2633	49.6033	Malagasy		CASC, San Francisco, CA, USA	CASC
CASENT0318931	BLF09661	Hymenoptera	Formicidae	Amblyoponinae	Mystrium	shadow	1w	pin			paratype	B.L.Fisher	2003-12-03	00/00/00		rainforest	ex rotten log	Forêt de Binara, 9.1km 233° SW Daraina		Antsiranana	Madagascar	650-800 m	-13.2633	49.6033	Malagasy		CASC, San Francisco, CA, USA	CASC
CASENT0318932	BLF09661	Hymenoptera	Formicidae	Amblyoponinae	Mystrium	shadow	1Q ergatoid	pin			paratype	B.L.Fisher	2003-12-03	00/00/00		rainforest	ex rotten log	Forêt de Binara, 9.1km 233° SW Daraina		Antsiranana	Madagascar	650-800 m	-13.2633	49.6033	Malagasy		CASC, San Francisco, CA, USA	CASC
CASENT0318933	BLF09661	Hymenoptera	Formicidae	Amblyoponinae	Mystrium	shadow	1w	pin			holotype	B.L.Fisher	2003-12-03	00/00/00		rainforest	ex rotten log	Forêt de Binara, 9.1km 233° SW Daraina		Antsiranana	Madagascar	650-800 m	-13.2633	49.6033	Malagasy		CASC, San Francisco, CA, USA	CASC
CASENT0318934	BLF09661	Hymenoptera	Formicidae	Amblyoponinae	Mystrium	shadow	1Q ergatoid	pin			paratype	B.L.Fisher	2003-12-03	00/00/00		rainforest	ex rotten log	Forêt de Binara, 9.1km 233° SW Daraina		Antsiranana	Madagascar	650-800 m	-13.2633	49.6033	Malagasy		CASC, San Francisco, CA, USA	CASC
CASENT0416540	BLF02651	Hymenoptera	Formicidae	Amblyoponinae	Mystrium	shadow	1w	pin				Fisher, Griswold et al.	2001-01-20	2001-01-26		montane rainforest	ex rotten stick on ground	Parc National Montagne d'Ambre, 3.6 km 235° SW Joffreville		Antsiranana	Madagascar	925 m	-12.5344	49.1795	Malagasy		CASC, San Francisco, CA, USA	CASC
CASENT0416541	BLF02651	Hymenoptera	Formicidae	Amblyoponinae	Mystrium	shadow	1w	pin				Fisher, Griswold et al.	2001-01-20	2001-01-26		montane rainforest	ex rotten stick on ground	Parc National Montagne d'Ambre, 3.6 km 235° SW Joffreville		Antsiranana	Madagascar	925 m	-12.5344	49.1795	Malagasy		CASC, San Francisco, CA, USA	CASC
CASENT0474541	BLF04233	Hymenoptera	Formicidae	Amblyoponinae	Mystrium	shadow	1m	pin				Fisher-Griswold Arthropod Team	2001-11-06	2001-11-10	Malaise trap	tropical dry forest		Parc National Tsingy de Bemaraha, 3.4 km 93° E Bekopaka, Tombeau Vazimba		Mahajanga	Madagascar	50 m	-19.1419	44.828	Malagasy		CASC, San Francisco, CA, USA	CASC
CASENT0474543	BLF04233	Hymenoptera	Formicidae	Amblyoponinae	Mystrium	shadow	3m	pin				Fisher-Griswold Arthropod Team	2001-11-06	2001-11-10	Malaise trap	tropical dry forest		Parc National Tsingy de Bemaraha, 3.4 km 93° E Bekopaka, Tombeau Vazimba		Mahajanga	Madagascar	50 m	-19.1419	44.828	Malagasy		CASC, San Francisco, CA, USA	CASC
CASENT0476536	BLF03015	Hymenoptera	Formicidae	Amblyoponinae	Mystrium	shadow	1m	pin				Fisher, Griswold et al.	2001-02-16	2001-02-21	at light	tropical dry forest		Réserve Spéciale de l'Ankarana, 13.6 km 192° SSW Anivorano Nord		Antsiranana	Madagascar	210 m	-12.8636	49.2258	Malagasy		CASC, San Francisco, CA, USA	CASC
CASENT0494042	BLF09849	Hymenoptera	Formicidae	Amblyoponinae	Mystrium	shadow	3w	pin				B.L.Fisher	2003-12-06	00/00/00		montane rainforest	ex rotten log	Forêt de Binara, 9.4km 235° SW Daraina		Antsiranana	Madagascar	1100 m	-13.2633	49.6	Malagasy		CASC, San Francisco, CA, USA	CASC
CASENT0500432	BLF02649	Hymenoptera	Formicidae	Amblyoponinae	Mystrium	shadow	12w, >15l, >15p	freezer		BLF2649-01		Fisher, Griswold et al.	2001-01-20	2001-01-26		montane rainforest	ex rotten log	Parc National Montagne d'Ambre, 3.6 km 235° SW Joffreville		Antsiranana	Madagascar	925 m	-12.5344	49.1795	Malagasy
CASENT0500439	BLF03318	Hymenoptera	Formicidae	Amblyoponinae	Mystrium	shadow	12w, >15l, 8p	freezer		BLF3318-01		Fisher, Griswold et al.	2001-03-04	2001-03-09		rainforest	ex rotten log	Ampasindava, Forêt d'Ambilanivy, 3.9 km 181° S Ambaliha		Antsiranana	Madagascar	600 m	-13.7986	48.1617	Malagasy
BLF0926(07)-02	BLF00926	Hymenoptera	Formicidae	Amblyoponinae	Mystrium	eques	1w	pin	transect subsample #07			B.L.Fisher	1993-11-21	00/00/00	MW 50 sample transect, 5m	rainforest	sifted litter (leaf mold, rotten wood)	5.3 km SSE Ambanizana, Andranobe		Toamasina	Madagascar	425 m	-15.6713	49.974	Malagasy		CASC, San Francisco, CA, USA	CASC
BLF0926(41)-02	BLF00926	Hymenoptera	Formicidae	Amblyoponinae	Mystrium	eques	1Q ergatoid	pin	transect subsample #41			B.L.Fisher	1993-11-21	00/00/00	MW 50 sample transect, 5m	rainforest	sifted litter (leaf mold, rotten wood)	5.3 km SSE Ambanizana, Andranobe		Toamasina	Madagascar	425 m	-15.6713	49.974	Malagasy		CASC, San Francisco, CA, USA	CASC
CASENT0003437	BLF00960	Hymenoptera	Formicidae	Amblyoponinae	Mystrium	eques	1Q ergatoid, 2w	pin		DNA voucher		B.L.Fisher	1993-11-25	00/00/00		rainforest	ex rotten log	5.3 km SSE Ambanizana, Andranobe		Toamasina	Madagascar	425 m	-15.6713	49.974	Malagasy		CASC, San Francisco, CA, USA	CASC
CASENT0003437-D01	BLF00960	Hymenoptera	Formicidae	Amblyoponinae	Mystrium	eques	1l	100% EtOH		sent to Alex Smith for barcoding, U of Guelph BOX-00172		B.L.Fisher	1993-11-25	00/00/00		rainforest	ex rotten log	5.3 km SSE Ambanizana, Andranobe		Toamasina	Madagascar	425 m	-15.6713	49.974	Malagasy		CASC, San Francisco, CA, USA	CASC
CASENT0003437-D50	BLF00960	Hymenoptera	Formicidae	Amblyoponinae	Mystrium	eques	1p, 1l	95% EtOH				B.L.Fisher	1993-11-25	00/00/00		rainforest	ex rotten log	5.3 km SSE Ambanizana, Andranobe		Toamasina	Madagascar	425 m	-15.6713	49.974	Malagasy		CASC, San Francisco, CA, USA	Sent to Brice Noonan
CASENT0003438	BLF00960	Hymenoptera	Formicidae	Amblyoponinae	Mystrium	eques	2w	pin				B.L.Fisher	1993-11-25	00/00/00		rainforest	ex rotten log	5.3 km SSE Ambanizana, Andranobe		Toamasina	Madagascar	425 m	-15.6713	49.974	Malagasy		CASC, San Francisco, CA, USA	CASC
CASENT0067138	BLF12992	Hymenoptera	Formicidae	Amblyoponinae	Mystrium	eques	1w	pin		DNA voucher		B.L.Fisher et al.	2005-11-24	00/00/00		rainforest	ex rotten log	Ile Sainte Marie, Forêt Kalalao, 9.9 km 34° Ambodifotatra		Toamasina	Madagascar	100 m	-16.9225	49.8873	Malagasy		CASC, San Francisco, CA, USA	CASC
CASENT0067138-D01	BLF12992	Hymenoptera	Formicidae	Amblyoponinae	Mystrium	eques	1w	100% EtOH		sent to Alex Smith for barcoding, U of Guelph BOX-00625		B.L.Fisher et al.	2005-11-24	00/00/00		rainforest	ex rotten log	Ile Sainte Marie, Forêt Kalalao, 9.9 km 34° Ambodifotatra		Toamasina	Madagascar	100 m	-16.9225	49.8873	Malagasy		CASC, San Francisco, CA, USA	CASC
CASENT0067138-D20	BLF12992	Hymenoptera	Formicidae	Amblyoponinae	Mystrium	eques	1w	100% EtOH				B.L.Fisher et al.	2005-11-24	00/00/00		rainforest	ex rotten log	Ile Sainte Marie, Forêt Kalalao, 9.9 km 34° Ambodifotatra		Toamasina	Madagascar	100 m	-16.9225	49.8873	Malagasy		CASC, San Francisco, CA, USA	Sent to Brice Noonan
CASENT0067139	BLF12992	Hymenoptera	Formicidae	Amblyoponinae	Mystrium	eques	1w	pin				B.L.Fisher et al.	2005-11-24	00/00/00		rainforest	ex rotten log	Ile Sainte Marie, Forêt Kalalao, 9.9 km 34° Ambodifotatra		Toamasina	Madagascar	100 m	-16.9225	49.8873	Malagasy		CASC, San Francisco, CA, USA	Sent to Brice Noonan
CASENT0068210	BLF12772	Hymenoptera	Formicidae	Amblyoponinae	Mystrium	eques	1w	pin		DNA voucher		B.L.Fisher et al.	2005-11-18	00/00/00		rainforest	ex rotten log	Res. Ambodiriana, 4.8 km 306°Manompana, along Manompana river		Toamasina	Madagascar	125 m	-16.6723	49.7012	Malagasy		CASC, San Francisco, CA, USA	CASC
CASENT0068210-D01	BLF12772	Hymenoptera	Formicidae	Amblyoponinae	Mystrium	eques	1w	100% EtOH		sent to Alex Smith for barcoding, U of Guelph BOX-00625		B.L.Fisher et al.	2005-11-18	00/00/00		rainforest	ex rotten log	Res. Ambodiriana, 4.8 km 306°Manompana, along Manompana river		Toamasina	Madagascar	125 m	-16.6723	49.7012	Malagasy		CASC, San Francisco, CA, USA	CASC
CASENT0068210-D02	BLF12772	Hymenoptera	Formicidae	Amblyoponinae	Mystrium	eques	1l	100% EtOH		sent to Alex Smith for barcoding, U of Guelph BOX-00625		B.L.Fisher et al.	2005-11-18	00/00/00		rainforest	ex rotten log	Res. Ambodiriana, 4.8 km 306°Manompana, along Manompana river		Toamasina	Madagascar	125 m	-16.6723	49.7012	Malagasy		CASC, San Francisco, CA, USA	CASC
CASENT0068210-D20	BLF12772	Hymenoptera	Formicidae	Amblyoponinae	Mystrium	eques	1w	100% EtOH				B.L.Fisher et al.	2005-11-18	00/00/00		rainforest	ex rotten log	Res. Ambodiriana, 4.8 km 306°Manompana, along Manompana river		Toamasina	Madagascar	125 m	-16.6723	49.7012	Malagasy		CASC, San Francisco, CA, USA	Sent to Brice Noonan
CASENT0069741	BLF12989	Hymenoptera	Formicidae	Amblyoponinae	Mystrium	eques	1w	pin				B.L.Fisher et al.	2005-11-24	2005-11-27	9 MaxiWinks, mixed samples	rainforest	sifted litter (leaf mold, rotten wood)	Ile Sainte Marie, Forêt Kalalao, 9.9 km 34° Ambodifotatra		Toamasina	Madagascar	100 m	-16.9225	49.8873	Malagasy		CASC, San Francisco, CA, USA	Sent to Brice Noonan
CASENT0069742	BLF12989	Hymenoptera	Formicidae	Amblyoponinae	Mystrium	eques	1w	pin	transect subsample #03	DNA voucher		B.L.Fisher et al.	2005-11-24	2005-11-27	9 MaxiWinks, mixed samples	rainforest	sifted litter (leaf mold, rotten wood)	Ile Sainte Marie, Forêt Kalalao, 9.9 km 34° Ambodifotatra		Toamasina	Madagascar	100 m	-16.9225	49.8873	Malagasy		CASC, San Francisco, CA, USA	CASC
CASENT0069742-D01	BLF12989	Hymenoptera	Formicidae	Amblyoponinae	Mystrium	eques	1w	100% EtOH	transect subsample #03	sent to Alex Smith for barcoding, U of Guelph BOX-00625		B.L.Fisher et al.	2005-11-24	2005-11-27	9 MaxiWinks, mixed samples	rainforest	sifted litter (leaf mold, rotten wood)	Ile Sainte Marie, Forêt Kalalao, 9.9 km 34° Ambodifotatra		Toamasina	Madagascar	100 m	-16.9225	49.8873	Malagasy		CASC, San Francisco, CA, USA	CASC
CASENT0069742-D20	BLF12989	Hymenoptera	Formicidae	Amblyoponinae	Mystrium	eques	1w	100% EtOH	transect subsample #03			B.L.Fisher et al.	2005-11-24	2005-11-27	9 MaxiWinks, mixed samples	rainforest	sifted litter (leaf mold, rotten wood)	Ile Sainte Marie, Forêt Kalalao, 9.9 km 34° Ambodifotatra		Toamasina	Madagascar	100 m	-16.9225	49.8873	Malagasy		CASC, San Francisco, CA, USA	Sent to Brice Noonan
CASENT0069743	BLF12989	Hymenoptera	Formicidae	Amblyoponinae	Mystrium	eques	1w	pin	transect subsample #04	DNA voucher		B.L.Fisher et al.	2005-11-24	2005-11-27	9 MaxiWinks, mixed samples	rainforest	sifted litter (leaf mold, rotten wood)	Ile Sainte Marie, Forêt Kalalao, 9.9 km 34° Ambodifotatra		Toamasina	Madagascar	100 m	-16.9225	49.8873	Malagasy		CASC, San Francisco, CA, USA	CASC
CASENT0069743-D01	BLF12989	Hymenoptera	Formicidae	Amblyoponinae	Mystrium	eques	1w	100% EtOH	transect subsample #04	sent to Alex Smith for barcoding, U of Guelph BOX-00625		B.L.Fisher et al.	2005-11-24	2005-11-27	9 MaxiWinks, mixed samples	rainforest	sifted litter (leaf mold, rotten wood)	Ile Sainte Marie, Forêt Kalalao, 9.9 km 34° Ambodifotatra		Toamasina	Madagascar	100 m	-16.9225	49.8873	Malagasy		CASC, San Francisco, CA, USA	CASC
CASENT0069744	BLF12989	Hymenoptera	Formicidae	Amblyoponinae	Mystrium	eques	1w	pin	transect subsample #05	DNA voucher		B.L.Fisher et al.	2005-11-24	2005-11-27	9 MaxiWinks, mixed samples	rainforest	sifted litter (leaf mold, rotten wood)	Ile Sainte Marie, Forêt Kalalao, 9.9 km 34° Ambodifotatra		Toamasina	Madagascar	100 m	-16.9225	49.8873	Malagasy		CASC, San Francisco, CA, USA	CASC
CASENT0069744-D01	BLF12989	Hymenoptera	Formicidae	Amblyoponinae	Mystrium	eques	1w	100% EtOH	transect subsample #05	sent to Alex Smith for barcoding, U of Guelph BOX-00625		B.L.Fisher et al.	2005-11-24	2005-11-27	9 MaxiWinks, mixed samples	rainforest	sifted litter (leaf mold, rotten wood)	Ile Sainte Marie, Forêt Kalalao, 9.9 km 34° Ambodifotatra		Toamasina	Madagascar	100 m	-16.9225	49.8873	Malagasy		CASC, San Francisco, CA, USA	CASC
CASENT0069745	BLF12989	Hymenoptera	Formicidae	Amblyoponinae	Mystrium	eques	1w	pin				B.L.Fisher et al.	2005-11-24	2005-11-27	9 MaxiWinks, mixed samples	rainforest	sifted litter (leaf mold, rotten wood)	Ile Sainte Marie, Forêt Kalalao, 9.9 km 34° Ambodifotatra		Toamasina	Madagascar	100 m	-16.9225	49.8873	Malagasy		CASC, San Francisco, CA, USA	Sent to Brice Noonan
CASENT0071663	BLF14088	Hymenoptera	Formicidae	Amblyoponinae	Mystrium	eques	1w	pin				B.L. Fisher et al.	2006-04-22	00/00/00		rainforest	ex soil	Réserve Speciale Manombo 24.5 km 228° Farafangana		Fianarantsoa	Madagascar	30 m	-23.0158	47.719	Malagasy		CASC, San Francisco, CA, USA	CASC
CASENT0162387	BLF24310	Hymenoptera	Formicidae	Amblyoponinae	Mystrium	eques	1w	pin	transect subsample #01			B.L.Fisher et al.	2010-02-20	2010-02-22	10 MaxiWinks, mixed samples	rainforest	sifted litter (leaf mold, rotten wood)	Réserve Spéciale Ambatovaky, Sandrangato river		Toamasina	Madagascar	450 m	-16.7727	49.2655	Malagasy		CASC, San Francisco, CA, USA	CASC
CASENT0317390	BLF04691	Hymenoptera	Formicidae	Amblyoponinae	Mystrium	eques	1w	pin			paratype	B.L.Fisher, H.J.Ratsirarson	2001-11-28	2001-12-03		rainforest	ex rotten log	Tampolo, Masoala Peninsula, 40.4 km 154° SSE Maroantsetra		Toamasina	Madagascar	30 m	-15.73	49.96	Malagasy		CASC, San Francisco, CA, USA	CASC
CASENT0317391	BLF04691	Hymenoptera	Formicidae	Amblyoponinae	Mystrium	eques	1Q ergatoid	pin			paratype	B.L.Fisher, H.J.Ratsirarson	2001-11-28	2001-12-03		rainforest	ex rotten log	Tampolo, Masoala Peninsula, 40.4 km 154° SSE Maroantsetra		Toamasina	Madagascar	30 m	-15.73	49.96	Malagasy		CASC, San Francisco, CA, USA	CASC
CASENT0317392	BLF04691	Hymenoptera	Formicidae	Amblyoponinae	Mystrium	eques	1Q ergatoid	pin			paratype	B.L.Fisher, H.J.Ratsirarson	2001-11-28	2001-12-03		rainforest	ex rotten log	Tampolo, Masoala Peninsula, 40.4 km 154° SSE Maroantsetra		Toamasina	Madagascar	30 m	-15.73	49.96	Malagasy		CASC, San Francisco, CA, USA	CASC
CASENT0317393	BLF04691	Hymenoptera	Formicidae	Amblyoponinae	Mystrium	eques	1w	pin			paratype	B.L.Fisher, H.J.Ratsirarson	2001-11-28	2001-12-03		rainforest	ex rotten log	Tampolo, Masoala Peninsula, 40.4 km 154° SSE Maroantsetra		Toamasina	Madagascar	30 m	-15.73	49.96	Malagasy		CASC, San Francisco, CA, USA	CASC
CASENT0317394	BLF04691	Hymenoptera	Formicidae	Amblyoponinae	Mystrium	eques	1w	pin			paratype	B.L.Fisher, H.J.Ratsirarson	2001-11-28	2001-12-03		rainforest	ex rotten log	Tampolo, Masoala Peninsula, 40.4 km 154° SSE Maroantsetra		Toamasina	Madagascar	30 m	-15.73	49.96	Malagasy		CASC, San Francisco, CA, USA	CASC
CASENT0317395	BLF04691	Hymenoptera	Formicidae	Amblyoponinae	Mystrium	eques	1w	pin			paratype	B.L.Fisher, H.J.Ratsirarson	2001-11-28	2001-12-03		rainforest	ex rotten log	Tampolo, Masoala Peninsula, 40.4 km 154° SSE Maroantsetra		Toamasina	Madagascar	30 m	-15.73	49.96	Malagasy		CASC, San Francisco, CA, USA	CASC
CASENT0317396	BLF04691	Hymenoptera	Formicidae	Amblyoponinae	Mystrium	eques	1w	pin			paratype	B.L.Fisher, H.J.Ratsirarson	2001-11-28	2001-12-03		rainforest	ex rotten log	Tampolo, Masoala Peninsula, 40.4 km 154° SSE Maroantsetra		Toamasina	Madagascar	30 m	-15.73	49.96	Malagasy		CASC, San Francisco, CA, USA	CASC
CASENT0317397	BLF04691	Hymenoptera	Formicidae	Amblyoponinae	Mystrium	eques	1w	pin			paratype	B.L.Fisher, H.J.Ratsirarson	2001-11-28	2001-12-03		rainforest	ex rotten log	Tampolo, Masoala Peninsula, 40.4 km 154° SSE Maroantsetra		Toamasina	Madagascar	30 m	-15.73	49.96	Malagasy		CASC, San Francisco, CA, USA	CASC
CASENT0317398	BLF04691	Hymenoptera	Formicidae	Amblyoponinae	Mystrium	eques	1Q ergatoid	pin			paratype	B.L.Fisher, H.J.Ratsirarson	2001-11-28	2001-12-03		rainforest	ex rotten log	Tampolo, Masoala Peninsula, 40.4 km 154° SSE Maroantsetra		Toamasina	Madagascar	30 m	-15.73	49.96	Malagasy		CASC, San Francisco, CA, USA	CASC
CASENT0317399	BLF04691	Hymenoptera	Formicidae	Amblyoponinae	Mystrium	eques	1w	pin			paratype	B.L.Fisher, H.J.Ratsirarson	2001-11-28	2001-12-03		rainforest	ex rotten log	Tampolo, Masoala Peninsula, 40.4 km 154° SSE Maroantsetra		Toamasina	Madagascar	30 m	-15.73	49.96	Malagasy		CASC, San Francisco, CA, USA	CASC
CASENT0317443	BLF04691	Hymenoptera	Formicidae	Amblyoponinae	Mystrium	eques	w; specimen in alcohol	pin			paratype	B.L.Fisher, H.J.Ratsirarson	2001-11-28	2001-12-03		rainforest	ex rotten log	Tampolo, Masoala Peninsula, 40.4 km 154° SSE Maroantsetra		Toamasina	Madagascar	30 m	-15.73	49.96	Malagasy		CASC, San Francisco, CA, USA	CASC
CASENT0418311	BLF04691	Hymenoptera	Formicidae	Amblyoponinae	Mystrium	eques	1Q ergatoid	pin			paratype	B.L.Fisher, H.J.Ratsirarson	2001-11-28	2001-12-03		rainforest	ex rotten log	Tampolo, Masoala Peninsula, 40.4 km 154° SSE Maroantsetra		Toamasina	Madagascar	30 m	-15.73	49.96	Malagasy		CASC, San Francisco, CA, USA	CASC
CASENT0418312	BLF04691	Hymenoptera	Formicidae	Amblyoponinae	Mystrium	eques	2w	pin			paratype	B.L.Fisher, H.J.Ratsirarson	2001-11-28	2001-12-03		rainforest	ex rotten log	Tampolo, Masoala Peninsula, 40.4 km 154° SSE Maroantsetra		Toamasina	Madagascar	30 m	-15.73	49.96	Malagasy		CASC, San Francisco, CA, USA	CASC
CASENT0418313	BLF04691	Hymenoptera	Formicidae	Amblyoponinae	Mystrium	eques	1w	pin		DNA voucher	paratype	B.L.Fisher, H.J.Ratsirarson	2001-11-28	2001-12-03		rainforest	ex rotten log	Tampolo, Masoala Peninsula, 40.4 km 154° SSE Maroantsetra		Toamasina	Madagascar	30 m	-15.73	49.96	Malagasy		CASC, San Francisco, CA, USA	CASC
CASENT0418313-D01	BLF04691	Hymenoptera	Formicidae	Amblyoponinae	Mystrium	eques	1l	100% EtOH		sent to Alex Smith for barcoding, U of Guelph BOX-00173		B.L.Fisher, H.J.Ratsirarson	2001-11-28	2001-12-03		rainforest	ex rotten log	Tampolo, Masoala Peninsula, 40.4 km 154° SSE Maroantsetra		Toamasina	Madagascar	30 m	-15.73	49.96	Malagasy		CASC, San Francisco, CA, USA	CASC
CASENT0418313-D20	BLF04691	Hymenoptera	Formicidae	Amblyoponinae	Mystrium	eques	1w	100% EtOH				B.L.Fisher, H.J.Ratsirarson	2001-11-28	2001-12-03		rainforest	ex rotten log	Tampolo, Masoala Peninsula, 40.4 km 154° SSE Maroantsetra		Toamasina	Madagascar	30 m	-15.73	49.96	Malagasy		CASC, San Francisco, CA, USA	Sent to Brice Noonan
CASENT0418313-D50	BLF04691	Hymenoptera	Formicidae	Amblyoponinae	Mystrium	eques	1w	100% EtOH				B.L.Fisher, H.J.Ratsirarson	2001-11-28	2001-12-03		rainforest	ex rotten log	Tampolo, Masoala Peninsula, 40.4 km 154° SSE Maroantsetra		Toamasina	Madagascar	30 m	-15.73	49.96	Malagasy		CASC, San Francisco, CA, USA	Sent to Brice Noonan
CASENT0418314	BLF04691	Hymenoptera	Formicidae	Amblyoponinae	Mystrium	eques	1w	pin			holotype	B.L.Fisher, H.J.Ratsirarson	2001-11-28	2001-12-03		rainforest	ex rotten log	Tampolo, Masoala Peninsula, 40.4 km 154° SSE Maroantsetra		Toamasina	Madagascar	30 m	-15.73	49.96	Malagasy		CASC, San Francisco, CA, USA	CASC
CASENT0418315	BLF04691	Hymenoptera	Formicidae	Amblyoponinae	Mystrium	eques	1Q ergatoid	pin			paratype	B.L.Fisher, H.J.Ratsirarson	2001-11-28	2001-12-03		rainforest	ex rotten log	Tampolo, Masoala Peninsula, 40.4 km 154° SSE Maroantsetra		Toamasina	Madagascar	30 m	-15.73	49.96	Malagasy		CASC, San Francisco, CA, USA	CASC
CASENT0418316	BLF04691	Hymenoptera	Formicidae	Amblyoponinae	Mystrium	eques	1w	pin			paratype	B.L.Fisher, H.J.Ratsirarson	2001-11-28	2001-12-03		rainforest	ex rotten log	Tampolo, Masoala Peninsula, 40.4 km 154° SSE Maroantsetra		Toamasina	Madagascar	30 m	-15.73	49.96	Malagasy		CASC, San Francisco, CA, USA	CASC
CASENT0418317	BLF04691	Hymenoptera	Formicidae	Amblyoponinae	Mystrium	eques	1Q ergatoid	pin			paratype	B.L.Fisher, H.J.Ratsirarson	2001-11-28	2001-12-03		rainforest	ex rotten log	Tampolo, Masoala Peninsula, 40.4 km 154° SSE Maroantsetra		Toamasina	Madagascar	30 m	-15.73	49.96	Malagasy		CASC, San Francisco, CA, USA	CASC
CASENT0418318	BLF04691	Hymenoptera	Formicidae	Amblyoponinae	Mystrium	eques	3w	pin				B.L.Fisher, H.J.Ratsirarson	2001-11-28	2001-12-03		rainforest	ex rotten log	Tampolo, Masoala Peninsula, 40.4 km 154° SSE Maroantsetra		Toamasina	Madagascar	30 m	-15.73	49.96	Malagasy		CASC, San Francisco, CA, USA	CASC
CASENT0496080	BLF08381	Hymenoptera	Formicidae	Amblyoponinae	Mystrium	eques	3w	pin		DNA voucher		Fisher, Griswold et al.	2003-03-17	2003-03-21		rainforest	ex rotting tree stump	Montagne d'Akirindro 7.6 km 341° NNW Ambinanitelo		Toamasina	Madagascar	600 m	-15.2883	49.5483	Malagasy		CASC, San Francisco, CA, USA	CASC
CASENT0496080-D01	BLF08381	Hymenoptera	Formicidae	Amblyoponinae	Mystrium	eques	1p	100% EtOH		sent to Alex Smith for barcoding, U of Guelph BOX-00174		Fisher, Griswold et al.	2003-03-17	2003-03-21		rainforest	ex rotting tree stump	Montagne d'Akirindro 7.6 km 341° NNW Ambinanitelo		Toamasina	Madagascar	600 m	-15.2883	49.5483	Malagasy		CASC, San Francisco, CA, USA	CASC
CASENT0496081	BLF08381	Hymenoptera	Formicidae	Amblyoponinae	Mystrium	eques	3w	pin				Fisher, Griswold et al.	2003-03-17	2003-03-21		rainforest	ex rotting tree stump	Montagne d'Akirindro 7.6 km 341° NNW Ambinanitelo		Toamasina	Madagascar	600 m	-15.2883	49.5483	Malagasy		CASC, San Francisco, CA, USA	CASC
CASENT0500103	BLF00960	Hymenoptera	Formicidae	Amblyoponinae	Mystrium	eques	6l, 6p	freezer		BFD0960-01		B.L.Fisher	1993-11-25	00/00/00		rainforest	ex rotten log	5.3 km SSE Ambanizana, Andranobe		Toamasina	Madagascar	425 m	-15.6713	49.974	Malagasy		CASC, San Francisco, CA, USA
CASENT0003266	BLF01068	Hymenoptera	Formicidae	Amblyoponinae	Mystrium	labyrinth	1w	pin	transect subsample #31			B.L.Fisher	1994-10-18	1994-10-22	pitfall trap	rainforest		6.5 km SSW Befingotra, Rés. Anjanaharibe-Sud		Antsiranana	Madagascar	875 m	-14.75	49.5	Malagasy		CASC, San Francisco, CA, USA	sent to Brice Noonan
CASENT0003267	BLF00976	Hymenoptera	Formicidae	Amblyoponinae	Mystrium	labyrinth	1w	pin; dissected	transect subsample #18			B.L.Fisher	1993-12-02	00/00/00	MW 50 sample transect, 5m	rainforest	sifted litter (leaf mold, rotten wood)	6.9 km NE Ambanizana, Ambohitsitondroina		Toamasina	Madagascar	825 m	-15.5851	50.0095	Malagasy		CASC, San Francisco, CA, USA	CASC
CASENT0003280	BLF00976	Hymenoptera	Formicidae	Amblyoponinae	Mystrium	labyrinth	1w	pin	transect subsample #47			B.L.Fisher	1993-12-02	00/00/00	MW 50 sample transect, 5m	rainforest	sifted litter (leaf mold, rotten wood)	6.9 km NE Ambanizana, Ambohitsitondroina		Toamasina	Madagascar	825 m	-15.5851	50.0095	Malagasy		CASC, San Francisco, CA, USA	CASC
CASENT0003281	BLF00976	Hymenoptera	Formicidae	Amblyoponinae	Mystrium	labyrinth	1w	pin	transect subsample #42		holotype	B.L.Fisher	1993-12-02	00/00/00	MW 50 sample transect, 5m	rainforest	sifted litter (leaf mold, rotten wood)	6.9 km NE Ambanizana, Ambohitsitondroina		Toamasina	Madagascar	825 m	-15.5851	50.0095	Malagasy		CASC, San Francisco, CA, USA	CASC
CASENT0084950	MA-01-01A-08	Hymenoptera	Formicidae	Amblyoponinae	Mystrium	labyrinth	1aQ	pin				R. Harin'Hala	2001-03-04	2001-03-19	Malaise trap	rainforest		Parc National Montagne d'Ambre [1st campsite]		Diego-Suarez	Madagascar	960 m	-12.5144	49.1814	Malagasy		CASC, San Francisco, CA, USA	CASC
BLF1523	BLF01523	Hymenoptera	Formicidae	Amblyoponinae	Mystrium	mysticum	3w	pin				B.L.Fisher	1997-04-28	00/00/00		tropical dry forest	ex rotten log	Beza-Mahafaly, 27 km E Betioky		Toliara	Madagascar	135 m	-23.65	44.6333	Malagasy		CASC, San Francisco, CA, USA	CASC
BLF1523-D30	BLF01523	Hymenoptera	Formicidae	Amblyoponinae	Mystrium	mysticum	2w	100% EtOH				B.L.Fisher	1997-04-28	00/00/00		tropical dry forest	ex rotten log	Beza-Mahafaly, 27 km E Betioky		Toliara	Madagascar	135 m	-23.65	44.6333	Malagasy		CASC, San Francisco, CA, USA	Sent to Brice Noonan
BLF1862(50)-01	BLF01862	Hymenoptera	Formicidae	Amblyoponinae	Mystrium	mysticum	1w					B.L.Fisher	1998-10-11	00/00/00	MW 75 sample transect, 5,10m	rainforest	sifted litter (leaf mold, rotten wood)	R.S. Manongarivo, 12.8 km 228° SW Antanambao		Antsiranana	Madagascar	780 m	-13.9767	48.4233	Malagasy			1w to DG
BLF1996(12)-06	BLF01996	Hymenoptera	Formicidae	Amblyoponinae	Mystrium	mysticum	1w	pin		BFD#040		B.L.Fisher	1998-11-08	00/00/00	MW 75 sample transect, 5,10m	rainforest	sifted litter (leaf mold, rotten wood)	R.S. Manongarivo, 10.8 km 229° SW Antanambao		Antsiranana	Madagascar	400 m	-13.9617	48.4333	Malagasy
CASENT0000543	BLF04466	Hymenoptera	Formicidae	Amblyoponinae	Mystrium	mysticum	1w	pin				Fisher-Griswold Arthropod Team	2001-11-16	2001-11-20		tropical dry forest on Tsingy	ex rotten log	Parc National Tsingy de Bemaraha, 10.6 km ESE 123° Antsalova		Mahajanga	Madagascar	150 m	-18.7094	44.7182	Malagasy		CASC, San Francisco, CA, USA	CASC
[truncated: 2,280 more rows]
